# Supplementary material for: Gene copy number and negative feedback differentially regulate transcriptional variability of segmentation clock genes
Source: iScience. 2022 Jun 11;25(7):104579. doi: 10.1016/j.isci.2022.104579 (PMC9250017; doi:10.1016/j.isci.2022.104579)
Supplement: Data S1. C++ code running stochastic simulations is provided, related to Figure 2 [file mmc2.zip]

Archive with 12 entries (11 files):
- cppcodes_iScience/
- __MACOSX/._cppcodes_iScience
- cppcodes_iScience/params.hpp
- __MACOSX/cppcodes_iScience/._params.hpp
- cppcodes_iScience/README
- __MACOSX/cppcodes_iScience/._README
- cppcodes_iScience/ran2.c
- __MACOSX/cppcodes_iScience/._ran2.c
- cppcodes_iScience/main.cpp
- __MACOSX/cppcodes_iScience/._main.cpp
- cppcodes_iScience/wtmacros.hpp
- __MACOSX/cppcodes_iScience/._wtmacros.hpp
