# Supplementary material for: Gene copy number and negative feedback differentially regulate transcriptional variability of segmentation clock genes
Source: iScience. 2022 Jun 11;25(7):104579. doi: 10.1016/j.isci.2022.104579 (PMC9250017; doi:10.1016/j.isci.2022.104579)
Supplement: Data S1. C++ code running stochastic simulations is provided, related to Figure 2 [file mmc2.zip › cppcodes_iScience/params.hpp]

#ifndef PARAMS_HPP
#define PARAMS_HPP

#define NOBS 4000
#define dtobs 0.1
#define T0 100
#define dt  0.1
#define ALPHA 1.0 // probability of cofiring
#define kp1 4.5 
#define kp7 4.5
#define gp1  0.3
#define gp7  0.3
#define gm1  0.4
#define gm7  0.4
#define gpd17 0.3
#define delaymh1 9.0 
#define delayph1 1.0
#define delaymh7 9.0  
#define delayph7 1.0 

#define km0 4.0
#define km17 (ALPHA*km0)
#define km1 (km0*(1.0-ALPHA))
#define km7 (km1)

#define critpd17 100.0
#define kb17 1.0
#define ku17 1.0
#define DMH 10
#define maxmh 600
#define STEP_MH1 10
#define STEP_PH1 10
#define STEP_MH7 10
#define STEP_PH7 10

#endif
