# Supplementary material for: Gene copy number and negative feedback differentially regulate transcriptional variability of segmentation clock genes
Source: iScience. 2022 Jun 11;25(7):104579. doi: 10.1016/j.isci.2022.104579 (PMC9250017; doi:10.1016/j.isci.2022.104579)
Supplement: Data S1. C++ code running stochastic simulations is provided, related to Figure 2 [file mmc2.zip › cppcodes_iScience/README]

Compile:

g++ main.cpp ran2.c -O3 -o run

Execute:

./run 
