# Supplementary material for: Gene copy number and negative feedback differentially regulate transcriptional variability of segmentation clock genes
Source: iScience. 2022 Jun 11;25(7):104579. doi: 10.1016/j.isci.2022.104579 (PMC9250017; doi:10.1016/j.isci.2022.104579)
Supplement: Data S1. C++ code running stochastic simulations is provided, related to Figure 2 [file mmc2.zip › cppcodes_iScience/main.cpp]

#include <iostream>
#include <cmath>
#include <vector>
#include <iomanip>
#include <fstream>
#include <algorithm>
#include <stdio.h>
#include <string.h>
#include "wtmacros.hpp"
#include "params.hpp"

#define AVE 400
#define Bm 10.0

using namespace std;

long seed = -7361612;
double a[NUM_REACTIONS]; //propensity function
int l[NUM_SPECIES][NUM_REACTIONS]; // reactant matrix
double nu[NUM_SPECIES][NUM_REACTIONS]; // change state matrix
double dep[NUM_REACTIONS][NUM_REACTIONS];
int s[NUM_SPECIES];
double rate[NUM_REACTIONS];

double critpd17sq (critpd17*critpd17); 

vector <int> depg[NUM_REACTIONS];
vector <int> outchg[NUM_REACTIONS];

double (*prop[NUM_REACTIONS])();


double tot_rate, tot_time;

void set_reactions();
void reaction_rates();

int **mh1, **mh7; 
double *avem1,*ave2m1;
double *avetm1;
double *avem7,*ave2m7;
double *avem1m7;
double *tot_her;

double *cv2m1, *cv2m7,*exn,*inn;

char outfile1[128], outfile2[128], outfile3[128], outfile4[128];
FILE *fp1, *fp2, *fp3, *fp4; 
FILE *pipe1;

void evolve (double upto); 
void init ();
void int0();
double ran2(long * ptr);
void compute_noise();

double fh();
double fsq(double x);

double ssm=1.0/(double)Bm;
double facm = 1.0/log(1.0-ssm);
int burst_sizem(double avebm);


double propRPSH1( );
double propRPDH1( );
double propRMDH1( );
double propRMSH1( ); 

double propRPSH7( );
double propRPDH7( );
double propRMDH7( );
double propRMSH7( ); 

double propRMSH17( ); 

double propRDAH17( );
double propRDDH17( );
double propRPDH17( );

double propRMH11( );
double propRMH12( );
double propRMH13( );
double propRMH14( );
double propRMH15( );
double propRMH16( );
double propRMH17( );
double propRMH18( );
double propRMH19( );
double propRMH1( );


double propRPH11( );
double propRPH12( );
double propRPH13( );
double propRPH14( );
double propRPH15( );
double propRPH16( );
double propRPH17( );
double propRPH18( );
double propRPH19( );
double propRPH1( );

double propRMH71( );
double propRMH72( );
double propRMH73( );
double propRMH74( );
double propRMH75( );
double propRMH76( );
double propRMH77( );
double propRMH78( );
double propRMH79( );
double propRMH7( );


double propRPH71( );
double propRPH72( );
double propRPH73( );
double propRPH74( );
double propRPH75( );
double propRPH76( );
double propRPH77( );
double propRPH78( );
double propRPH79( );
double propRPH7( );


double propRMD1( );
double propRMD2( );
double propRMD3( );
double propRMD4( );
double propRMD5( );
double propRMD6( );
double propRMD7( );
double propRMD8( );
double propRMD9( );
double propRMD( );


double propRPD1( );
double propRPD2( );
double propRPD3( );
double propRPD4( );
double propRPD5( );
double propRPD6( );
double propRPD7( );
double propRPD8( );
double propRPD9( );
double propRPD( );


int TYPE=1; //FEEDBACK

int main (int argc, char *argv[])
{

       sprintf(outfile1,"mh1mh7_type_%d_Bm_%1.1f_km0_%1.1f_alpha_%1.2f_bs_T0_%d_AVE_%d.dat",TYPE,Bm,km0,ALPHA,T0,AVE);
       sprintf(outfile2,"noise_type_%d_Bm_%1.1f_km0_%1.1f_alpha_%1.2f_bs_T0_%d_AVE_%d.dat",TYPE,Bm,km0,ALPHA,T0,AVE);
       fp1 = fopen(outfile1,"w");
       fp2 = fopen(outfile2,"w");
 


         int0();

	 for(int ave=0; ave<AVE; ave++)
	 {
		init();
                
		evolve(T0);

		double tnext=0;
		tot_time =0.0;
		for(int iobs =0; iobs<NOBS; iobs++)
		{
			tnext += dtobs;
       			evolve(tnext);
			mh1[ave][iobs] = s[MH1];
			mh7[ave][iobs] = s[MH7];
			avetm1[iobs] += s[MH1];
                        if(ave==1)
			fprintf(fp1,"%e  %4d  %4d\n",tnext,s[MH1],s[MH7]);
		}
		fprintf(fp1,"\n\n");
	}

     compute_noise();
     fclose(fp1);
     fclose(fp2);
     return 0;	
}


void int0()
{
    set_reactions();
    reaction_rates();

   tot_her = new double [NOBS]; 
   avem1 = new double [NOBS]; 
   avetm1 = new double [NOBS]; 
   avem7 = new double [NOBS]; 
   avem1m7 = new double [NOBS]; 
   ave2m1 = new double [NOBS]; 
   ave2m7 = new double [NOBS]; 

   cv2m1 = new double [NOBS]; 
   cv2m7 = new double [NOBS]; 
   exn = new double [NOBS]; 
   inn = new double [NOBS]; 

   
   mh1 = new int * [AVE];
   mh7 = new int * [AVE];
   for(int ave=0; ave<AVE; ave++)
   {
	  mh1[ave] = new int [NOBS];
	  mh7[ave] = new int [NOBS];
   }

   for(int iobs=0; iobs<NOBS; iobs++)
   {
	  tot_her[iobs]=0.0;
	  avem1[iobs]=0.0;
	  avetm1[iobs]=0.0;
	  avem7[iobs]=0.0;
	  avem1m7[iobs]=0.0;
	  ave2m1[iobs]=0.0;
	  ave2m7[iobs]=0.0;
	  cv2m1[iobs]=0.0;
	  cv2m7[iobs]=0.0;
	  exn[iobs]=0.0;
	  inn[iobs]=0.0;
   }


}

void reaction_rates()
{

    rate[MSH1] = km1;
    rate[MSH7] = km7;
    rate[MSH17] = km17;

    rate[PSH1] = (double)(kp1*TYPE);
    rate[PSH7] = (double)(kp7*TYPE); 


    rate[PDH1] = (double)gp1;
    rate[PDH7] = (double)gp7;

    rate[MDH1] =  (double)gm1;
    rate[MDH7] =  (double)gm7;

    rate[NMH1] =  STEP_MH1/(double)delaymh1;
    rate[NMH7] = STEP_MH7/(double)delaymh7;

    rate[NPH1] = STEP_PH1/ (double)delayph1;
    rate[NPH7] = STEP_PH7/ (double)delayph7;

    rate[PDH17] =  (double)gpd17;
    rate[DAH17] =  (double)kb17;
    rate[DDH17] =  (double)ku17;

}


void init()
{
     void init_prop();
     
     tot_rate = 0.0;
     tot_time = 0.0;

     for(int j=0; j<NUM_SPECIES; j++)
	s[j]=0;

     init_prop();

     tot_rate=0.0;
 
     for(int j=0; j<NUM_REACTIONS; j++)
     {
		a[j] = prop[j]();
		tot_rate += a[j];
     }
}


void evolve (double upto)
{
	int event;
	double val;
	int find_event( void );
	void update(int evt);
        double nrtime;
	int reactioncell;

	//cerr<<"EVOLVE"<<endl;
	while (tot_time<upto)
	{
		val = -(1.0/tot_rate)*log(1.0-ran2(&seed));
		nrtime = tot_time + val;
		
		if(nrtime >upto){ break;}
                event = find_event();
		update(event);
		tot_time = nrtime;
	}
}


int find_event( void )
{
	double sum, ran;
	int event;

	ran = ran2(&seed)*tot_rate;
	event=0;
	sum=a[event];

	while(sum<ran)
	{
		event++;
      		sum += a[event];
    	}
  return event;
}


void update(int evt)
{
 //update species numebers
 //update rates, and total_rate
 
 int k, n;
 double a_new,chg_rate, avebm;
 int bs;
 
 n=outchg[evt].size();

 if(evt==RMSH1){
      avebm = Bm*fh();
      if(avebm<1.0) bs=0;
      else bs = burst_sizem(avebm);
      s[MH10] += bs;
  }

 else if(evt==RMSH7){
      avebm = Bm*fh();
      if(avebm<1.0) bs=0;
      else bs = burst_sizem(avebm);
      s[MH70] += bs;
  }

 else if(evt==RMSH17){
      avebm = Bm*fh();
      if(avebm<1.0) bs=0;
      else bs = burst_sizem(avebm);
      s[MH10] += bs;
      s[MH70] += bs;
  }   
 else {
      for(int i=0; i<n; i++)
      {
	    k=outchg[evt][i];
	    s[k]  += nu[k][evt];
      }
  } 

  n=depg[evt].size();

  for(int i=0; i<n; i++)
   {
	k=depg[evt][i];
        a_new = prop[k]();
	chg_rate = (a_new - a[k]);
        tot_rate += chg_rate;
	a[k] = a_new;
   }


}


void init_prop()
{
     	prop[RPSH1]  = propRPSH1;
     	prop[RPDH1]  = propRPDH1;
     	prop[RMSH1]  = propRMSH1;
     	prop[RMDH1]  = propRMDH1;

	prop[RPSH7]  = propRPSH7;
     	prop[RPDH7]  = propRPDH7;
     	prop[RMSH7]  = propRMSH7;
     	prop[RMDH7]  = propRMDH7;

     	prop[RMSH17]  = propRMSH17;

	prop[RDAH17] =propRDAH17;
	prop[RDDH17] =propRDDH17;
	prop[RPDH17] =propRPDH17;

	prop[RMH11]  = propRMH11;
     	prop[RMH12]  = propRMH12;
     	prop[RMH13]  = propRMH13;
     	prop[RMH14]  = propRMH14;
     	prop[RMH15]  = propRMH15;
     	prop[RMH16]  = propRMH16;
     	prop[RMH17]  = propRMH17;
     	prop[RMH18]  = propRMH18;
     	prop[RMH19]  = propRMH19;
     	prop[RMH1]  = propRMH1;
     	prop[RPH11]  = propRPH11;
     	prop[RPH12]  = propRPH12;
     	prop[RPH13]  = propRPH13;
     	prop[RPH14]  = propRPH14;
     	prop[RPH15]  = propRPH15;
     	prop[RPH16]  = propRPH16;
     	prop[RPH17]  = propRPH17;
     	prop[RPH18]  = propRPH18;
     	prop[RPH19]  = propRPH19;
     	prop[RPH1]  = propRPH1;

	prop[RMH71]  = propRMH71;
     	prop[RMH72]  = propRMH72;
     	prop[RMH73]  = propRMH73;
     	prop[RMH74]  = propRMH74;
     	prop[RMH75]  = propRMH75;
     	prop[RMH76]  = propRMH76;
     	prop[RMH77]  = propRMH77;
     	prop[RMH78]  = propRMH78;
     	prop[RMH79]  = propRMH79;
     	prop[RMH7]  = propRMH7;
     	prop[RPH71]  = propRPH71;
     	prop[RPH72]  = propRPH72;
     	prop[RPH73]  = propRPH73;
     	prop[RPH74]  = propRPH74;
     	prop[RPH75]  = propRPH75;
     	prop[RPH76]  = propRPH76;
     	prop[RPH77]  = propRPH77;
     	prop[RPH78]  = propRPH78;
     	prop[RPH79]  = propRPH79;
     	prop[RPH7]  = propRPH7;
     	


}

void set_reactions()
{

    for(int i=0; i<NUM_SPECIES; i++)
	for(int j=0; j<NUM_REACTIONS; j++)
	{
	    l[i][j]=0;
	    nu[i][j]=0;
	}

   for(int i=0; i<NUM_SPECIES; i++)
	for(int j=0; j<NUM_REACTIONS; j++)
	{
	    dep[i][j]=0;
	}


   l[PD17][RMSH1]=1;
   l[PD17][RMSH7]=1;
   l[PD17][RMSH17]=1;
   

   l[MH1][RPSH1]=1;
   l[MH1][RMDH1]=1;
   l[PH1][RPDH1]=1;

   l[MH7][RPSH7]=1;
   l[MH7][RMDH7]=1;
   l[PH7][RPDH7]=1;

   l[PD17][RPDH17] = 1;
   l[PH1][RDAH17] = 1;
   l[PH7][RDAH17] = 1;
   l[PD17][RDDH17] = 1;

   l[MH10][RMH11]=1;
   l[MH11][RMH12]=1;
   l[MH12][RMH13]=1;
   l[MH13][RMH14]=1;
   l[MH14][RMH15]=1;
   l[MH15][RMH16]=1;
   l[MH16][RMH17]=1;
   l[MH17][RMH18]=1;
   l[MH18][RMH19]=1;
   l[MH19][RMH1]=1;
   l[PH10][RPH11]=1;
   l[PH11][RPH12]=1;
   l[PH12][RPH13]=1;
   l[PH13][RPH14]=1;
   l[PH14][RPH15]=1;
   l[PH15][RPH16]=1;
   l[PH16][RPH17]=1;
   l[PH17][RPH18]=1;
   l[PH18][RPH19]=1;
   l[PH19][RPH1]=1;

   l[MH70][RMH71]=1;
   l[MH71][RMH72]=1;
   l[MH72][RMH73]=1;
   l[MH73][RMH74]=1;
   l[MH74][RMH75]=1;
   l[MH75][RMH76]=1;
   l[MH76][RMH77]=1;
   l[MH77][RMH78]=1;
   l[MH78][RMH79]=1;
   l[MH79][RMH7]=1;
   l[PH70][RPH71]=1;
   l[PH71][RPH72]=1;
   l[PH72][RPH73]=1;
   l[PH73][RPH74]=1;
   l[PH74][RPH75]=1;
   l[PH75][RPH76]=1;
   l[PH76][RPH77]=1;
   l[PH77][RPH78]=1;
   l[PH78][RPH79]=1;
   l[PH79][RPH7]=1;


   
   //mRNA synthesis


   nu[MH10][RMSH1]=1;
   nu[MH70][RMSH7]=1;
   nu[MH10][RMSH17]=1;
   nu[MH70][RMSH17]=1;
  
   //protein synthesis
   nu[PH10][RPSH1]=1;
   nu[PH70][RPSH7]=1;
   
   //mRNA degradation
   nu[MH1][RMDH1]=-1;
   nu[MH7][RMDH7]=-1;
      
   //protein degradation
   nu[PH1][RPDH1]=-1;
   nu[PH7][RPDH7]=-1;
   

   //dimer dynamics
   nu[PH1][RDAH17] = -1;
   nu[PH7][RDAH17] = -1;
   nu[PD17][RDAH17] = 1;
 
   nu[PH1][RDDH17] = 1;
   nu[PH7][RDDH17] = 1;
   nu[PD17][RDDH17] = -1;

   nu[PD17][RPDH17] = -1;
   
   
   //intermediates 

   nu[MH10][RMH11]=-1;
   nu[MH11][RMH11]=1;
   nu[MH11][RMH12]=-1;
   nu[MH12][RMH12]=1;
   nu[MH12][RMH13]=-1;
   nu[MH13][RMH13]=1;
   nu[MH13][RMH14]=-1;
   nu[MH14][RMH14]=1;
   nu[MH14][RMH15]=-1;
   nu[MH15][RMH15]=1;
   nu[MH15][RMH16]=-1;
   nu[MH16][RMH16]=1;
   nu[MH16][RMH17]=-1;
   nu[MH17][RMH17]=1;
   nu[MH17][RMH18]=-1;
   nu[MH18][RMH18]=1;
   nu[MH18][RMH19]=-1;
   nu[MH19][RMH19]=1;
   nu[MH19][RMH1]=-1;
   nu[MH1][RMH1]=1;
   nu[PH10][RPH11]=-1;
   nu[PH11][RPH11]=1;
   nu[PH11][RPH12]=-1;
   nu[PH12][RPH12]=1;
   nu[PH12][RPH13]=-1;
   nu[PH13][RPH13]=1;
   nu[PH13][RPH14]=-1;
   nu[PH14][RPH14]=1;
   nu[PH14][RPH15]=-1;
   nu[PH15][RPH15]=1;
   nu[PH15][RPH16]=-1;
   nu[PH16][RPH16]=1;
   nu[PH16][RPH17]=-1;
   nu[PH17][RPH17]=1;
   nu[PH17][RPH18]=-1;
   nu[PH18][RPH18]=1;
   nu[PH18][RPH19]=-1;
   nu[PH19][RPH19]=1;
   nu[PH19][RPH1]=-1;
   nu[PH1][RPH1]=1;


   nu[MH70][RMH71]=-1;
   nu[MH71][RMH71]=1;
   nu[MH71][RMH72]=-1;
   nu[MH72][RMH72]=1;
   nu[MH72][RMH73]=-1;
   nu[MH73][RMH73]=1;
   nu[MH73][RMH74]=-1;
   nu[MH74][RMH74]=1;
   nu[MH74][RMH75]=-1;
   nu[MH75][RMH75]=1;
   nu[MH75][RMH76]=-1;
   nu[MH76][RMH76]=1;
   nu[MH76][RMH77]=-1;
   nu[MH77][RMH77]=1;
   nu[MH77][RMH78]=-1;
   nu[MH78][RMH78]=1;
   nu[MH78][RMH79]=-1;
   nu[MH79][RMH79]=1;
   nu[MH79][RMH7]=-1;
   nu[MH7][RMH7]=1;
   nu[PH70][RPH71]=-1;
   nu[PH71][RPH71]=1;
   nu[PH71][RPH72]=-1;
   nu[PH72][RPH72]=1;
   nu[PH72][RPH73]=-1;
   nu[PH73][RPH73]=1;
   nu[PH73][RPH74]=-1;
   nu[PH74][RPH74]=1;
   nu[PH74][RPH75]=-1;
   nu[PH75][RPH75]=1;
   nu[PH75][RPH76]=-1;
   nu[PH76][RPH76]=1;
   nu[PH76][RPH77]=-1;
   nu[PH77][RPH77]=1;
   nu[PH77][RPH78]=-1;
   nu[PH78][RPH78]=1;
   nu[PH78][RPH79]=-1;
   nu[PH79][RPH79]=1;
   nu[PH79][RPH7]=-1;
   nu[PH7][RPH7]=1;
 


   
  for(int i=0; i<NUM_REACTIONS; i++)
     outchg[i].clear();

  for(int i=0; i<NUM_SPECIES; i++)
  {
     for(int j=0; j<NUM_REACTIONS; j++)
	{
	    if(nu[i][j]!=0)
	     outchg[j].push_back(i);
	}
  }


  int d;
  
  for(int i=0; i<NUM_REACTIONS; i++)
	depg[i].clear();

  for(int i=0; i<NUM_REACTIONS; i++)
     for(int j=0; j<NUM_REACTIONS; j++)
	{
	   d=0;
	   for(int k=0; k<NUM_SPECIES; k++)
		d = d || (l[k][i] && nu[k][j]);
	   dep[i][j] = d;
	   if(d!=0) {depg[j].push_back(i);}
	}
}


//Propensity functions


double propRPSH1( ){ return rate[PSH1]*s[MH1];} //mh1 -> mh1 + ph1 
double propRPDH1( ){ return rate[PDH1]*s[PH1];} //ph1 -> null
double propRMDH1( ){ return rate[MDH1]*s[MH1];} //mh1 ->null


double propRPSH7( ){ return rate[PSH7]*s[MH7];} //mh7 -> mh7 + ph7 
double propRPDH7( ){ return rate[PDH7]*s[PH7];} //ph7 -> null
double propRMDH7( ){ return rate[MDH7]*s[MH7];} //mh7 ->null


/* mher1 time delay */
double propRMH11( ){ return rate[NMH1]*s[MH10];} //mh10 -> mh11
double propRMH12( ){ return rate[NMH1]*s[MH11];} //mh11 -> mh12
double propRMH13( ){ return rate[NMH1]*s[MH12];} 
double propRMH14( ){ return rate[NMH1]*s[MH13];} 
double propRMH15( ){ return rate[NMH1]*s[MH14];} 
double propRMH16( ){ return rate[NMH1]*s[MH15];} 
double propRMH17( ){ return rate[NMH1]*s[MH16];} 
double propRMH18( ){ return rate[NMH1]*s[MH17];} 
double propRMH19( ){ return rate[NMH1]*s[MH18];} 
double propRMH1( ){ return rate[NMH1]*s[MH19];} //mh19 -> mh1

/* pher1 time delay */
double propRPH11( ){ return rate[NPH1]*s[PH10];} //ph10 -> ph11
double propRPH12( ){ return rate[NPH1]*s[PH11];} //ph11 -> ph12
double propRPH13( ){ return rate[NPH1]*s[PH12];}
double propRPH14( ){ return rate[NPH1]*s[PH13];}
double propRPH15( ){ return rate[NPH1]*s[PH14];}
double propRPH16( ){ return rate[NPH1]*s[PH15];}
double propRPH17( ){ return rate[NPH1]*s[PH16];}
double propRPH18( ){ return rate[NPH1]*s[PH17];}
double propRPH19( ){ return rate[NPH1]*s[PH18];}
double propRPH1(  ){ return rate[NPH1]*s[PH19];} //ph19 -> ph1

/* mher7 time delay */
double propRMH71( ){ return rate[NMH7]*s[MH70];} //mh70 -> mh71
double propRMH72( ){ return rate[NMH7]*s[MH71];} //mh71 -> mh72
double propRMH73( ){ return rate[NMH7]*s[MH72];} 
double propRMH74( ){ return rate[NMH7]*s[MH73];} 
double propRMH75( ){ return rate[NMH7]*s[MH74];} 
double propRMH76( ){ return rate[NMH7]*s[MH75];} 
double propRMH77( ){ return rate[NMH7]*s[MH76];} 
double propRMH78( ){ return rate[NMH7]*s[MH77];} 
double propRMH79( ){ return rate[NMH7]*s[MH78];} 
double propRMH7( ){ return rate[NMH7]*s[MH79];} //mh79 -> mh7


/* pher7 time delay */
double propRPH71( ){ return rate[NPH7]*s[PH70];} //ph70 -> ph71
double propRPH72( ){ return rate[NPH7]*s[PH71];} //ph71 -> ph72
double propRPH73( ){ return rate[NPH7]*s[PH72];}
double propRPH74( ){ return rate[NPH7]*s[PH73];}
double propRPH75( ){ return rate[NPH7]*s[PH74];}
double propRPH76( ){ return rate[NPH7]*s[PH75];}
double propRPH77( ){ return rate[NPH7]*s[PH76];}
double propRPH78( ){ return rate[NPH7]*s[PH77];}
double propRPH79( ){ return rate[NPH7]*s[PH78];}
double propRPH7(  ){ return rate[NPH7]*s[PH79];} //ph79 -> ph7

/* mrna synthesis */

double propRMSH1( ){ return rate[MSH1];} 
double propRMSH7( ){ return rate[MSH7];} 
double propRMSH17( ){ return rate[MSH17];} //cofiring

/* dimer h17 dinamics */

double propRDAH17( ){ return rate[DAH17]*s[PH1]*s[PH7];} 
double propRDDH17( ){ return rate[DDH17]*s[PD17];} 
double propRPDH17( ){ return rate[PDH17]*s[PD17];} 


double fh( )
{

     double facpd17=0.0;
      
     facpd17 = fsq(s[PD17] );
     facpd17 = facpd17/(double)(critpd17sq);
     return (1.0)/(1.0+facpd17);
}


double fsq(double x) {return (x*x);}

int burst_sizem(double avebm) {return (1+log(ran2(&seed))/log(1.0-1.0/avebm));}


void compute_noise()
{
    double tot_hm;
    int iobs = 0;
    while(iobs<NOBS)
    {
            for(int ave=0; ave<AVE; ave++)
	    {
		   double tmpmh1, tmpmh7;
		   tmpmh1 = mh1[ave][iobs];
		   tmpmh7 = mh7[ave][iobs];
	           tot_hm = tmpmh1 + tmpmh7;
		   tot_her[iobs] += tot_hm;
		   avem1[iobs] += tmpmh1;
		   avem7[iobs] += tmpmh7;
		   ave2m1[iobs] += tmpmh1*tmpmh1;
		   ave2m7[iobs] += tmpmh7*tmpmh7;
		   avem1m7[iobs] += tmpmh1*tmpmh7;
             }
             tot_her[iobs] = tot_her[iobs]/(double)AVE;
	     avem1[iobs] = avem1[iobs]/(double)AVE; 
	     avem7[iobs] = avem7[iobs]/(double)AVE; 
	     ave2m1[iobs] = ave2m1[iobs]/(double)AVE;
	     ave2m7[iobs] = ave2m7[iobs]/(double)AVE;
	     avem1m7[iobs] = avem1m7[iobs]/(double)AVE;
	     cv2m1[iobs] = (ave2m1[iobs]-avem1[iobs]*avem1[iobs])/(avem1[iobs]*avem1[iobs]);
             cv2m7[iobs] = (ave2m7[iobs]-avem7[iobs]*avem7[iobs])/(avem7[iobs]*avem7[iobs]);
             exn[iobs] = avem1m7[iobs]/(avem1[iobs]*avem7[iobs])-1.0;
	     inn[iobs] = 0.5*(ave2m1[iobs]/fsq(avem1[iobs]) + ave2m7[iobs]/fsq(avem7[iobs]) - 2*avem1m7[iobs]/(avem1[iobs]*avem7[iobs]));
             //fprintf(fp2,"%e  %e  %e  %e   %e   %e   %e   %e\n",iobs*dtobs,tot_her[iobs],avem1[iobs],avem7[iobs],cv2m1[iobs], cv2m7[iobs],exn[iobs],inn[iobs]);
	     iobs++; 
    }


    fprintf(fp2,"#tot_her  extrinsicnoise   intrinsicnoise\n");
    fprintf(fp2,"#tot_obs= %d\n",NOBS);
    double min, max;
    min = 0.0;
    max = DMH;

      
    	while(max<maxmh)
    	{

		int countb =0; 
		double cv2m1b =0.0;
		double cv2m7b =0.0;
		double exnb =0.0;
		double innb =0.0;
    		for(int iobs=0; iobs<NOBS; iobs++)
    		{
	    		if(tot_her[iobs]>=min && tot_her[iobs]<max)
	    		{
                 		cv2m1b +=  cv2m1[iobs];
                 		cv2m7b +=  cv2m7[iobs];
		 		exnb  += exn[iobs];
		 		innb  += inn[iobs];
		 		countb++;
	    		}
        	}
		if(countb>0){
        	cv2m1b =  cv2m1b/(double)countb;
        	cv2m7b =  cv2m7b/(double)countb;
        	exnb  = exnb/(double)countb;
		innb  = innb/(double)countb;
        	fprintf(fp2,"%e  %e  %e\n",(min+max)*0.5,exnb,innb);
		}
		min=max;
		max += DMH;
    	}
    
   
}
