# Supplementary material for: Gene copy number and negative feedback differentially regulate transcriptional variability of segmentation clock genes
Source: iScience. 2022 Jun 11;25(7):104579. doi: 10.1016/j.isci.2022.104579 (PMC9250017; doi:10.1016/j.isci.2022.104579)
Supplement: Data S1. C++ code running stochastic simulations is provided, related to Figure 2 [file mmc2.zip › cppcodes_iScience/wtmacros.hpp]

#ifndef WTMACROS_HPP
#define WTMACROS_HPP

// STATES
#define MH1	0 	//matured mRNA Her1
#define PH1	1 	//protein her1
#define MH7     2 
#define PH7     3     

#define MH10   4      //mher1- intermediants
#define MH11   5     
#define MH12   6
#define MH13   7
#define MH14   8
#define MH15   9
#define MH16   10
#define MH17   11
#define MH18   12
#define MH19   13

#define PH10   14    
#define PH11   15
#define PH12   16
#define PH13   17
#define PH14   18
#define PH15   19
#define PH16   20
#define PH17   21
#define PH18   22
#define PH19   23


#define MH70   24      //mher7- intermediants
#define MH71   25     
#define MH72   26
#define MH73   27
#define MH74   28
#define MH75   29
#define MH76   30
#define MH77   31
#define MH78   32
#define MH79   33

#define PH70   34    
#define PH71   35
#define PH72   36
#define PH73   37
#define PH74   38
#define PH75   39
#define PH76   40
#define PH77   41
#define PH78   42
#define PH79   43

#define PD17  44

#define NUM_SPECIES 45


// RATES
#define PSH1		0	//protein Her1 synthesis rate
#define PDH1		1	//protein Her1 degradation rate
#define MSH1		2	//mRNA Her1 transcription rate
#define MDH1		3	//mRNA Her1 degradation rate
#define NMH1		4	//transcription time delay mRNA H1
#define NPH1		5	//transcription time delay her1 proteins

#define PSH7		6	//protein Her7 synthesis rate
#define PDH7		7	//protein Her7 degradation rate
#define MSH7		8	//mRNA Her7 transcription rate
#define MDH7		9	//mRNA Her7 degradation rate
#define NMH7		10	//transcription time delay mRNA H7
#define NPH7		11	//transcription time delay her proteins

#define DAH17           12      // dimer association
#define DDH17           13      // dimer dissociation
#define PDH17           14      // dimer degrdadation
#define MSH17           15      // co-firing rate


#define NUM_RATES	16	//total number of rates in the system

// REACTIONS


//proteins synthesis
#define RPSH1		0		//mh1 --> ph1
#define RPSH7		1		//mh7 --> ph7

//proteins degradation
#define RPDH1		2		//ph1 --> null
#define RPDH7		3		//ph7 --> null

//mRNA degradations
#define RMDH1		4		//mh1 --> null
#define RMDH7		5		//mh7 --> null


//intermediate reations mher1

#define RMH11    6
#define RMH12    7 
#define RMH13    8 
#define RMH14    9
#define RMH15    10 
#define RMH16    11
#define RMH17    12
#define RMH18    13
#define RMH19    14
#define RMH1     15  

//intermediate reations her1 protein
#define RPH11    16
#define RPH12    17 
#define RPH13    18 
#define RPH14    19 
#define RPH15    20 
#define RPH16    21 
#define RPH17    22 
#define RPH18    23
#define RPH19    24
#define RPH1     25  


//intermediate reations mher7

#define RMH71    26
#define RMH72    27 
#define RMH73    28 
#define RMH74    29
#define RMH75    30 
#define RMH76    31
#define RMH77    32
#define RMH78    33
#define RMH79    34
#define RMH7     35  

//intermediate reations her7 protein
#define RPH71    36
#define RPH72    37 
#define RPH73    38 
#define RPH74    39 
#define RPH75    40 
#define RPH76    41 
#define RPH77    42 
#define RPH78    43
#define RPH79    44
#define RPH7     45  


//mRNA synthesis
#define RMSH1		46		
#define RMSH7		47	

#define RDAH17          48
#define RDDH17          49
#define RPDH17          50

#define RMSH17          51 //cofiring reaction


#define NUM_REACTIONS	52	//Total number of reactions

#define MAX(x, y) ((x) < (y) ? (y) : (x))
#define MIN(x, y) ((x) < (y) ? (x) : (y))


#endif
