# Supplementary material for: Gene copy number and negative feedback differentially regulate transcriptional variability of segmentation clock genes
Source: iScience. 2022 Jun 11;25(7):104579. doi: 10.1016/j.isci.2022.104579 (PMC9250017; doi:10.1016/j.isci.2022.104579)
Supplement: Data S2. smFISH data obtained from her1ci301;her7hu2526 embryos is provided, related to Figure 3 [file mmc3.xlsx]

## Sheet: Emb#1(raw)
3 ID	Cell Position X	Cell Position Y	Cell Position Z	her1	her7	1 ID	Cell Position X	Cell Position Y	Cell Position Z	her1	her7
0	5290.56	-3366.22	1007.48	46	43	0	5225.79	-3353.36	-3353.36	33	25
1	5417.78	-3351.76	1007.83	35	94	1	5235.09	-3344.87	-3344.87	18	18
2	5291.83	-3355.48	1010.31	81	118	2	5217.48	-3340.51	-3340.51	48	57
3	5410.62	-3350.22	1007.86	20	56	3	5225.15	-3345.7	-3345.7	61	58
4	5424.81	-3355.21	1010.68	14	34	4	5207.31	-3366.11	-3366.11	36	23
5	5351.05	-3393.34	1010.6	20	43	5	5206.19	-3351.65	-3351.65	38	30
6	5442.48	-3332.45	1009.59	12	22	6	5267.35	-3362.22	-3362.22	48	47
7	5292.61	-3382.15	1009.5	28	36	7	5278.87	-3363.63	-3363.63	29	42
8	5403.39	-3370.71	1011.01	33	93	8	5217.43	-3356.25	-3356.25	76	81
9	5416.75	-3368.12	1010.28	7	40	9	5217.47	-3344.93	-3344.93	48	52
10	5429.66	-3338.36	1010	30	127	10	5212.56	-3376.31	-3376.31	56	18
11	5392.09	-3371.91	1011.14	32	106	11	5235.8	-3372.05	-3372.05	32	29
12	5420.7	-3366.53	1012.45	21	54	12	5187.41	-3365.38	-3365.38	25	12
13	5311.31	-3353.11	1011.14	32	58	13	5274.53	-3356.21	-3356.21	39	34
14	5294.6	-3349.57	1010.2	37	58	14	5197.67	-3348.68	-3348.68	28	16
15	5374.88	-3364.2	1010.95	33	78	15	5259.79	-3348.49	-3348.49	36	34
16	5426.02	-3349.25	1010.75	25	75	16	5179.59	-3369.37	-3369.37	26	17
17	5358.56	-3389.3	1010.38	8	16	17	5171.91	-3352.17	-3352.17	6	2
18	5407.59	-3381.1	1011.04	14	47	18	5174.84	-3339.89	-3339.89	22	26
19	5292.29	-3364.23	1010.96	55	95	19	5161.39	-3376.92	-3376.92	4	5
20	5343.04	-3356.04	1009.87	19	37	20	5273.29	-3375.9	-3375.9	86	82
21	5402.2	-3360.3	1010.88	49	120	21	5164.47	-3370	-3370	12	6
22	5381.39	-3360.19	1010.7	10	48	22	5173.4	-3369.25	-3369.25	17	16
23	5321.97	-3352.41	1010.66	11	34	23	5144.35	-3366.59	-3366.59	5	3
24	5442.78	-3327.69	1012.23	17	69	24	5268.02	-3346.51	-3346.51	52	54
25	5430.56	-3323.01	1010.54	33	77	25	5180.63	-3333.89	-3333.89	33	31
26	5298.03	-3395.23	1012.32	56	59	26	5204.62	-3334.76	-3334.76	122	130
27	5418.7	-3377.46	1013.07	12	28	27	5265.38	-3380.87	-3380.87	30	32
28	5444.08	-3321.47	1012.49	34	98	28	5178.08	-3378.17	-3378.17	8	8
29	5329.03	-3400.29	1011.55	20	28	29	5210.77	-3343.68	-3343.68	80	106
30	5420.09	-3349.55	1013.43	26	79	30	5229.39	-3338.4	-3338.4	28	29
31	5307.55	-3397.91	1013.06	38	54	31	5172.46	-3330.72	-3330.72	46	51
32	5434.42	-3351.5	1013.29	13	20	32	5152.17	-3328.82	-3328.82	10	3
33	5405.7	-3389.9	1012.96	4	14	33	5170.65	-3379.13	-3379.13	12	9
34	5325.08	-3364.95	1012.5	57	105	34	5165.86	-3341.76	-3341.76	29	28
35	5442.77	-3341.72	1013.72	2	19	35	5167.58	-3332.25	-3332.25	14	11
36	5332.36	-3412.87	1013.72	15	27	36	5161.98	-3381.22	-3381.22	3	4
37	5304.23	-3405.67	1014.09	9	19	37	5188.39	-3378.29	-3378.29	10	2
38	5368.33	-3405.67	1014.4	35	49	38	5149.25	-3376.89	-3376.89	8	3
39	5308.38	-3382.48	1012.77	39	59	39	5150.2	-3336.69	-3336.69	14	8
40	5424.91	-3336.8	1012.76	48	143	40	5154.25	-3341.12	-3341.12	12	10
41	5436.01	-3330.07	1013.21	33	93	41	5247.49	-3386.55	-3386.55	49	54
42	5349.49	-3410.55	1014.1	8	27	42	5225.86	-3356.64	-3356.64	72	50
43	5400.26	-3353.26	1012.95	19	83	43	5165.54	-3327.25	-3327.25	25	28
44	5424.35	-3329.4	1016.13	57	171	44	5173.68	-3386.71	-3386.71	10	6
45	5424.61	-3345.36	1014.38	28	87	45	5165.88	-3388.45	-3388.45	9	10
46	5303.56	-3412.4	1015.61	32	46	46	5233.53	-3352.67	-3352.67	107	108
47	5368.65	-3363.01	1014.7	28	105	47	5162.41	-3334.15	-3334.15	28	33
48	5301.91	-3348.16	1015.77	35	58	48	5142.23	-3331.89	-3331.89	18	16
49	5291.77	-3347.76	1014.9	40	58	49	5206.7	-3371.93	-3371.93	84	52
50	5310.78	-3404.87	1014.84	52	66	50	5185.87	-3373.15	-3373.15	19	16
51	5312.82	-3367.29	1016.6	63	90	51	5228.46	-3344.42	-3344.42	38	51
52	5352.9	-3354.5	1015.76	55	128	52	5210.93	-3338.76	-3338.76	75	93
53	5361.68	-3409.21	1015.66	2	8	53	5200.91	-3351.79	-3351.79	48	65
54	5324.8	-3407.89	1014.92	15	35	54	5281.72	-3391.72	-3391.72	22	41
55	5294.82	-3402.86	1015.41	18	25	55	5219.87	-3389.86	-3389.86	8	22
56	5302.94	-3379.56	1015.22	76	108	56	5186.25	-3388.49	-3388.49	12	9
57	5414.43	-3368.06	1014.75	20	60	57	5216.02	-3352.07	-3352.07	86	91
58	5349.87	-3360	1015.25	61	106	58	5216.38	-3371.93	-3371.93	32	30
59	5309.49	-3348.65	1015.48	30	63	59	5266.67	-3365.02	-3365.02	84	94
60	5419.39	-3339.1	1013.46	12	66	60	5184.76	-3344.88	-3344.88	21	25
61	5325.42	-3378.29	1015.02	61	100	61	5153.92	-3390.04	-3390.04	4	3
62	5341.53	-3362.96	1016.36	64	105	62	5273.15	-3386.21	-3386.21	63	100
63	5399.34	-3367.26	1014.52	37	126	63	5193.74	-3387.3	-3387.3	10	10
64	5409.15	-3363.27	1015.3	37	90	64	5213.28	-3376.04	-3376.04	15	18
65	5439.58	-3323.24	1015.06	27	105	65	5210	-3357.54	-3357.54	24	32
66	5345.15	-3395.7	1016.85	52	89	66	5207.88	-3351.84	-3351.84	21	24
67	5320.8	-3383.77	1015.93	59	64	67	5173.45	-3350.51	-3350.51	15	14
68	5343.2	-3378.39	1015.13	32	51	68	5156.95	-3394.77	-3394.77	3	3
69	5383.59	-3371.45	1014.59	22	69	69	5179.62	-3392.78	-3392.78	17	5
70	5397.78	-3358.99	1015.23	32	73	70	5159.37	-3386.75	-3386.75	10	6
71	5296.23	-3352.47	1016.3	50	72	71	5223.21	-3378.6	-3378.6	63	45
72	5415.19	-3343.62	1014.69	13	37	72	5145.31	-3370.45	-3370.45	7	5
73	5292.01	-3393.14	1017.1	46	85	73	5148.13	-3356.2	-3356.2	12	15
74	5352.95	-3395.41	1016.9	54	103	74	5157.65	-3401.88	-3401.88	5	2
75	5408.39	-3388.54	1016.97	9	12	75	5239.47	-3399.86	-3399.86	21	31
76	5321.27	-3367.31	1015.85	29	47	76	5266.12	-3393.33	-3393.33	56	71
77	5414.05	-3383.21	1015.33	6	15	77	5200.97	-3392.95	-3392.95	18	17
78	5316.18	-3377.35	1017.8	67	91	78	5160.7	-3370.52	-3370.52	13	2
79	5379.96	-3400.22	1016.06	14	27	79	5230.86	-3339.93	-3339.93	54	74
80	5398.76	-3394.98	1016.53	12	10	80	5204.29	-3398.12	-3398.12	3	5
81	5290.93	-3382.88	1017.04	66	97	81	5178.64	-3381.25	-3381.25	5	12
82	5346.35	-3368.52	1015.59	21	48	82	5171.37	-3377.96	-3377.96	14	10
83	5395.16	-3369.94	1015.85	22	68	83	5150.95	-3348.12	-3348.12	12	17
84	5338.25	-3353.54	1016.31	16	38	84	5278.88	-3347.01	-3347.01	21	32
85	5367.61	-3353.02	1017.07	35	111	85	5262.6	-3399.88	-3399.88	12	20
86	5365.6	-3412.08	1016.53	5	5	86	5167.92	-3368.2	-3368.2	8	18
87	5300.91	-3398.83	1017.08	33	57	87	5145.11	-3363.38	-3363.38	8	12
88	5416.93	-3353.63	1017.98	39	142	88	5231.65	-3398.12	-3398.12	10	15
89	5431.18	-3330.98	1016.05	19	77	89	5227.48	-3396.48	-3396.48	2	12
90	5419.14	-3374.37	1017.87	12	43	90	5225	-3384.35	-3384.35	39	43
91	5374.38	-3359.66	1016.49	31	88	91	5218.31	-3383.1	-3383.1	18	27
92	5297.22	-3374.87	1017	49	53	92	5279.7	-3362.49	-3362.49	60	100
93	5453.22	-3341.66	1019.56	8	47	93	5154.84	-3356.33	-3356.33	8	11
94	5323.85	-3414.89	1017.36	13	21	94	5252.16	-3351.23	-3351.23	51	64
95	5332.07	-3405.63	1018.79	34	60	95	5284.32	-3407.57	-3407.57	6	11
96	5301.83	-3389.42	1017.62	45	78	96	5248.86	-3375.93	-3375.93	31	19
97	5448.98	-3325.24	1017.47	24	72	97	5226.59	-3373.48	-3373.48	62	46
98	5457.82	-3318.45	1018.19	11	42	98	5233.99	-3366.45	-3366.45	62	55
99	5294.35	-3409.67	1019.5	16	37	99	5266.62	-3353.06	-3353.06	72	71
100	5314.73	-3404.94	1018.03	54	90	100	5224.15	-3341.31	-3341.31	58	77
101	5297.6	-3389.31	1019.55	53	67	101	5218.6	-3339.07	-3339.07	107	101
102	5290.27	-3355.87	1016.84	35	51	102	5194.25	-3337.11	-3337.11	78	85
103	5445.86	-3355.31	1021.41	15	52	103	5173.74	-3396.54	-3396.54	13	12
104	5387.48	-3347.56	1018.01	23	58	104	5243.1	-3393.98	-3393.98	38	35
105	5396.44	-3348.91	1020.2	70	143	105	5234.47	-3375.96	-3375.96	84	47
106	5409.38	-3344.57	1018.35	39	126	106	5229.8	-3365.9	-3365.9	26	38
107	5427.36	-3345.33	1018.12	36	110	107	5176.27	-3360.18	-3360.18	26	24
108	5318.51	-3373.56	1019.69	62	86	108	5178.87	-3331.04	-3331.04	52	80
109	5347.55	-3358.71	1019.23	27	51	109	5219.52	-3399.02	-3399.02	16	23
110	5391.66	-3351.79	1016.46	17	68	110	5164.85	-3396.29	-3396.29	12	8
111	5415.66	-3338.84	1017.87	28	80	111	5212.2	-3388.72	-3388.72	32	32
112	5337.02	-3413.5	1018.16	11	28	112	5284.69	-3376.66	-3376.66	40	53
113	5332.98	-3396.94	1018.53	55	101	113	5190.89	-3367.59	-3367.59	39	40
114	5409.63	-3381.04	1017.6	20	70	114	5238.33	-3352.42	-3352.42	80	101
115	5315.06	-3358.51	1016.86	29	52	115	5167.53	-3332.7	-3332.7	14	14
116	5347.77	-3351.65	1018.62	51	122	116	5199.19	-3403.3	-3403.3	7	12
117	5434.9	-3333.66	1017.76	40	131	117	5235.22	-3392.7	-3392.7	75	82
118	5440.41	-3318.76	1018.09	21	50	118	5198.54	-3385.51	-3385.51	18	23
119	5307.01	-3406.72	1019.06	26	49	119	5162.42	-3377.32	-3377.32	13	11
120	5323.63	-3373.57	1020.39	68	93	120	5184.18	-3360.05	-3360.05	18	23
121	5378.96	-3367.68	1017.21	45	117	121	5263.34	-3387.25	-3387.25	75	81
122	5403.2	-3357.3	1018.59	39	143	122	5164.57	-3382.11	-3382.11	8	5
123	5463.42	-3326.31	1019.88	3	19	123	5210.18	-3370.56	-3370.56	51	58
124	5343.3	-3387.15	1020.33	16	22	124	5218.13	-3368.64	-3368.64	40	42
125	5402.03	-3376.53	1018.67	34	108	125	5230.29	-3349.7	-3349.7	40	60
126	5325.19	-3367.08	1020.08	54	101	126	5240.75	-3384.56	-3384.56	43	44
127	5322.42	-3355.98	1018.22	21	36	127	5155.7	-3366.47	-3366.47	5	11
128	5350.35	-3404.26	1018.99	18	67	128	5143.17	-3351.84	-3351.84	7	8
129	5359.74	-3373.23	1019.89	47	123	129	5244.35	-3353.95	-3353.95	61	67
130	5290.27	-3367.59	1018.33	78	115	130	5179.87	-3404.06	-3404.06	16	11
131	5367.78	-3364.68	1018.77	12	63	131	5226.16	-3406.1	-3406.1	13	21
132	5319.27	-3362.39	1018.54	20	33	132	5189.15	-3396.75	-3396.75	6	15
133	5401.81	-3364.74	1019.71	36	91	133	5277.03	-3391.13	-3391.13	60	75
134	5394.49	-3356.46	1019.7	39	122	134	5191.65	-3382.23	-3382.23	12	13
135	5442.17	-3336.17	1018.27	35	132	135	5153.55	-3375.85	-3375.85	8	13
136	5447.46	-3337.51	1019.24	21	86	136	5151.86	-3370.68	-3370.68	6	5
137	5434	-3325.17	1019.02	17	88	137	5268.8	-3371.85	-3371.85	86	77
138	5374.29	-3396.94	1019.53	32	82	138	5201.59	-3343.38	-3343.38	33	42
139	5379.93	-3386.81	1019.32	6	27	139	5187.98	-3335.93	-3335.93	32	19
140	5371.12	-3375.67	1019.9	45	75	140	5254.88	-3408.07	-3408.07	7	14
141	5301.58	-3371.5	1020.89	31	39	141	5193.96	-3398.42	-3398.42	12	24
142	5386.53	-3353.53	1020.24	23	62	142	5198.9	-3390.6	-3390.6	17	25
143	5355.25	-3378.83	1019.98	7	24	143	5215.65	-3346.45	-3346.45	72	93
144	5437.28	-3350.74	1020.9	24	59	144	5152.03	-3395.07	-3395.07	7	5
145	5416.07	-3347.58	1021.06	23	60	145	5185.49	-3373.05	-3373.05	21	12
146	5345.9	-3401.03	1022.79	35	74	146	5220.72	-3373.93	-3373.93	27	27
147	5362.03	-3365.49	1021.38	53	54	147	5254.64	-3364.48	-3364.48	52	48
148	5422.74	-3370.08	1018.41	44	101	148	5231.42	-3355.18	-3355.18	37	43
149	5332.78	-3369.54	1017.89	32	47	149	5153.31	-3342.49	-3342.49	14	14
150	5433.43	-3332.05	1021.24	28	93	150	5207.03	-3342.28	-3342.28	28	48
151	5458.1	-3328.76	1020.69	22	71	151	5283.75	-3396.56	-3396.56	36	64
152	5329.63	-3405.67	1020.24	32	32	152	5283.44	-3357.51	-3357.51	74	98
153	5294.33	-3364.28	1019.99	17	32	153	5210.61	-3349.01	-3349.01	42	33
154	5427.95	-3330.25	1021.32	34	98	154	5180.08	-3338.28	-3338.28	27	58
155	5308.77	-3411.39	1021.38	8	24	155	5162.75	-3335.27	-3335.27	15	14
156	5304.81	-3401.95	1021.98	49	88	156	5186.44	-3406.36	-3406.36	11	13
157	5292.58	-3399.06	1021.13	64	84	157	5221.42	-3394.1	-3394.1	11	12
158	5442.05	-3357.49	1021.63	4	39	158	5205.16	-3384.55	-3384.55	16	17
159	5298.43	-3411.97	1022.29	3	9	159	5203.22	-3381.01	-3381.01	17	30
160	5309.6	-3398.44	1022.72	48	78	160	5280.21	-3370.19	-3370.19	40	38
161	5402.78	-3370.85	1021.25	46	117	161	5172.29	-3335.68	-3335.68	27	15
162	5450	-3357.84	1023.17	3	13	162	5262.94	-3406.49	-3406.49	13	32
163	5458.43	-3346.09	1022.63	1	12	163	5210.77	-3382.53	-3382.53	29	47
164	5457.1	-3339.63	1022.17	6	25	164	5216.06	-3377.13	-3377.13	40	51
165	5298.09	-3405.3	1022.56	28	61	165	5160.88	-3360.39	-3360.39	24	26
166	5321.93	-3384.02	1022.47	22	43	166	5150.23	-3402.87	-3402.87	10	3
167	5378.05	-3381.03	1022.21	11	32	167	5192.76	-3389.09	-3389.09	10	14
168	5426.75	-3371.68	1021.52	3	17	168	5226.76	-3383.13	-3383.13	100	100
169	5376.08	-3374.42	1020.94	51	58	169	5189.49	-3377.81	-3377.81	8	15
170	5393.4	-3366.71	1021.81	54	101	170	5213.06	-3358.63	-3358.63	64	83
171	5303.01	-3367.54	1023.24	39	62	171	5218.88	-3354.51	-3354.51	76	54
172	5428.53	-3323.31	1020.98	34	122	172	5191.02	-3351.47	-3351.47	18	31
173	5332.18	-3410.82	1021.46	3	8	173	5167.77	-3341.37	-3341.37	17	21
174	5380.82	-3363.07	1021.46	9	48	174	5272.76	-3409.76	-3409.76	11	27
175	5451.36	-3317.51	1024.77	14	105	175	5234.49	-3402.83	-3402.83	8	12
176	5317.2	-3411.82	1022.02	6	8	176	5239.59	-3378.79	-3378.79	59	62
177	5302.75	-3393.05	1023.6	37	84	177	5204.61	-3372.45	-3372.45	42	46
178	5339.93	-3397	1023.34	30	69	178	5182.96	-3343.84	-3343.84	11	17
179	5294.75	-3387.64	1022.01	21	46	179	5272.68	-3390.07	-3390.07	54	72
180	5422.07	-3365.97	1023.65	24	94	180	5165.33	-3373.13	-3373.13	9	12
181	5324.64	-3404.93	1023.38	18	27	181	5189.17	-3341.88	-3341.88	37	55
182	5328.48	-3404.28	1024.37	5	18	182	5202.97	-3410.6	-3410.6	7	8
183	5383.02	-3377.68	1023.43	15	41	183	5237.17	-3411.2	-3411.2	18	11
184	5417.27	-3377.93	1021.21	7	18	184	5180.56	-3397.87	-3397.87	7	10
185	5380.14	-3370.96	1023	28	56	185	5258.07	-3393.47	-3393.47	55	58
186	5409.01	-3364.83	1022.41	20	56	186	5163.45	-3352.41	-3352.41	29	14
187	5437.17	-3321.2	1021.85	19	79	187	5154.09	-3352.64	-3352.64	11	10
188	5290.49	-3383.13	1023.45	29	45	188	5171.98	-3347.4	-3347.4	7	10
189	5291.26	-3375.07	1023.61	37	39	189	5245.36	-3381.5	-3381.5	30	40
190	5410.36	-3370.12	1024.9	18	74	190	5256.8	-3379.9	-3379.9	69	42
191	5396.97	-3362.61	1023.52	28	82	191	5186.72	-3359.64	-3359.64	18	10
192	5430.55	-3352.13	1022.86	43	127	192	5146.37	-3348.21	-3348.21	9	16
193	5439.69	-3326.16	1023.44	16	119	193	5171.97	-3352.5	-3352.5	11	19
194	5348.47	-3395.6	1023.7	20	31	194	5218.87	-3384.06	-3384.06	27	31
195	5314.31	-3404.74	1023.36	18	49	195	5176.44	-3383.28	-3383.28	12	18
196	5321.95	-3391.97	1023.2	38	84	196	5156.2	-3373.15	-3373.15	14	11
197	5396.3	-3378.3	1023.36	16	35	197	5163.62	-3346.83	-3346.83	7	11
198	5380.66	-3352.38	1023.12	21	66	198	5141.88	-3340.25	-3340.25	2	8
199	5430.65	-3345.32	1023.36	28	112	199	5141.26	-3333.82	-3333.82	4	10
200	5410.88	-3344.56	1022.73	18	46	200	5160.38	-3395.2	-3395.2	10	9
201	5442.43	-3318.02	1024.73	23	77	201	5237.53	-3390.36	-3390.36	45	57
202	5417.33	-3372.91	1025.4	7	19	202	5281.59	-3374.82	-3374.82	21	26
203	5371.46	-3402.78	1022.26	7	15	203	5199.19	-3368.28	-3368.28	26	34
204	5390.08	-3360.94	1024.45	33	78	204	5285.88	-3368.27	-3368.27	41	57
205	5427.81	-3339.82	1024.12	29	129	205	5185.98	-3349.91	-3349.91	25	21
206	5434.94	-3318.06	1024.27	27	109	206	5264.08	-3412.15	-3412.15	9	16
207	5360.51	-3374.53	1025.86	4	11	207	5169.6	-3400.91	-3400.91	28	14
208	5325.47	-3387.43	1024.24	24	48	208	5184.56	-3400.8	-3400.8	5	7
209	5404.51	-3363.19	1023.92	22	73	209	5245.48	-3393.52	-3393.52	27	21
210	5453.35	-3356.2	1027.59	3	15	210	5179.6	-3350.08	-3350.08	11	7
211	5409.98	-3350.73	1025.45	36	100	211	5249.71	-3411.51	-3411.51	15	25
212	5297.84	-3400.34	1024.98	50	54	212	5195.54	-3405.2	-3405.2	11	18
213	5433.18	-3336.56	1025.26	13	78	213	5269.45	-3402.67	-3402.67	56	84
214	5331.13	-3390.94	1026.01	12	27	214	5148.75	-3376.51	-3376.51	2	5
215	5398.41	-3371.93	1025.54	7	41	215	5168.63	-3368.06	-3368.06	9	20
216	5412.36	-3359.28	1024.93	22	48	216	5151.05	-3335.92	-3335.92	11	5
217	5419.45	-3353.16	1025.28	25	84	217	5277.57	-3406.53	-3406.53	12	16
218	5339.61	-3393.57	1025.32	7	23	218	5211.96	-3396.6	-3396.6	28	55
219	5448.42	-3348.9	1025.47	21	94	219	5262.28	-3372.91	-3372.91	14	16
220	5443.3	-3346.59	1028.01	28	81	220	5226.44	-3357.24	-3357.24	28	32
221	5430.99	-3327.86	1025.88	42	153	221	5249.21	-3396.09	-3396.09	38	45
222	5454.85	-3328.07	1026.91	18	133	222	5247.3	-3389.21	-3389.21	28	29
223	5313.38	-3409.52	1025.22	7	10	223	5197.39	-3372.08	-3372.08	14	26
224	5315.47	-3397.99	1025.9	27	56	224	5227.42	-3362.03	-3362.03	55	61
225	5375.38	-3357.88	1026.13	11	38	225	5193.96	-3356.54	-3356.54	31	18
226	5465.58	-3338.35	1027.08	6	28	226	5157.79	-3338.97	-3338.97	5	5
227	5423.79	-3333.23	1025.84	24	77	227	5227.3	-3392.49	-3392.49	20	23
228	5291.53	-3396.5	1026.23	30	44	228	5192.67	-3362.12	-3362.12	16	14
229	5373.79	-3363.44	1026.24	8	29	229	5180.75	-3355.31	-3355.31	19	11
230	5430.21	-3356.7	1026.25	34	118	230	5267.84	-3388.76	-3388.76	17	23
231	5396.85	-3348.39	1027.1	15	45	231	5249.29	-3378.81	-3378.81	35	32
232	5447.3	-3341.69	1026.93	13	80	232	5264.12	-3366.03	-3366.03	48	23
233	5449.35	-3324	1025.72	21	139	233	5152.71	-3345.45	-3345.45	6	9
234	5422.3	-3321.93	1026.65	18	94	234	5146.79	-3341.9	-3341.9	5	5
235	5293.16	-3389.66	1026.05	26	40	235	5154.76	-3392.48	-3392.48	5	5
236	5405.02	-3367.5	1028.23	22	78	236	5218.1	-3376.25	-3376.25	43	52
237	5414.02	-3348.67	1027.19	38	95	237	5281.98	-3368.4	-3368.4	14	21
238	5373.54	-3371.16	1027.3	3	27	238	5210.86	-3368.71	-3368.71	51	42
239	5387.03	-3351.89	1026.07	20	58	239	5225.42	-3397.78	-3397.78	24	29
240	5413.34	-3339.67	1026.31	25	90	240	5220.71	-3390.51	-3390.51	76	64
241	5411.58	-3331.6	1027.86	17	77	241	5189.4	-3367.12	-3367.12	18	14
242	5384.72	-3371.24	1028.17	9	41	242	5175.92	-3368.29	-3368.29	18	19
243	5426.9	-3370.87	1028.54	8	9	243	5199.35	-3357.91	-3357.91	25	33
244	5383.31	-3363.83	1026.41	36	76	244	5157.31	-3350.69	-3350.69	10	1
245	5404.83	-3355.59	1027.34	26	44	245	5208.77	-3410.83	-3410.83	7	3
246	5441.92	-3336.29	1027.61	42	111	246	5181.17	-3363.35	-3363.35	15	10
247	5412.08	-3319.46	1028.69	11	54	247	5207.38	-3358.15	-3358.15	36	30
248	5302.31	-3402.2	1027.38	4	17	248	5238.31	-3406.9	-3406.9	16	22
249	5388.16	-3364.93	1028.92	11	41	249	5284.31	-3403	-3403	21	28
250	5438.27	-3365.38	1027.76	5	20	250	5214.96	-3392.14	-3392.14	7	10
251	5458.08	-3344.16	1028.5	20	74	251	5220.14	-3403.3	-3403.3	12	21
252	5379.09	-3360.59	1028.11	25	72	252	5214.89	-3395.62	-3395.62	28	21
253	5421.91	-3327.75	1028.85	22	127	253	5168.39	-3393.83	-3393.83	8	16
254	5411.75	-3366.22	1030.48	28	72	254	5232.52	-3395.4	-3395.4	50	67
255	5398.14	-3375.48	1029.07	3	21	255	5169.64	-3379.76	-3379.76	8	14
256	5443.05	-3340.87	1031.06	15	49	256	5255.23	-3374.2	-3374.2	20	14
257	5435.68	-3318.68	1029.62	50	169	257	5211.37	-3375.98	-3375.98	53	59
258	5402.8	-3346.43	1029.79	20	52	258	5148.2	-3370.64	-3370.64	8	6
259	5417	-3333.5	1028.92	35	115	259	5214.64	-3362.75	-3362.75	73	83
260	5442.88	-3328.28	1029.14	34	126	260	5184.26	-3368.92	-3368.92	8	7
261	5418.66	-3353.1	1030.55	11	68	261	5246.03	-3382.82	-3382.82	27	35
262	5462.5	-3321.79	1030.54	11	29	262	5224.96	-3378.64	-3378.64	51	51
263	5434.35	-3360.38	1028.85	10	42	263	5253.48	-3378.04	-3378.04	27	24
264	5405.17	-3362.59	1030.98	22	57	264	5153.54	-3366.84	-3366.84	9	8
265	5421.51	-3359.71	1030.61	16	56	265	5250.29	-3416.06	-3416.06	5	9
266	5405.91	-3354.98	1030.95	12	53	266	5262.42	-3384.23	-3384.23	35	23
267	5451.99	-3340.82	1029.71	13	58	267	5200.01	-3378.06	-3378.06	41	44
268	5424.39	-3318.11	1029.33	11	68	268	5160.73	-3375.23	-3375.23	10	10
269	5417.8	-3365.67	1030.16	19	79	269	5162.74	-3368.19	-3368.19	8	18
270	5411.41	-3346.6	1030.32	32	87	270	5159.02	-3361.41	-3361.41	4	1
271	5453.93	-3335.46	1031.2	11	44	271	5177.38	-3401.16	-3401.16	6	5
272	5468.16	-3334.69	1031.11	7	9	272	5196.89	-3397.37	-3397.37	17	22
273	5426.22	-3322.5	1031.04	14	57	273	5143.27	-3357.53	-3357.53	2	2
274	5397.16	-3361.95	1030.35	15	45	274	5149.44	-3352.18	-3352.18	4	2
275	5425.17	-3350.45	1032.47	21	37	275	5220.09	-3408.51	-3408.51	8	14
276	5431.63	-3330.7	1031.85	20	75	276	5254.82	-3395.73	-3395.73	25	32
277	5453.66	-3323.67	1031.74	37	108	277	5159.93	-3383.64	-3383.64	6	14
278	5426.79	-3357.85	1031.14	13	33	278	5249.85	-3402.78	-3402.78	27	45
279	5436.01	-3351.43	1031.34	30	68	279	5258.58	-3398.86	-3398.86	29	31
280	5426.74	-3336.73	1030.78	23	89	280	5180.39	-3396.72	-3396.72	6	8
281	5399.56	-3369.35	1031.19	24	57	281	5272.38	-3378.89	-3378.89	8	8
282	5424.79	-3340.91	1032.9	10	50	282	5176.88	-3378.34	-3378.34	14	14
283	5442.6	-3327.16	1032.97	10	47	283	5226.84	-3390.98	-3390.98	60	26
284	5415.99	-3346.41	1032.63	9	38	284	5206.4	-3387.47	-3387.47	15	22
285	5437.64	-3319.92	1033.59	10	45	285	5188.09	-3375.7	-3375.7	8	5
0	5427.72	-3304.04	1006.31	25	78	286	5253.97	-3387	-3387	39	38
1	5302.82	-3277.5	1006.65	47	44	287	5284.29	-3392.82	-3392.82	37	48
2	5294.88	-3271.82	1006.73	44	37	288	5282.92	-3413.01	-3413.01	2	4
3	5315.45	-3287.72	1007.62	16	20	289	5239.44	-3404.2	-3404.2	6	13
4	5312.8	-3284.66	1009.86	60	75	290	5206.47	-3398.85	-3398.85	14	30
5	5413.53	-3278	1008.56	23	69	291	5205.89	-3377.74	-3377.74	22	18
6	5298.08	-3294.72	1008.65	24	71	292	5144.17	-3364.86	-3364.86	8	8
7	5290.55	-3292	1008.15	46	73	293	5163.97	-3391.57	-3391.57	5	4
8	5424.45	-3265.13	1008.87	5	15	294	5270.35	-3390.99	-3390.99	36	38
9	5290.71	-3298.99	1010.76	87	117	295	5151.78	-3359.15	-3359.15	5	1
10	5418.95	-3286.83	1008.78	15	65	296	5243.33	-3392.21	-3392.21	31	33
11	5444.37	-3283.19	1011.13	4	12	297	5236.21	-3392.51	-3392.51	23	29
12	5436.2	-3277.55	1010.66	10	39	298	5165.64	-3383.73	-3383.73	7	7
13	5327.07	-3295.09	1011.7	23	44	299	5262.01	-3391.32	-3391.32	28	33
14	5430.24	-3266.04	1012.15	7	10	300	5151.83	-3386.45	-3386.45	4	2
15	5301.27	-3279.29	1010.55	22	31	301	5239.36	-3383.95	-3383.95	34	33
16	5446.65	-3295.87	1011.37	11	23	302	5152.82	-3378.23	-3378.23	3	3
17	5341.17	-3275.33	1012.04	14	41	303	5235.96	-3374.5	-3374.5	15	10
18	5398.6	-3261.95	1012.59	21	51	304	5220.37	-3386.09	-3386.09	57	36
19	5328.11	-3227.08	1011.95	39	49	305	5181.09	-3404.85	-3404.85	2	3
20	5381.51	-3277.96	1011.86	25	98	306	5192.34	-3382.66	-3382.66	16	10
21	5322.31	-3239.67	1011.76	9	16	307	5251.59	-3400.5	-3400.5	7	16
22	5320.94	-3219.66	1012	48	55	308	5219.01	-3374.05	-3374.05	13	21
23	5328.49	-3234.15	1012.04	34	44	309	5276.11	-3401.52	-3401.52	9	8
24	5309.59	-3276.53	1011.75	43	63	310	5277.3	-3379.93	-3379.93	13	33
25	5348.67	-3252.22	1012.51	18	58	311	5244.36	-3410.29	-3410.29	3	13
26	5296.62	-3273.73	1011.62	58	66	0	5254.03	-3272.63	-3272.63	24	21
27	5363.86	-3284.51	1012.95	42	96	1	5283.5	-3261.02	-3261.02	65	56
28	5349.48	-3271.65	1012.31	16	50	2	5280.92	-3287.83	-3287.83	89	96
29	5296.74	-3258.81	1013.33	17	39	3	5275.42	-3275.83	-3275.83	57	40
30	5437.2	-3310.66	1013.23	36	118	4	5246.1	-3279.4	-3279.4	28	15
31	5327.93	-3241.55	1012.01	23	61	5	5260.55	-3254.19	-3254.19	79	63
32	5321.69	-3228.09	1012.1	60	53	6	5249.53	-3252.66	-3252.66	48	59
33	5357.72	-3288.7	1013.87	48	68	7	5270.06	-3251.54	-3251.54	24	38
34	5370.71	-3289.59	1012.74	19	52	8	5233.78	-3276.84	-3276.84	61	27
35	5375.15	-3267.55	1013.38	53	142	9	5233.84	-3268.46	-3268.46	42	25
36	5310.03	-3270.4	1013.75	46	54	10	5225.69	-3283.31	-3283.31	62	70
37	5328.74	-3253.23	1013.18	25	41	11	5210.25	-3270.09	-3270.09	71	70
38	5306.58	-3283.61	1012.74	44	71	12	5247.57	-3292.1	-3292.1	60	31
39	5424.78	-3267.82	1013.64	6	44	13	5190.82	-3289.95	-3289.95	62	58
40	5400.25	-3254.02	1014.37	16	48	14	5211.62	-3278.45	-3278.45	38	36
41	5374.16	-3252.72	1014.4	22	44	15	5222.01	-3271.39	-3271.39	74	62
42	5335.55	-3226.18	1013	38	39	16	5197.46	-3274.52	-3274.52	48	43
43	5320	-3299.49	1015.23	41	84	17	5216.98	-3258.17	-3258.17	22	29
44	5375.68	-3285.87	1014.32	26	54	18	5219.22	-3277.8	-3277.8	58	28
45	5384.51	-3282.52	1014.2	45	113	19	5282.06	-3270.31	-3270.31	54	58
46	5430.15	-3271.62	1013.15	4	49	20	5229.34	-3261.03	-3261.03	85	43
47	5292.33	-3250.5	1015.65	27	29	21	5221.47	-3261.98	-3261.98	70	54
48	5378.82	-3245.2	1014.3	5	41	22	5186.57	-3256.25	-3256.25	30	14
49	5326.34	-3213.69	1014.38	25	42	23	5263.61	-3245.66	-3245.66	30	40
50	5410.47	-3263.45	1013.37	35	52	24	5246.1	-3244.4	-3244.4	24	27
51	5405.1	-3259.04	1014.99	9	37	25	5238.62	-3296.86	-3296.86	43	26
52	5365.33	-3240.25	1014.94	23	45	26	5174.24	-3247.98	-3247.98	10	2
53	5398.25	-3242.43	1015.67	12	34	27	5241.51	-3246.36	-3246.36	20	21
54	5329.92	-3296.22	1014.61	23	42	28	5245.31	-3297.77	-3297.77	43	48
55	5378.35	-3237.64	1017.22	8	31	29	5181.03	-3270.01	-3270.01	26	10
56	5388.79	-3237.17	1016.56	8	16	30	5198.05	-3263.83	-3263.83	34	31
57	5334.63	-3295.29	1015.92	22	25	31	5175.86	-3253.46	-3253.46	10	5
58	5316.53	-3257.68	1016.41	35	30	32	5199.5	-3255.35	-3255.35	44	25
59	5415.48	-3283.11	1015.7	28	106	33	5182.19	-3245.37	-3245.37	13	14
60	5441.14	-3279.08	1015.01	5	10	34	5256.98	-3240.91	-3240.91	47	39
61	5345.49	-3273.91	1014.37	23	45	35	5190.79	-3273.06	-3273.06	15	7
62	5425.13	-3275.58	1015.36	15	58	36	5173.69	-3259.89	-3259.89	12	11
63	5344.19	-3282.6	1015.8	69	114	37	5189.19	-3241.29	-3241.29	10	9
64	5404.73	-3286.57	1016.52	47	72	38	5200.51	-3245.86	-3245.86	20	21
65	5351.56	-3279.97	1015.74	34	73	39	5175.25	-3237.53	-3237.53	17	10
66	5418.82	-3268.26	1015.62	24	75	40	5162.86	-3286.72	-3286.72	12	13
67	5310.93	-3259.49	1016.93	14	16	41	5165.53	-3261.08	-3261.08	18	8
68	5372.22	-3232.28	1017.68	8	40	42	5180.41	-3257.64	-3257.64	12	11
69	5367.82	-3277.99	1014.22	37	79	43	5212.03	-3251.71	-3251.71	71	49
70	5328.79	-3262.19	1016.03	54	68	44	5218.83	-3248.25	-3248.25	74	74
71	5346.3	-3239.44	1015.58	36	56	45	5240.67	-3283.21	-3283.21	100	64
72	5433.63	-3306.55	1015.93	35	95	46	5248.34	-3238.6	-3238.6	52	58
73	5417.05	-3288.66	1016.78	17	72	47	5159.4	-3279.33	-3279.33	19	13
74	5304.29	-3285.14	1018.28	56	89	48	5277.11	-3250.85	-3250.85	47	57
75	5348.12	-3245.99	1017.05	50	103	49	5264.53	-3240.33	-3240.33	34	31
76	5386.29	-3244.47	1016.99	12	51	50	5280.58	-3300.56	-3300.56	34	41
77	5329.86	-3224.53	1016.97	32	60	51	5207.75	-3238.82	-3238.82	15	8
78	5331.85	-3213.85	1017.62	19	16	52	5231.9	-3293.29	-3293.29	51	49
79	5306.72	-3290.7	1015.94	49	110	53	5215.02	-3266.2	-3266.2	95	54
80	5416.16	-3274.74	1016.16	29	105	54	5214.1	-3239.35	-3239.35	27	11
81	5369.89	-3265.23	1015.25	39	99	55	5263.9	-3248.55	-3248.55	31	31
82	5404.46	-3249.07	1017.69	17	62	56	5168.29	-3233.48	-3233.48	6	2
83	5351.67	-3288.98	1016.1	33	73	57	5253.94	-3252.66	-3252.66	47	52
84	5426.48	-3294.42	1016.67	59	135	58	5227.54	-3246.86	-3246.86	77	83
85	5401.2	-3268.04	1016.38	36	104	59	5223.89	-3237.19	-3237.19	35	30
86	5420.34	-3258.28	1017.81	8	33	60	5240.01	-3266.31	-3266.31	62	27
87	5380.82	-3232.82	1018.05	2	11	61	5193.09	-3262.15	-3262.15	15	12
88	5360.31	-3229.86	1017.56	14	23	62	5245.88	-3235.22	-3235.22	21	31
89	5449.88	-3311.06	1016.88	19	50	63	5228.82	-3296.45	-3296.45	37	48
90	5296.68	-3293.18	1015.56	54	73	64	5177.37	-3265.48	-3265.48	29	19
91	5342.2	-3292.1	1016.57	38	108	65	5202.63	-3240.99	-3240.99	17	19
92	5338.43	-3275.37	1016.54	33	74	66	5269.1	-3286.52	-3286.52	72	71
93	5391.15	-3261.99	1016.49	42	93	67	5271.36	-3276.03	-3276.03	50	61
94	5410.98	-3255.8	1017.91	15	71	68	5185.39	-3262.56	-3262.56	48	33
95	5325.51	-3237.91	1016.83	45	57	69	5271.27	-3257.33	-3257.33	81	78
96	5431.12	-3311.5	1017.42	44	86	70	5245.42	-3270.32	-3270.32	59	43
97	5398.04	-3277.62	1019.97	16	64	71	5231.24	-3260.81	-3260.81	75	85
98	5380.9	-3256.29	1015.41	38	86	72	5254.52	-3243.57	-3243.57	57	74
99	5323.26	-3225.77	1017.32	41	76	73	5237.28	-3296.61	-3296.61	62	76
100	5425.54	-3301.89	1018.68	39	88	74	5185.99	-3275.52	-3275.52	46	52
101	5423.21	-3282.87	1017.76	12	88	75	5194.52	-3272.39	-3272.39	37	32
102	5297.66	-3280.69	1017.36	55	85	76	5168.91	-3260.48	-3260.48	12	5
103	5301.41	-3276.29	1017.98	19	51	77	5256.04	-3235.46	-3235.46	38	32
104	5398.5	-3247.75	1018.34	8	25	78	5285.68	-3277.72	-3277.72	54	68
105	5351.65	-3264.64	1017.27	55	92	79	5231.74	-3235.61	-3235.61	29	28
106	5394.05	-3245.11	1018.57	14	59	80	5234.89	-3231.76	-3231.76	11	17
107	5308.21	-3259.97	1019.12	21	23	81	5170.17	-3254.83	-3254.83	17	14
108	5327.54	-3244.95	1017.74	16	35	82	5252.31	-3294.24	-3294.24	49	59
109	5357.67	-3287.29	1018.78	29	61	83	5183.79	-3234.46	-3234.46	14	16
110	5290.4	-3279.39	1018.32	35	70	84	5165.94	-3280.63	-3280.63	19	20
111	5333.8	-3262.44	1018.4	22	72	85	5263.47	-3252.68	-3252.68	19	13
112	5337.88	-3227.37	1018.52	34	71	86	5272.29	-3245.86	-3245.86	37	51
113	5370.6	-3284.15	1018.64	41	105	87	5242.51	-3295.39	-3295.39	39	55
114	5380.6	-3281.24	1021.21	19	58	88	5191.18	-3292.51	-3292.51	86	107
115	5329.51	-3272.28	1017.97	73	116	89	5255.22	-3290.48	-3290.48	24	34
116	5323.4	-3295.98	1018.7	29	89	90	5233.7	-3276.6	-3276.6	79	85
117	5379.03	-3274.86	1017.96	23	62	91	5178.34	-3276.56	-3276.56	36	51
118	5375.26	-3262.47	1018.88	25	85	92	5232.66	-3249.45	-3249.45	69	46
119	5397.62	-3261.71	1019.16	30	71	93	5241.18	-3242.01	-3242.01	66	41
120	5426.7	-3311.05	1019.65	20	56	94	5214.83	-3228.2	-3228.2	32	14
121	5434.29	-3304.25	1020.19	57	145	95	5225.18	-3231.95	-3231.95	39	31
122	5335.26	-3298.29	1019.78	28	71	96	5223.16	-3273.23	-3273.23	35	49
123	5354.77	-3259.71	1020.39	22	54	97	5177.24	-3256.99	-3256.99	30	13
124	5353.37	-3224.93	1021.24	16	25	98	5232.17	-3287.83	-3287.83	51	97
125	5440.67	-3312.15	1020.53	64	158	99	5235.73	-3271.84	-3271.84	33	11
126	5433.36	-3290.73	1018.79	20	86	100	5278.68	-3269.57	-3269.57	29	32
127	5440.92	-3282.71	1018.32	25	88	101	5260.94	-3260.95	-3260.95	64	76
128	5306.37	-3275.86	1020.22	33	69	102	5267.88	-3244.59	-3244.59	46	53
129	5373.26	-3246.88	1019.17	35	87	103	5239.61	-3288.98	-3288.98	31	58
130	5437.55	-3287.07	1019.96	32	107	104	5171.22	-3266.54	-3266.54	21	18
131	5358.23	-3275.24	1019.28	47	106	105	5240.15	-3260.74	-3260.74	84	73
132	5359.41	-3267.97	1019.7	26	79	106	5223.53	-3241.6	-3241.6	39	36
133	5365.92	-3224.58	1021.15	7	11	107	5267.88	-3289.52	-3289.52	49	46
134	5323.72	-3214.02	1019.43	39	57	108	5225.27	-3291.38	-3291.38	42	76
135	5351.44	-3283.87	1019.92	44	108	109	5219.91	-3252.92	-3252.92	63	37
136	5303.08	-3279.72	1020.96	34	35	110	5199.82	-3292.2	-3292.2	117	140
137	5347.59	-3273.94	1019.16	55	108	111	5217.2	-3257.58	-3257.58	42	29
138	5420.33	-3265.89	1022.47	27	34	112	5168.93	-3286.93	-3286.93	26	50
139	5291.55	-3259.24	1020.18	28	51	113	5176.75	-3270.26	-3270.26	18	15
140	5404.05	-3256.76	1020.27	17	70	114	5197.04	-3267.97	-3267.97	17	35
141	5334.28	-3218.5	1022.13	19	52	115	5166.48	-3239	-3239	4	8
142	5403.78	-3281.15	1019.34	20	104	116	5213.6	-3290.08	-3290.08	41	58
143	5432.44	-3271.54	1020.29	23	99	117	5285.13	-3284.49	-3284.49	63	64
144	5328.96	-3231.33	1020.12	48	91	118	5161.17	-3282.9	-3282.9	10	10
145	5329.38	-3293.23	1019.98	22	71	119	5189.6	-3270.47	-3270.47	20	26
146	5323.96	-3288.36	1020.48	35	53	120	5234.55	-3256.91	-3256.91	53	46
147	5365.01	-3280.02	1019.55	63	135	121	5252.43	-3258.78	-3258.78	28	45
148	5425.14	-3275.97	1020.78	15	72	122	5272.59	-3284.67	-3284.67	25	20
149	5314.86	-3256.52	1021.17	5	20	123	5253.79	-3270.92	-3270.92	54	50
150	5351.27	-3250.54	1020.21	51	105	124	5198.58	-3260.51	-3260.51	9	15
151	5341.92	-3246.09	1020.55	19	35	125	5244.12	-3247.44	-3247.44	49	57
152	5455.87	-3304.92	1019.65	27	61	126	5258.42	-3247.65	-3247.65	23	25
153	5332.46	-3277	1021.07	21	37	127	5203.66	-3244.63	-3244.63	21	16
154	5422.14	-3269.24	1020.35	10	49	128	5150.43	-3286.47	-3286.47	7	11
155	5292.62	-3250.58	1022.2	11	27	129	5260.81	-3282.69	-3282.69	12	20
156	5385.68	-3247.04	1022.47	21	80	130	5240.22	-3270.31	-3270.31	41	44
157	5336.55	-3237.29	1021.08	53	96	131	5182.42	-3246.51	-3246.51	5	6
158	5359.53	-3232.45	1020.84	28	49	132	5228.84	-3245.59	-3245.59	38	25
159	5366.84	-3233.68	1020.64	31	64	133	5258.46	-3242.75	-3242.75	13	11
160	5455.04	-3309.7	1021.54	32	107	134	5267.34	-3237.96	-3237.96	16	31
161	5449.3	-3283.52	1024.2	17	60	135	5259.16	-3232.18	-3232.18	5	16
162	5427.45	-3294.39	1021.06	24	53	136	5171.62	-3226.49	-3226.49	6	7
163	5426.85	-3263.14	1022.47	12	39	137	5217.89	-3284.2	-3284.2	62	65
164	5326.91	-3241.78	1021.49	41	81	138	5186.7	-3287.08	-3287.08	19	38
165	5410.04	-3272.5	1021.42	38	101	139	5231.15	-3241.19	-3241.19	23	22
166	5404.02	-3290.19	1020.84	32	81	140	5208.68	-3233.55	-3233.55	9	13
167	5405	-3267.89	1022.39	38	64	141	5224.04	-3284.27	-3284.27	56	89
168	5325.15	-3265.03	1021.33	17	37	142	5206.96	-3274.59	-3274.59	51	60
169	5391.47	-3260.13	1024.17	18	28	143	5183.48	-3241.51	-3241.51	9	10
170	5375.97	-3251.51	1021.72	47	98	144	5241.16	-3230.55	-3230.55	27	47
171	5461.96	-3295.27	1023.15	1	24	145	5179.47	-3228.3	-3228.3	5	3
172	5342.33	-3295.85	1021.61	39	93	146	5274.75	-3253.73	-3253.73	25	41
173	5415.24	-3258.63	1023.14	12	61	147	5204.87	-3239.47	-3239.47	22	17
174	5341.33	-3215.55	1024.42	3	11	148	5175.48	-3230.3	-3230.3	9	11
175	5329.07	-3213.31	1023.75	14	43	149	5191.8	-3277.96	-3277.96	12	24
176	5465.6	-3302.54	1025.1	14	11	150	5215.35	-3274.11	-3274.11	53	40
177	5349.41	-3299.75	1023.46	23	60	151	5217.51	-3264	-3264	21	33
178	5365.26	-3270.69	1021.53	26	102	152	5166.97	-3260.32	-3260.32	6	14
179	5356.9	-3254.07	1023.16	28	79	153	5168.19	-3232.01	-3232.01	5	8
180	5347.07	-3219.18	1023.75	2	6	154	5213.26	-3231.46	-3231.46	19	16
181	5461.71	-3311.27	1021.88	19	49	155	5230.24	-3285.19	-3285.19	21	39
182	5352.16	-3293.18	1022.11	26	68	156	5265.54	-3254.84	-3254.84	29	33
183	5345.61	-3292.59	1023.38	21	59	157	5214.24	-3251.71	-3251.71	39	40
184	5359.24	-3247.05	1022.78	28	88	158	5274.13	-3280.04	-3280.04	33	45
185	5338.26	-3220.68	1021.35	10	19	159	5170.62	-3280.4	-3280.4	29	21
186	5325.01	-3278.55	1024.6	31	58	160	5214.19	-3279.28	-3279.28	43	56
187	5369.76	-3262.48	1023.21	38	112	161	5187.37	-3278.83	-3278.83	19	14
188	5339.92	-3256.02	1022.61	39	82	162	5273.13	-3249.9	-3249.9	38	59
189	5365.5	-3242.79	1025.4	30	73	163	5208.62	-3284.52	-3284.52	36	61
190	5381.02	-3286.06	1022.08	13	48	164	5166.69	-3273.32	-3273.32	19	18
191	5309.43	-3281.35	1025.07	7	12	165	5233.42	-3251.55	-3251.55	29	24
192	5354.71	-3262.3	1024.25	31	84	166	5218.47	-3242.8	-3242.8	33	22
193	5294.41	-3266.52	1022.95	10	29	167	5249.14	-3234.5	-3234.5	19	21
194	5451.27	-3311.91	1023.79	24	80	168	5173.13	-3274.87	-3274.87	7	6
195	5431.88	-3311.67	1023.17	35	146	169	5156.9	-3259.34	-3259.34	8	5
196	5445.68	-3305.93	1021.96	15	99	170	5261.36	-3240.29	-3240.29	57	67
197	5465.95	-3310.19	1025.27	19	41	171	5192.5	-3230.23	-3230.23	10	15
198	5374.55	-3280.9	1022.69	31	97	172	5200.28	-3283.47	-3283.47	42	79
199	5435.62	-3276.54	1025.02	15	45	173	5204.72	-3279.75	-3279.75	75	100
200	5382.57	-3254.46	1023.85	37	112	174	5262.7	-3271.11	-3271.11	37	38
201	5343.39	-3248.37	1023.61	20	34	175	5211.08	-3259.73	-3259.73	26	30
202	5441.49	-3296.09	1023.94	13	99	176	5280.54	-3251.27	-3251.27	19	32
203	5380.36	-3291.37	1024.72	22	97	177	5197.98	-3242.79	-3242.79	11	14
204	5351.58	-3285.5	1023.46	39	84	178	5251.83	-3230.57	-3230.57	17	19
205	5348.7	-3255.18	1023.65	35	98	179	5221.55	-3227.16	-3227.16	14	29
206	5356.62	-3236.76	1023.07	25	53	180	5233.8	-3227.78	-3227.78	6	9
207	5389.45	-3239.42	1021.62	5	14	181	5176.21	-3260.89	-3260.89	14	3
208	5366.67	-3236.37	1023.31	15	46	182	5173.37	-3237.65	-3237.65	10	8
209	5332.34	-3231.02	1024.8	32	65	183	5195.42	-3258.54	-3258.54	24	22
210	5371.32	-3292.47	1024.59	39	138	184	5202.79	-3253.47	-3253.47	18	16
211	5445.19	-3287.36	1024.26	32	106	185	5241.41	-3237.49	-3237.49	17	17
212	5333.78	-3272.92	1024.09	41	64	186	5209.18	-3226.08	-3226.08	9	7
213	5409.86	-3254.1	1024.96	7	29	187	5196.02	-3252.64	-3252.64	17	21
214	5325.06	-3216.52	1025.43	17	33	188	5227.62	-3233.9	-3233.9	39	53
215	5452.41	-3281.3	1025.73	2	9	189	5275.34	-3258.26	-3258.26	65	80
216	5443.02	-3272.31	1024.49	6	22	190	5184.19	-3275.45	-3275.45	7	3
217	5366.51	-3251.69	1025.11	17	39	191	5189.97	-3280.13	-3280.13	3	3
218	5322.43	-3230.07	1023.56	32	48	192	5219.23	-3271.19	-3271.19	48	56
219	5341.68	-3230.16	1024.96	27	49	193	5276.2	-3266.87	-3266.87	63	58
220	5452.1	-3294.94	1024.79	26	78	194	5239.55	-3263.94	-3263.94	70	68
221	5414.04	-3299.95	1026.7	44	135	195	5166.19	-3245.18	-3245.18	13	21
222	5339.99	-3275.31	1024.42	35	82	196	5244.06	-3234.22	-3234.22	20	19
223	5421.37	-3274.03	1026.14	13	57	197	5162.7	-3277.43	-3277.43	10	10
224	5359.19	-3272.39	1024.4	24	46	198	5192.88	-3272.57	-3272.57	9	11
225	5351.79	-3269.39	1025.41	44	98	199	5213.06	-3241.76	-3241.76	14	17
226	5361.04	-3251.69	1024.36	17	35	200	5229.77	-3265.64	-3265.64	91	97
227	5390.52	-3247.43	1022.11	15	32	201	5187.09	-3264.21	-3264.21	27	16
228	5346.21	-3224.04	1023.63	24	56	202	5181.22	-3259.03	-3259.03	33	17
229	5369.38	-3273.13	1024.99	34	65	203	5205.14	-3232.2	-3232.2	6	11
230	5376.48	-3264.01	1024.9	40	88	204	5219.8	-3252.25	-3252.25	31	27
231	5362.44	-3263.23	1024.89	35	143	205	5263.7	-3247.36	-3247.36	46	58
232	5335.83	-3259.2	1026	6	25	206	5193.5	-3238.9	-3238.9	24	8
233	5355.39	-3250.92	1025.87	8	26	207	5200.17	-3234.96	-3234.96	19	14
234	5347.42	-3244.6	1025.4	31	70	208	5179.2	-3241.84	-3241.84	6	5
235	5335.02	-3243.96	1025.2	26	49	209	5233.23	-3255.57	-3255.57	80	51
236	5382.72	-3236.58	1022.88	4	19	210	5226.96	-3250.13	-3250.13	42	30
237	5318.38	-3208.94	1022.63	13	19	211	5267.68	-3242.1	-3242.1	33	36
238	5428.43	-3271.92	1025.32	16	47	212	5179.45	-3236.85	-3236.85	10	4
239	5307.37	-3260.46	1024.83	3	15	213	5160.24	-3271.41	-3271.41	6	8
240	5332.17	-3239.05	1025.18	29	66	214	5194.62	-3267.17	-3267.17	18	9
241	5321.35	-3213.75	1024.9	16	31	215	5198.81	-3264.99	-3264.99	22	11
242	5448.67	-3309.6	1027.35	23	77	216	5165.82	-3251.56	-3251.56	12	14
243	5357.42	-3296.48	1025.03	27	108	217	5225.26	-3243.24	-3243.24	32	34
244	5388.33	-3292.2	1025.32	23	70	218	5209.24	-3248.43	-3248.43	16	7
245	5424.97	-3277.76	1025.46	13	76	219	5169.11	-3263.71	-3263.71	7	5
246	5340.64	-3238.65	1025.3	20	82	220	5174.84	-3263.54	-3263.54	12	9
247	5337.26	-3225.08	1026.58	27	46	221	5234.17	-3261.48	-3261.48	16	21
248	5364.26	-3293.49	1025.45	11	67	222	5208.57	-3237.64	-3237.64	16	18
249	5402.74	-3286.32	1025.21	41	94	223	5224.26	-3231.26	-3231.26	4	12
250	5302.27	-3270.1	1025.59	7	13	224	5261.56	-3265.73	-3265.73	2	10
251	5373.64	-3250.72	1026.26	14	41	225	5223.28	-3238.84	-3238.84	21	23
252	5354.83	-3240.83	1025.42	34	68	226	5189.14	-3254.96	-3254.96	12	9
253	5320.61	-3220.36	1025.63	28	35	227	5285.27	-3271.04	-3271.04	11	22
254	5411.43	-3273.87	1026.48	24	113	228	5169.05	-3238.95	-3238.95	4	3
255	5292.16	-3276	1024.96	3	9	229	5154.73	-3271.6	-3271.6	2	2
256	5298.94	-3257.88	1025.66	3	4	230	5216.92	-3247.91	-3247.91	34	37
257	5406.62	-3291.22	1024.81	37	97	231	5164.23	-3257.86	-3257.86	2	2
258	5353.73	-3288.48	1026.82	19	49	232	5282.02	-3257.4	-3257.4	3	24
259	5334.57	-3280.29	1025.71	22	31	233	5193.21	-3260.56	-3260.56	5	2
260	5346.31	-3252.89	1027.03	45	74	234	5251.56	-3251.01	-3251.01	3	15
261	5316.32	-3226.1	1026.93	4	7	235	5239.64	-3259.56	-3259.56	9	13
262	5361.62	-3230.06	1025.86	8	15	236	5234.22	-3248.09	-3248.09	8	20
263	5422	-3309.23	1026.46	42	156	237	5253.26	-3237.44	-3237.44	7	10
264	5448.55	-3293.58	1027.6	14	78
265	5411.68	-3290.82	1025.33	44	98
266	5428.01	-3266.49	1026.54	39	87
267	5373.92	-3254.54	1025.54	19	47
268	5428.84	-3311.03	1026.15	25	70
269	5461.03	-3308.66	1027.99	14	100
270	5376.02	-3285.6	1026.9	56	104
271	5404.04	-3279.46	1026.74	16	74
272	5369.89	-3268.91	1026.73	16	37
273	5384.32	-3266.86	1026.36	31	99
274	5314.6	-3266.08	1025.69	6	10
275	5452.35	-3303.06	1025.61	11	79
276	5446.61	-3303.17	1026.15	26	102
277	5370.19	-3237.21	1026.42	11	23
278	5459.7	-3299.8	1026.37	27	95
279	5400.44	-3300.8	1027.24	10	34
280	5381.49	-3295.13	1026.25	7	30
281	5332.73	-3271.68	1027.62	7	10
282	5339.16	-3249.11	1027.13	11	18
283	5380.56	-3244.93	1025.55	5	43
284	5456.81	-3293.29	1026.85	17	48
285	5345.95	-3272.84	1026.84	11	35
286	5419.06	-3269.31	1028.59	35	140
287	5364.87	-3256.54	1027.51	6	19
288	5325.98	-3234.16	1026.74	46	46
289	5393.25	-3289.66	1026.82	24	40
290	5435.54	-3293.44	1027.65	28	128
291	5434.5	-3307.89	1028.02	35	133
292	5398.85	-3289.5	1027.75	24	39
293	5429.97	-3270.45	1029.66	20	44
294	5392.9	-3264.98	1026.82	14	47
295	5363.64	-3286.04	1027.34	30	59
296	5353.76	-3280.17	1027.48	29	61
297	5421.1	-3261.62	1027.37	3	25
298	5398.69	-3275.5	1028.24	32	65
299	5410.84	-3266.72	1028.77	5	25
300	5441.89	-3311.07	1030.36	29	97
301	5439.29	-3270.1	1028.59	5	18
302	5455.56	-3302.47	1030.46	18	89
303	5418.76	-3287.49	1029.32	15	55
304	5394.65	-3281.21	1028.44	28	46
305	5423.65	-3304.62	1029.61	29	80
306	5434.44	-3272.48	1028.97	17	58
307	5403.2	-3296.84	1028.05	15	41
308	5447.34	-3278.08	1029.11	6	10
309	5408.87	-3284.89	1029.74	15	42
310	5428.48	-3308.86	1031.77	20	46
311	5427.74	-3279.51	1030.22	7	41
312	5454.1	-3312.26	1031.38	18	85
313	5448.37	-3306.07	1032.4	26	85
314	5434.14	-3303.88	1032.13	24	93
315	5440.54	-3303.5	1032.68	19	69

## Sheet: Emb#1(density)
3 ID	Cell Position X	Cell Position Y	Cell Position Z	her1Density(count/pL)	her7Density(count/pL)	1 ID	Cell Position X	Cell Position Y	Cell Position Z	her1Density(count/pL)	her7Density(count/pL)
0	5290.56	-3366.22	1007.48	58.6648	54.8388	0	5225.79	-3353.36	-3353.36	44.0326	33.3581
1	5417.78	-3351.76	1007.83	23.6613	63.5475	1	5235.09	-3344.87	-3344.87	26.5992	26.5992
2	5291.83	-3355.48	1010.31	45.2489	65.9181	2	5217.48	-3340.51	-3340.51	56.7234	67.359
3	5410.62	-3350.22	1007.86	27.4656	76.9036	3	5225.15	-3345.7	-3345.7	57.0123	54.2084
4	5424.81	-3355.21	1010.68	11.4728	27.8625	4	5207.31	-3366.11	-3366.11	47.6793	30.4618
5	5351.05	-3393.34	1010.6	19.2951	41.4845	5	5206.19	-3351.65	-3351.65	30.7325	24.2625
6	5442.48	-3332.45	1009.59	11.7309	21.5067	6	5267.35	-3362.22	-3362.22	45.1554	44.2147
7	5292.61	-3382.15	1009.5	27.3281	35.1361	7	5278.87	-3363.63	-3363.63	31.8915	46.1878
8	5403.39	-3370.71	1011.01	20.693	58.3166	8	5217.43	-3356.25	-3356.25	75.3233	80.2788
9	5416.75	-3368.12	1010.28	7.97714	45.5836	9	5217.47	-3344.93	-3344.93	60.9567	66.0364
10	5429.66	-3338.36	1010	18.6081	78.7742	10	5212.56	-3376.31	-3376.31	41.32	13.2814
11	5392.09	-3371.91	1011.14	19.7782	65.5154	11	5235.8	-3372.05	-3372.05	32.6816	29.6177
12	5420.7	-3366.53	1012.45	17.2974	44.479	12	5187.41	-3365.38	-3365.38	22.6678	10.8805
13	5311.31	-3353.11	1011.14	23.9829	43.469	13	5274.53	-3356.21	-3356.21	41.3833	36.0778
14	5294.6	-3349.57	1010.2	28.682	44.961	14	5197.67	-3348.68	-3348.68	34.0532	19.4589
15	5374.88	-3364.2	1010.95	28.2283	66.7214	15	5259.79	-3348.49	-3348.49	44.4151	41.9476
16	5426.02	-3349.25	1010.75	16.9027	50.708	16	5179.59	-3369.37	-3369.37	21.3133	13.9356
17	5358.56	-3389.3	1010.38	11.0479	22.0958	17	5171.91	-3352.17	-3352.17	7.66291	2.5543
18	5407.59	-3381.1	1011.04	14.3849	48.2921	18	5174.84	-3339.89	-3339.89	19.6487	23.2212
19	5292.29	-3364.23	1010.96	44.2592	76.4477	19	5161.39	-3376.92	-3376.92	4.35979	5.44973
20	5343.04	-3356.04	1009.87	24.0639	46.8613	20	5273.29	-3375.9	-3375.9	56.9918	54.3411
21	5402.2	-3360.3	1010.88	27.6489	67.7117	21	5164.47	-3370	-3370	9.207	4.6035
22	5381.39	-3360.19	1010.7	12.3698	59.3751	22	5173.4	-3369.25	-3369.25	10.9387	10.2953
23	5321.97	-3352.41	1010.66	16.0919	49.7387	23	5144.35	-3366.59	-3366.59	5.64375	3.38625
24	5442.78	-3327.69	1012.23	14.4713	58.7364	24	5268.02	-3346.51	-3346.51	46.6743	48.4694
25	5430.56	-3323.01	1010.54	30.1521	70.3548	25	5180.63	-3333.89	-3333.89	28.9728	27.2169
26	5298.03	-3395.23	1012.32	36.6653	38.6296	26	5204.62	-3334.76	-3334.76	72.921	77.7027
27	5418.7	-3377.46	1013.07	11.669	27.2276	27	5265.38	-3380.87	-3380.87	38.6283	41.2036
28	5444.08	-3321.47	1012.49	21.5705	62.1739	28	5178.08	-3378.17	-3378.17	11.5251	11.5251
29	5329.03	-3400.29	1011.55	30.5077	42.7108	29	5210.77	-3343.68	-3343.68	55.3751	73.372
30	5420.09	-3349.55	1013.43	22.1634	67.3427	30	5229.39	-3338.4	-3338.4	43.583	45.1396
31	5307.55	-3397.91	1013.06	29.7614	42.2926	31	5172.46	-3330.72	-3330.72	25.819	28.6254
32	5434.42	-3351.5	1013.29	11.9329	18.3583	32	5152.17	-3328.82	-3328.82	6.87136	2.06141
33	5405.7	-3389.9	1012.96	5.65112	19.7789	33	5170.65	-3379.13	-3379.13	8.8077	6.60578
34	5325.08	-3364.95	1012.5	47.6605	87.7956	34	5165.86	-3341.76	-3341.76	18.6475	18.0044
35	5442.77	-3341.72	1013.72	3.29785	31.3296	35	5167.58	-3332.25	-3332.25	18.5275	14.5574
36	5332.36	-3412.87	1013.72	13.0107	23.4193	36	5161.98	-3381.22	-3381.22	4.91343	6.55123
37	5304.23	-3405.67	1014.09	11.1985	23.6413	37	5188.39	-3378.29	-3378.29	14.3548	2.87096
38	5368.33	-3405.67	1014.4	23.9373	33.5122	38	5149.25	-3376.89	-3376.89	9.75791	3.65921
39	5308.38	-3382.48	1012.77	39.5769	59.8727	39	5150.2	-3336.69	-3336.69	11.6044	6.6311
40	5424.91	-3336.8	1012.76	30.7413	91.5835	40	5154.25	-3341.12	-3341.12	16.2697	13.5581
41	5436.01	-3330.07	1013.21	26.1544	73.7077	41	5247.49	-3386.55	-3386.55	38.91	42.8804
42	5349.49	-3410.55	1014.1	8.25096	27.847	42	5225.86	-3356.64	-3356.64	55.2027	38.3352
43	5400.26	-3353.26	1012.95	19.8922	86.8975	43	5165.54	-3327.25	-3327.25	30.0721	33.6807
44	5424.35	-3329.4	1016.13	32.5058	97.5175	44	5173.68	-3386.71	-3386.71	11.5157	6.90945
45	5424.61	-3345.36	1014.38	24.3672	75.7125	45	5165.88	-3388.45	-3388.45	6.45819	7.17576
46	5303.56	-3412.4	1015.61	18.6768	26.8479	46	5233.53	-3352.67	-3352.67	60.138	60.7001
47	5368.65	-3363.01	1014.7	22.4767	84.2878	47	5162.41	-3334.15	-3334.15	16.1303	19.0107
48	5301.91	-3348.16	1015.77	30.3668	50.3221	48	5142.23	-3331.89	-3331.89	11.3474	10.0866
49	5291.77	-3347.76	1014.9	45.363	65.7763	49	5206.7	-3371.93	-3371.93	52.4224	32.452
50	5310.78	-3404.87	1014.84	32.9317	41.798	50	5185.87	-3373.15	-3373.15	18.2013	15.3274
51	5312.82	-3367.29	1016.6	40.3431	57.633	51	5228.46	-3344.42	-3344.42	40.6085	54.5009
52	5352.9	-3354.5	1015.76	30.7419	71.5448	52	5210.93	-3338.76	-3338.76	63.0284	78.1552
53	5361.68	-3409.21	1015.66	3.04458	12.1783	53	5200.91	-3351.79	-3351.79	29.9226	40.5202
54	5324.8	-3407.89	1014.92	13.6301	31.8035	54	5281.72	-3391.72	-3391.72	20.8238	38.808
55	5294.82	-3402.86	1015.41	13.2961	18.4668	55	5219.87	-3389.86	-3389.86	8.22139	22.6088
56	5302.94	-3379.56	1015.22	50.2938	71.4702	56	5186.25	-3388.49	-3388.49	14.5655	10.9241
57	5414.43	-3368.06	1014.75	26.2274	78.6823	57	5216.02	-3352.07	-3352.07	51.777	54.7873
58	5349.87	-3360	1015.25	39.9703	69.4566	58	5216.38	-3371.93	-3371.93	37.879	35.5115
59	5309.49	-3348.65	1015.48	26.2522	55.1297	59	5266.67	-3365.02	-3365.02	47.3566	52.9943
60	5419.39	-3339.1	1013.46	17.6889	97.2889	60	5184.76	-3344.88	-3344.88	22.8964	27.2576
61	5325.42	-3378.29	1015.02	35.7629	58.6276	61	5153.92	-3390.04	-3390.04	4.96808	3.72606
62	5341.53	-3362.96	1016.36	35.9347	58.9554	62	5273.15	-3386.21	-3386.21	44.4333	70.529
63	5399.34	-3367.26	1014.52	22.8958	77.9695	63	5193.74	-3387.3	-3387.3	16.1876	16.1876
64	5409.15	-3363.27	1015.3	31.8276	77.4186	64	5213.28	-3376.04	-3376.04	19.7719	23.7263
65	5439.58	-3323.24	1015.06	23.9197	93.0211	65	5210	-3357.54	-3357.54	27.1267	36.169
66	5345.15	-3395.7	1016.85	33.0015	56.4833	66	5207.88	-3351.84	-3351.84	30.9916	35.4189
67	5320.8	-3383.77	1015.93	56.4395	61.2225	67	5173.45	-3350.51	-3350.51	14.093	13.1534
68	5343.2	-3378.39	1015.13	27.6578	44.0797	68	5156.95	-3394.77	-3394.77	4.52642	4.52642
69	5383.59	-3371.45	1014.59	15.4753	48.536	69	5179.62	-3392.78	-3392.78	18.7703	5.52067
70	5397.78	-3358.99	1015.23	34.0365	77.6457	70	5159.37	-3386.75	-3386.75	7.47646	4.48587
71	5296.23	-3352.47	1016.3	50.0086	72.0124	71	5223.21	-3378.6	-3378.6	75.084	53.6314
72	5415.19	-3343.62	1014.69	20.5266	58.4219	72	5145.31	-3370.45	-3370.45	7.7024	5.50171
73	5292.01	-3393.14	1017.1	26.0434	48.1236	73	5148.13	-3356.2	-3356.2	7.68409	9.60511
74	5352.95	-3395.41	1016.9	30.1395	57.4883	74	5157.65	-3401.88	-3401.88	6.48963	2.59585
75	5408.39	-3388.54	1016.97	10.5383	14.0511	75	5239.47	-3399.86	-3399.86	14.7644	21.7951
76	5321.27	-3367.31	1015.85	35.4274	57.4168	76	5266.12	-3393.33	-3393.33	32.5597	41.281
77	5414.05	-3383.21	1015.33	7.91991	19.7998	77	5200.97	-3392.95	-3392.95	14.166	13.379
78	5316.18	-3377.35	1017.8	48.0551	65.2689	78	5160.7	-3370.52	-3370.52	15.4721	2.38032
79	5379.96	-3400.22	1016.06	10.0323	19.348	79	5230.86	-3339.93	-3339.93	45.5134	62.3702
80	5398.76	-3394.98	1016.53	11.5988	9.66565	80	5204.29	-3398.12	-3398.12	4.90122	8.16871
81	5290.93	-3382.88	1017.04	45.6827	67.1397	81	5178.64	-3381.25	-3381.25	3.96251	9.51001
82	5346.35	-3368.52	1015.59	19.8061	45.2711	82	5171.37	-3377.96	-3377.96	11.2438	8.03128
83	5395.16	-3369.94	1015.85	21.0693	65.1234	83	5150.95	-3348.12	-3348.12	9.84656	13.9493
84	5338.25	-3353.54	1016.31	20.3964	48.4415	84	5278.88	-3347.01	-3347.01	27.9591	42.6044
85	5367.61	-3353.02	1017.07	22.248	70.5581	85	5262.6	-3399.88	-3399.88	13.545	22.575
86	5365.6	-3412.08	1016.53	8.06452	8.06452	86	5167.92	-3368.2	-3368.2	4.52176	10.174
87	5300.91	-3398.83	1017.08	28.1758	48.6674	87	5145.11	-3363.38	-3363.38	4.84605	7.26908
88	5416.93	-3353.63	1017.98	26.6958	97.2001	88	5231.65	-3398.12	-3398.12	13.9557	20.9336
89	5431.18	-3330.98	1016.05	23.224	94.1182	89	5227.48	-3396.48	-3396.48	2.95238	17.7143
90	5419.14	-3374.37	1017.87	9.12403	32.6944	90	5225	-3384.35	-3384.35	60.8953	67.1409
91	5374.38	-3359.66	1016.49	28.081	79.7139	91	5218.31	-3383.1	-3383.1	20.3075	30.4613
92	5297.22	-3374.87	1017	76.363	82.5967	92	5279.7	-3362.49	-3362.49	38.0873	63.4788
93	5453.22	-3341.66	1019.56	6.16092	36.1954	93	5154.84	-3356.33	-3356.33	8.85665	12.1779
94	5323.85	-3414.89	1017.36	7.73169	12.4897	94	5252.16	-3351.23	-3351.23	52.7948	66.2523
95	5332.07	-3405.63	1018.79	30.2826	53.4399	95	5284.32	-3407.57	-3407.57	9.01042	16.5191
96	5301.83	-3389.42	1017.62	30.5583	52.9677	96	5248.86	-3375.93	-3375.93	29.7593	18.2396
97	5448.98	-3325.24	1017.47	20.9878	62.9635	97	5226.59	-3373.48	-3373.48	54.6223	40.5262
98	5457.82	-3318.45	1018.19	15.5161	59.2434	98	5233.99	-3366.45	-3366.45	51.1735	45.3959
99	5294.35	-3409.67	1019.5	12.0854	27.9475	99	5266.62	-3353.06	-3353.06	50.0768	49.3813
100	5314.73	-3404.94	1018.03	39.0842	65.1404	100	5224.15	-3341.31	-3341.31	44.7576	59.4196
101	5297.6	-3389.31	1019.55	46.3913	58.6456	101	5218.6	-3339.07	-3339.07	71.7335	67.7111
102	5290.27	-3355.87	1016.84	42.1758	61.4562	102	5194.25	-3337.11	-3337.11	59.6533	65.0068
103	5445.86	-3355.31	1021.41	10.1636	35.2339	103	5173.74	-3396.54	-3396.54	8.13896	7.51288
104	5387.48	-3347.56	1018.01	25.5653	64.4691	104	5243.1	-3393.98	-3393.98	22.9176	21.1083
105	5396.44	-3348.91	1020.2	42.5233	86.869	105	5234.47	-3375.96	-3375.96	55.6197	31.1206
106	5409.38	-3344.57	1018.35	28.3289	91.524	106	5229.8	-3365.9	-3365.9	25.8915	37.8414
107	5427.36	-3345.33	1018.12	30.2988	92.5798	107	5176.27	-3360.18	-3360.18	15.3999	14.2153
108	5318.51	-3373.56	1019.69	39.3623	54.5993	108	5178.87	-3331.04	-3331.04	40.3281	62.0432
109	5347.55	-3358.71	1019.23	29.637	55.981	109	5219.52	-3399.02	-3399.02	10.1385	14.574
110	5391.66	-3351.79	1016.46	18.3371	73.3486	110	5164.85	-3396.29	-3396.29	6.88285	4.58857
111	5415.66	-3338.84	1017.87	31.9977	91.4219	111	5212.2	-3388.72	-3388.72	19.8424	19.8424
112	5337.02	-3413.5	1018.16	7.68466	19.5609	112	5284.69	-3376.66	-3376.66	52.8072	69.9696
113	5332.98	-3396.94	1018.53	31.8247	58.4418	113	5190.89	-3367.59	-3367.59	22.8115	23.3964
114	5409.63	-3381.04	1017.6	21.3598	74.7592	114	5238.33	-3352.42	-3352.42	48.5582	61.3047
115	5315.06	-3358.51	1016.86	45.5053	81.5958	115	5167.53	-3332.7	-3332.7	16.9276	16.9276
116	5347.77	-3351.65	1018.62	30.3138	72.5153	116	5199.19	-3403.3	-3403.3	7.25088	12.4301
117	5434.9	-3333.66	1017.76	28.3312	92.7846	117	5235.22	-3392.7	-3392.7	58.7666	64.2514
118	5440.41	-3318.76	1018.09	26.7037	63.5802	118	5198.54	-3385.51	-3385.51	22.4973	28.7466
119	5307.01	-3406.72	1019.06	24.509	46.19	119	5162.42	-3377.32	-3377.32	11.0276	9.33108
120	5323.63	-3373.57	1020.39	38.0962	52.1021	120	5184.18	-3360.05	-3360.05	12.6894	16.2142
121	5378.96	-3367.68	1017.21	28.2144	73.3574	121	5263.34	-3387.25	-3387.25	57.3366	61.9236
122	5403.2	-3357.3	1018.59	29.9811	109.931	122	5164.57	-3382.11	-3382.11	10.3249	6.45305
123	5463.42	-3326.31	1019.88	3.74863	23.7413	123	5210.18	-3370.56	-3370.56	33.6736	38.2955
124	5343.3	-3387.15	1020.33	20.4443	28.1108	124	5218.13	-3368.64	-3368.64	40.9507	42.9982
125	5402.03	-3376.53	1018.67	22.696	72.093	125	5230.29	-3349.7	-3349.7	53.1135	79.6703
126	5325.19	-3367.08	1020.08	35.6265	66.6348	126	5240.75	-3384.56	-3384.56	28.6892	29.3564
127	5322.42	-3355.98	1018.22	33.3253	57.1291	127	5155.7	-3366.47	-3366.47	3.8001	8.36021
128	5350.35	-3404.26	1018.99	17.1574	63.8635	128	5143.17	-3351.84	-3351.84	6.25514	7.14873
129	5359.74	-3373.23	1019.89	27.2111	71.212	129	5244.35	-3353.95	-3353.95	56.9298	62.5294
130	5290.27	-3367.59	1018.33	44.4645	65.5566	130	5179.87	-3404.06	-3404.06	22.8874	15.7351
131	5367.78	-3364.68	1018.77	14.0272	73.6429	131	5226.16	-3406.1	-3406.1	9.64194	15.5754
132	5319.27	-3362.39	1018.54	28.4678	46.9719	132	5189.15	-3396.75	-3396.75	6.33649	15.8412
133	5401.81	-3364.74	1019.71	36.1888	91.4771	133	5277.03	-3391.13	-3391.13	53.3085	66.6356
134	5394.49	-3356.46	1019.7	23.8671	74.6612	134	5191.65	-3382.23	-3382.23	11.7253	12.7025
135	5442.17	-3336.17	1018.27	19.9285	75.1589	135	5153.55	-3375.85	-3375.85	6.29749	10.2334
136	5447.46	-3337.51	1019.24	13.0517	53.45	136	5151.86	-3370.68	-3370.68	9.20031	7.66692
137	5434	-3325.17	1019.02	21.1132	109.292	137	5268.8	-3371.85	-3371.85	48.0201	42.9948
138	5374.29	-3396.94	1019.53	19.9675	51.1667	138	5201.59	-3343.38	-3343.38	40.1185	51.0599
139	5379.93	-3386.81	1019.32	7.43351	33.4508	139	5187.98	-3335.93	-3335.93	47.2735	28.0686
140	5371.12	-3375.67	1019.9	32.2053	53.6756	140	5254.88	-3408.07	-3408.07	4.69646	9.39292
141	5301.58	-3371.5	1020.89	43.7398	55.0275	141	5193.96	-3398.42	-3398.42	11.0674	22.1348
142	5386.53	-3353.53	1020.24	29.4745	79.453	142	5198.9	-3390.6	-3390.6	20.7313	30.4872
143	5355.25	-3378.83	1019.98	6.43418	22.06	143	5215.65	-3346.45	-3346.45	73.6034	95.071
144	5437.28	-3350.74	1020.9	26.0694	64.0872	144	5152.03	-3395.07	-3395.07	5.83575	4.16839
145	5416.07	-3347.58	1021.06	28.3152	73.8658	145	5185.49	-3373.05	-3373.05	15.214	8.69371
146	5345.9	-3401.03	1022.79	28.4004	60.0466	146	5220.72	-3373.93	-3373.93	32.996	32.996
147	5362.03	-3365.49	1021.38	49.2635	50.193	147	5254.64	-3364.48	-3364.48	42.7436	39.4556
148	5422.74	-3370.08	1018.41	25.1214	57.6651	148	5231.42	-3355.18	-3355.18	55.7716	64.8157
149	5332.78	-3369.54	1017.89	29.5117	43.3453	149	5153.31	-3342.49	-3342.49	9.31773	9.31773
150	5433.43	-3332.05	1021.24	30.5654	101.521	150	5207.03	-3342.28	-3342.28	37.6192	64.4901
151	5458.1	-3328.76	1020.69	16.256	52.4626	151	5283.75	-3396.56	-3396.56	25.0149	44.471
152	5329.63	-3405.67	1020.24	51.3005	51.3005	152	5283.44	-3357.51	-3357.51	45.4492	60.1895
153	5294.33	-3364.28	1019.99	21.2307	39.9636	153	5210.61	-3349.01	-3349.01	42.7274	33.5715
154	5427.95	-3330.25	1021.32	31.0313	89.4432	154	5180.08	-3338.28	-3338.28	24.7206	53.1034
155	5308.77	-3411.39	1021.38	7.02289	21.0687	155	5162.75	-3335.27	-3335.27	16.1614	15.0839
156	5304.81	-3401.95	1021.98	32.6721	58.6764	156	5186.44	-3406.36	-3406.36	12.5828	14.8705
157	5292.58	-3399.06	1021.13	38.4931	50.5222	157	5221.42	-3394.1	-3394.1	13.4428	14.6649
158	5442.05	-3357.49	1021.63	4.77104	46.5176	158	5205.16	-3384.55	-3384.55	17.8221	18.936
159	5298.43	-3411.97	1022.29	4.17644	12.5293	159	5203.22	-3381.01	-3381.01	14.8093	26.1341
160	5309.6	-3398.44	1022.72	27.8695	45.288	160	5280.21	-3370.19	-3370.19	42.1742	40.0655
161	5402.78	-3370.85	1021.25	33.9818	86.4321	161	5172.29	-3335.68	-3335.68	29.5736	16.4298
162	5450	-3357.84	1023.17	3.73157	16.1701	162	5262.94	-3406.49	-3406.49	9.71022	23.9021
163	5458.43	-3346.09	1022.63	1.40604	16.8725	163	5210.77	-3382.53	-3382.53	18.374	29.7786
164	5457.1	-3339.63	1022.17	8.04384	33.516	164	5216.06	-3377.13	-3377.13	44.4259	56.643
165	5298.09	-3405.3	1022.56	17.1972	37.4652	165	5160.88	-3360.39	-3360.39	13.5531	14.6826
166	5321.93	-3384.02	1022.47	29.8833	58.4084	166	5150.23	-3402.87	-3402.87	12.7094	3.81282
167	5378.05	-3381.03	1022.21	10.4712	30.4618	167	5192.76	-3389.09	-3389.09	8.96919	12.5569
168	5426.75	-3371.68	1021.52	4.52262	25.6282	168	5226.76	-3383.13	-3383.13	59.2416	59.2416
169	5376.08	-3374.42	1020.94	51.2596	58.2952	169	5189.49	-3377.81	-3377.81	11.9763	22.4555
170	5393.4	-3366.71	1021.81	44.3262	82.9065	170	5213.06	-3358.63	-3358.63	38.3448	49.7285
171	5303.01	-3367.54	1023.24	27.108	43.0947	171	5218.88	-3354.51	-3354.51	45.3818	32.245
172	5428.53	-3323.31	1020.98	28.0364	100.601	172	5191.02	-3351.47	-3351.47	14.1547	24.3775
173	5332.18	-3410.82	1021.46	3.78099	10.0826	173	5167.77	-3341.37	-3341.37	11.2813	13.9357
174	5380.82	-3363.07	1021.46	13.8027	73.6142	174	5272.76	-3409.76	-3409.76	7.99581	19.6261
175	5451.36	-3317.51	1024.77	9.86944	74.0208	175	5234.49	-3402.83	-3402.83	7.47739	11.2161
176	5317.2	-3411.82	1022.02	7.70479	10.2731	176	5239.59	-3378.79	-3378.79	47.5877	50.0074
177	5302.75	-3393.05	1023.6	22.3721	50.7906	177	5204.61	-3372.45	-3372.45	33.3559	36.5326
178	5339.93	-3397	1023.34	29.7871	68.5103	178	5182.96	-3343.84	-3343.84	14.5146	22.4316
179	5294.75	-3387.64	1022.01	23.5036	51.4841	179	5272.68	-3390.07	-3390.07	52.9001	70.5335
180	5422.07	-3365.97	1023.65	19.1213	74.8918	180	5165.33	-3373.13	-3373.13	5.29733	7.06311
181	5324.64	-3404.93	1023.38	26.8809	40.3214	181	5189.17	-3341.88	-3341.88	34.6408	51.4931
182	5328.48	-3404.28	1024.37	7.85699	28.2852	182	5202.97	-3410.6	-3410.6	8.73036	9.97755
183	5383.02	-3377.68	1023.43	11.6902	31.9532	183	5237.17	-3411.2	-3411.2	13.2605	8.10363
184	5417.27	-3377.93	1021.21	11.4001	29.3146	184	5180.56	-3397.87	-3397.87	7.3835	10.5479
185	5380.14	-3370.96	1023	35.6147	71.2294	185	5258.07	-3393.47	-3393.47	31.142	32.8406
186	5409.01	-3364.83	1022.41	26.3552	73.7945	186	5163.45	-3352.41	-3352.41	16.7661	8.09396
187	5437.17	-3321.2	1021.85	27.911	116.051	187	5154.09	-3352.64	-3352.64	9.41907	8.56279
188	5290.49	-3383.13	1023.45	26.6968	41.4261	188	5171.98	-3347.4	-3347.4	6.9472	9.92457
189	5291.26	-3375.07	1023.61	30.0686	31.6939	189	5245.36	-3381.5	-3381.5	26.9888	35.9851
190	5410.36	-3370.12	1024.9	10.8788	44.724	190	5256.8	-3379.9	-3379.9	41.6988	25.3819
191	5396.97	-3362.61	1023.52	22.2842	65.2609	191	5186.72	-3359.64	-3359.64	15.7539	8.75215
192	5430.55	-3352.13	1022.86	24.755	73.1137	192	5146.37	-3348.21	-3348.21	6.95955	12.3725
193	5439.69	-3326.16	1023.44	13.089	97.3492	193	5171.97	-3352.5	-3352.5	7.941	13.7163
194	5348.47	-3395.6	1023.7	24.2117	37.5281	194	5218.87	-3384.06	-3384.06	22.3057	25.6103
195	5314.31	-3404.74	1023.36	19.5262	53.1548	195	5176.44	-3383.28	-3383.28	6.80021	10.2003
196	5321.95	-3391.97	1023.2	23.9071	52.8473	196	5156.2	-3373.15	-3373.15	8.77717	6.89634
197	5396.3	-3378.3	1023.36	21.7702	47.6224	197	5163.62	-3346.83	-3346.83	10.0725	15.8282
198	5380.66	-3352.38	1023.12	29.7208	93.4082	198	5141.88	-3340.25	-3340.25	2.65045	10.6018
199	5430.65	-3345.32	1023.36	22.4783	89.913	199	5141.26	-3333.82	-3333.82	4.00617	10.0154
200	5410.88	-3344.56	1022.73	25.6155	65.4618	200	5160.38	-3395.2	-3395.2	6.37347	5.73612
201	5442.43	-3318.02	1024.73	27.19	91.0273	201	5237.53	-3390.36	-3390.36	29.9092	37.885
202	5417.33	-3372.91	1025.4	8.85636	24.0387	202	5281.59	-3374.82	-3374.82	31.9033	39.4993
203	5371.46	-3402.78	1022.26	9.7935	20.9861	203	5199.19	-3368.28	-3368.28	18.5235	24.2231
204	5390.08	-3360.94	1024.45	23.5831	55.7418	204	5285.88	-3368.27	-3368.27	45.1745	62.8036
205	5427.81	-3339.82	1024.12	21.5206	95.7297	205	5185.98	-3349.91	-3349.91	18.4683	15.5134
206	5434.94	-3318.06	1024.27	26.5254	107.084	206	5264.08	-3412.15	-3412.15	9.67397	17.1982
207	5360.51	-3374.53	1025.86	6.28626	17.2872	207	5169.6	-3400.91	-3400.91	16.0238	8.01192
208	5325.47	-3387.43	1024.24	29.5555	59.111	208	5184.56	-3400.8	-3400.8	6.30495	8.82693
209	5404.51	-3363.19	1023.92	28.0698	93.1408	209	5245.48	-3393.52	-3393.52	28.7912	22.3931
210	5453.35	-3356.2	1027.59	3.10464	15.5232	210	5179.6	-3350.08	-3350.08	13.6599	8.69267
211	5409.98	-3350.73	1025.45	27.6458	76.7938	211	5249.71	-3411.51	-3411.51	9.6327	16.0545
212	5297.84	-3400.34	1024.98	44.317	47.8623	212	5195.54	-3405.2	-3405.2	10.4665	17.1271
213	5433.18	-3336.56	1025.26	16.4255	98.553	213	5269.45	-3402.67	-3402.67	33.857	50.7855
214	5331.13	-3390.94	1026.01	11.3436	25.523	214	5148.75	-3376.51	-3376.51	2.47285	6.18212
215	5398.41	-3371.93	1025.54	9.39512	55.0285	215	5168.63	-3368.06	-3368.06	5.66853	12.5967
216	5412.36	-3359.28	1024.93	35.4955	77.4448	216	5151.05	-3335.92	-3335.92	14.6186	6.64484
217	5419.45	-3353.16	1025.28	21.2599	71.4334	217	5277.57	-3406.53	-3406.53	16.8086	22.4115
218	5339.61	-3393.57	1025.32	9.91327	32.5722	218	5211.96	-3396.6	-3396.6	21.9753	43.1657
219	5448.42	-3348.9	1025.47	14.2767	63.9054	219	5262.28	-3372.91	-3372.91	22.789	26.0446
220	5443.3	-3346.59	1028.01	18.9411	54.794	220	5226.44	-3357.24	-3357.24	32.2385	36.8439
221	5430.99	-3327.86	1025.88	25.3958	92.5133	221	5249.21	-3396.09	-3396.09	25.9747	30.7596
222	5454.85	-3328.07	1026.91	11.086	81.9131	222	5247.3	-3389.21	-3389.21	29.9605	31.0305
223	5313.38	-3409.52	1025.22	10.8633	15.519	223	5197.39	-3372.08	-3372.08	10.279	19.0895
224	5315.47	-3397.99	1025.9	16.9676	35.192	224	5227.42	-3362.03	-3362.03	41.4441	45.9653
225	5375.38	-3357.88	1026.13	13.7155	47.3808	225	5193.96	-3356.54	-3356.54	26.849	15.5898
226	5465.58	-3338.35	1027.08	4.97479	23.2157	226	5157.79	-3338.97	-3338.97	6.85363	6.85363
227	5423.79	-3333.23	1025.84	32.123	103.061	227	5227.3	-3392.49	-3392.49	27.0975	31.1621
228	5291.53	-3396.5	1026.23	25.9021	37.9897	228	5192.67	-3362.12	-3362.12	18.4373	16.1327
229	5373.79	-3363.44	1026.24	10.698	38.7804	229	5180.75	-3355.31	-3355.31	19.0518	11.03
230	5430.21	-3356.7	1026.25	22.1659	76.9287	230	5267.84	-3388.76	-3388.76	23.1802	31.3615
231	5396.85	-3348.39	1027.1	16.314	48.942	231	5249.29	-3378.81	-3378.81	36.565	33.4308
232	5447.3	-3341.69	1026.93	10.6922	65.7979	232	5264.12	-3366.03	-3366.03	59.3645	28.4455
233	5449.35	-3324	1025.72	12.1886	80.677	233	5152.71	-3345.45	-3345.45	5.76435	8.64653
234	5422.3	-3321.93	1026.65	15.3001	79.9007	234	5146.79	-3341.9	-3341.9	5.74425	5.74425
235	5293.16	-3389.66	1026.05	29.41	45.2462	235	5154.76	-3392.48	-3392.48	3.51524	3.51524
236	5405.02	-3367.5	1028.23	17.7287	62.8564	236	5218.1	-3376.25	-3376.25	26.5047	32.0522
237	5414.02	-3348.67	1027.19	31.6035	79.0086	237	5281.98	-3368.4	-3368.4	16.4144	24.6216
238	5373.54	-3371.16	1027.3	3.1824	28.6416	238	5210.86	-3368.71	-3368.71	32.1778	26.4994
239	5387.03	-3351.89	1026.07	24.4569	70.9251	239	5225.42	-3397.78	-3397.78	16.7789	20.2745
240	5413.34	-3339.67	1026.31	25.389	91.4003	240	5220.71	-3390.51	-3390.51	44.8452	37.7644
241	5411.58	-3331.6	1027.86	18.114	82.0458	241	5189.4	-3367.12	-3367.12	10.9648	8.52816
242	5384.72	-3371.24	1028.17	9.39642	42.8059	242	5175.92	-3368.29	-3368.29	10.405	10.9831
243	5426.9	-3370.87	1028.54	9.73156	10.948	243	5199.35	-3357.91	-3357.91	23.1914	30.6126
244	5383.31	-3363.83	1026.41	28.6408	60.4639	244	5157.31	-3350.69	-3350.69	10.6932	1.06932
245	5404.83	-3355.59	1027.34	34.1796	57.8424	245	5208.77	-3410.83	-3410.83	8.70764	3.73184
246	5441.92	-3336.29	1027.61	34.638	91.5434	246	5181.17	-3363.35	-3363.35	10.4921	6.99475
247	5412.08	-3319.46	1028.69	12.8535	63.0989	247	5207.38	-3358.15	-3358.15	36.6538	30.5448
248	5302.31	-3402.2	1027.38	3.9362	16.7289	248	5238.31	-3406.9	-3406.9	10.2018	14.0275
249	5388.16	-3364.93	1028.92	12.4744	46.4954	249	5284.31	-3403	-3403	14.6459	19.5279
250	5438.27	-3365.38	1027.76	5.1689	20.6756	250	5214.96	-3392.14	-3392.14	10.4473	14.9247
251	5458.08	-3344.16	1028.5	11.6211	42.998	251	5220.14	-3403.3	-3403.3	9.71584	17.0027
252	5379.09	-3360.59	1028.11	19.4374	55.9797	252	5214.89	-3395.62	-3395.62	18.1594	13.6196
253	5421.91	-3327.75	1028.85	14.6737	84.7073	253	5168.39	-3393.83	-3393.83	5.32048	10.641
254	5411.75	-3366.22	1030.48	21.2916	54.7499	254	5232.52	-3395.4	-3395.4	28.5462	38.252
255	5398.14	-3375.48	1029.07	4.51139	31.5797	255	5169.64	-3379.76	-3379.76	5.31451	9.3004
256	5443.05	-3340.87	1031.06	17.7128	57.8619	256	5255.23	-3374.2	-3374.2	33.0445	23.1312
257	5435.68	-3318.68	1029.62	29.2058	98.7156	257	5211.37	-3375.98	-3375.98	31.808	35.4089
258	5402.8	-3346.43	1029.79	21.6306	56.2396	258	5148.2	-3370.64	-3370.64	5.52378	4.14283
259	5417	-3333.5	1028.92	22.3064	73.2925	259	5214.64	-3362.75	-3362.75	48.4135	55.0455
260	5442.88	-3328.28	1029.14	26.7282	99.0516	260	5184.26	-3368.92	-3368.92	11.9666	10.4708
261	5418.66	-3353.1	1030.55	10.1685	62.8601	261	5246.03	-3382.82	-3382.82	28.243	36.6113
262	5462.5	-3321.79	1030.54	15.88	41.8654	262	5224.96	-3378.64	-3378.64	31.3423	31.3423
263	5434.35	-3360.38	1028.85	10.6265	44.6311	263	5253.48	-3378.04	-3378.04	30.2802	26.9157
264	5405.17	-3362.59	1030.98	17.0234	44.1062	264	5153.54	-3366.84	-3366.84	6.23081	5.53849
265	5421.51	-3359.71	1030.61	16.8095	58.8334	265	5250.29	-3416.06	-3416.06	6.93785	12.4881
266	5405.91	-3354.98	1030.95	12.1529	53.6755	266	5262.42	-3384.23	-3384.23	25.4653	16.7343
267	5451.99	-3340.82	1029.71	11.5226	51.4084	267	5200.01	-3378.06	-3378.06	26.1329	28.0451
268	5424.39	-3318.11	1029.33	14.678	90.7368	268	5160.73	-3375.23	-3375.23	6.66262	6.66262
269	5417.8	-3365.67	1030.16	16.2649	67.6277	269	5162.74	-3368.19	-3368.19	5.56774	12.5274
270	5411.41	-3346.6	1030.32	22.6397	61.5518	270	5159.02	-3361.41	-3361.41	5.63736	1.40934
271	5453.93	-3335.46	1031.2	12.9248	51.6993	271	5177.38	-3401.16	-3401.16	6.15705	5.13088
272	5468.16	-3334.69	1031.11	10.7324	13.7988	272	5196.89	-3397.37	-3397.37	9.884	12.7911
273	5426.22	-3322.5	1031.04	14.0131	57.0532	273	5143.27	-3357.53	-3357.53	1.89844	1.89844
274	5397.16	-3361.95	1030.35	16.2662	48.7987	274	5149.44	-3352.18	-3352.18	5.25439	2.6272
275	5425.17	-3350.45	1032.47	25.6143	45.1299	275	5220.09	-3408.51	-3408.51	11.1951	19.5915
276	5431.63	-3330.7	1031.85	22.0904	82.8389	276	5254.82	-3395.73	-3395.73	30.1173	38.5501
277	5453.66	-3323.67	1031.74	21.7676	63.5378	277	5159.93	-3383.64	-3383.64	4.23431	9.88006
278	5426.79	-3357.85	1031.14	19.2322	48.8203	278	5249.85	-3402.78	-3402.78	21.4195	35.6992
279	5436.01	-3351.43	1031.34	22.9611	52.0452	279	5258.58	-3398.86	-3398.86	34.5333	36.915
280	5426.74	-3336.73	1030.78	17.8098	68.9162	280	5180.39	-3396.72	-3396.72	5.59532	7.46043
281	5399.56	-3369.35	1031.19	20.9406	49.7339	281	5272.38	-3378.89	-3378.89	11.5662	11.5662
282	5424.79	-3340.91	1032.9	10.2126	51.0629	282	5176.88	-3378.34	-3378.34	8.02097	8.02097
283	5442.6	-3327.16	1032.97	14.152	66.5146	283	5226.84	-3390.98	-3390.98	39.9147	17.2964
284	5415.99	-3346.41	1032.63	12.1338	51.2317	284	5206.4	-3387.47	-3387.47	8.46998	12.4226
285	5437.64	-3319.92	1033.59	12.1162	54.523	285	5188.09	-3375.7	-3375.7	12.3666	7.72912
0	5427.72	-3304.04	1006.31	31.1331	97.1353	286	5253.97	-3387	-3387	26.1411	25.4708
1	5302.82	-3277.5	1006.65	43.182	40.4257	287	5284.29	-3392.82	-3392.82	22.1493	28.7343
2	5294.88	-3271.82	1006.73	41.2509	34.6882	288	5282.92	-3413.01	-3413.01	3.15465	6.30931
3	5315.45	-3287.72	1007.62	23.3098	29.1372	289	5239.44	-3404.2	-3404.2	5.88977	12.7612
4	5312.8	-3284.66	1009.86	50.0258	62.5323	290	5206.47	-3398.85	-3398.85	8.91922	19.1126
5	5413.53	-3278	1008.56	17.4726	52.4177	291	5205.89	-3377.74	-3377.74	17.0138	13.9204
6	5298.08	-3294.72	1008.65	16.9976	50.2846	292	5144.17	-3364.86	-3364.86	5.17087	5.17087
7	5290.55	-3292	1008.15	49.2467	78.1524	293	5163.97	-3391.57	-3391.57	4.56294	3.65035
8	5424.45	-3265.13	1008.87	6.86018	20.5805	294	5270.35	-3390.99	-3390.99	23.573	24.8826
9	5290.71	-3298.99	1010.76	51.1064	68.7292	295	5151.78	-3359.15	-3359.15	6.69104	1.33821
10	5418.95	-3286.83	1008.78	18.5474	80.3719	296	5243.33	-3392.21	-3392.21	18.8908	20.1095
11	5444.37	-3283.19	1011.13	3.64467	10.934	297	5236.21	-3392.51	-3392.51	17.6831	22.2961
12	5436.2	-3277.55	1010.66	8.54555	33.3276	298	5165.64	-3383.73	-3383.73	6.97064	6.97064
13	5327.07	-3295.09	1011.7	19.7724	37.8255	299	5262.01	-3391.32	-3391.32	17.1991	20.2704
14	5430.24	-3266.04	1012.15	4.95936	7.0848	300	5151.83	-3386.45	-3386.45	4.68454	2.34227
15	5301.27	-3279.29	1010.55	28.5333	40.2061	301	5239.36	-3383.95	-3383.95	23.6919	22.995
16	5446.65	-3295.87	1011.37	12.0699	25.2371	302	5152.82	-3378.23	-3378.23	2.59333	2.59333
17	5341.17	-3275.33	1012.04	11.7124	34.3006	303	5235.96	-3374.5	-3374.5	19.7816	13.1877
18	5398.6	-3261.95	1012.59	22.481	54.5966	304	5220.37	-3386.09	-3386.09	49.3879	31.1924
19	5328.11	-3227.08	1011.95	39.3604	49.4528	305	5181.09	-3404.85	-3404.85	3.24798	4.87196
20	5381.51	-3277.96	1011.86	23.3918	91.6957	306	5192.34	-3382.66	-3382.66	11.7451	7.34066
21	5322.31	-3239.67	1011.76	10.3272	18.3595	307	5251.59	-3400.5	-3400.5	6.97534	15.9436
22	5320.94	-3219.66	1012	27.8981	31.9666	308	5219.01	-3374.05	-3374.05	14.9484	24.1474
23	5328.49	-3234.15	1012.04	35.4536	45.8811	309	5276.11	-3401.52	-3401.52	12.8946	11.4619
24	5309.59	-3276.53	1011.75	40.7764	59.7421	310	5277.3	-3379.93	-3379.93	17.2321	43.7431
25	5348.67	-3252.22	1012.51	18.9458	61.0475	311	5244.36	-3410.29	-3410.29	4.12573	17.8782
26	5296.62	-3273.73	1011.62	39.4395	44.8794	0	5254.03	-3272.63	-3272.63	37.8967	33.1596
27	5363.86	-3284.51	1012.95	30.022	68.6216	1	5283.5	-3261.02	-3261.02	55.8922	48.1533
28	5349.48	-3271.65	1012.31	18.1731	56.7911	2	5280.92	-3287.83	-3287.83	54.071	58.3238
29	5296.74	-3258.81	1013.33	10.2713	23.5636	3	5275.42	-3275.83	-3275.83	47.8419	33.5733
30	5437.2	-3310.66	1013.23	25.545	83.7307	4	5246.1	-3279.4	-3279.4	22.7064	12.1641
31	5327.93	-3241.55	1012.01	19.7281	52.3224	5	5260.55	-3254.19	-3254.19	56.7294	45.2399
32	5321.69	-3228.09	1012.1	42.5301	37.5683	6	5249.53	-3252.66	-3252.66	33.788	41.531
33	5357.72	-3288.7	1013.87	41.1686	58.3222	7	5270.06	-3251.54	-3251.54	29.3076	46.4037
34	5370.71	-3289.59	1012.74	23.8702	65.3289	8	5233.78	-3276.84	-3276.84	54.15	23.968
35	5375.15	-3267.55	1013.38	30.4622	81.6158	9	5233.84	-3268.46	-3268.46	57.9266	34.4801
36	5310.03	-3270.4	1013.75	33.7913	39.6681	10	5225.69	-3283.31	-3283.31	54.8921	61.975
37	5328.74	-3253.23	1013.18	19.0097	31.176	11	5210.25	-3270.09	-3270.09	62.099	61.2243
38	5306.58	-3283.61	1012.74	34.8377	56.2154	12	5247.57	-3292.1	-3292.1	65.105	33.6376
39	5424.78	-3267.82	1013.64	6.69727	49.1133	13	5190.82	-3289.95	-3289.95	49.9322	46.7108
40	5400.25	-3254.02	1014.37	13.0955	39.2864	14	5211.62	-3278.45	-3278.45	54.2615	51.4057
41	5374.16	-3252.72	1014.4	32.5557	65.1115	15	5222.01	-3271.39	-3271.39	48.2753	40.4468
42	5335.55	-3226.18	1013	28.5643	29.316	16	5197.46	-3274.52	-3274.52	49.6765	44.5018
43	5320	-3299.49	1015.23	24.9232	51.0621	17	5216.98	-3258.17	-3258.17	16.6495	21.947
44	5375.68	-3285.87	1014.32	40.2362	83.5675	18	5219.22	-3277.8	-3277.8	71.32	34.4303
45	5384.51	-3282.52	1014.2	26.9932	67.783	19	5282.06	-3270.31	-3270.31	44.7212	48.0339
46	5430.15	-3271.62	1013.15	3.03571	37.1875	20	5229.34	-3261.03	-3261.03	63.1126	31.9275
47	5292.33	-3250.5	1015.65	25.6558	27.5563	21	5221.47	-3261.98	-3261.98	51.5772	39.7882
48	5378.82	-3245.2	1014.3	3.90913	32.0549	22	5186.57	-3256.25	-3256.25	20.0245	9.34477
49	5326.34	-3213.69	1014.38	19.007	31.9318	23	5263.61	-3245.66	-3245.66	27.9582	37.2775
50	5410.47	-3263.45	1013.37	32.2237	47.8753	24	5246.1	-3244.4	-3244.4	31.527	35.4679
51	5405.1	-3259.04	1014.99	10.3418	42.5164	25	5238.62	-3296.86	-3296.86	45.2668	27.3706
52	5365.33	-3240.25	1014.94	22.4483	43.9206	26	5174.24	-3247.98	-3247.98	7.64601	1.5292
53	5398.25	-3242.43	1015.67	11.5684	32.777	27	5241.51	-3246.36	-3246.36	29.2535	30.7161
54	5329.92	-3296.22	1014.61	29.2068	53.3341	28	5245.31	-3297.77	-3297.77	26.0181	29.0435
55	5378.35	-3237.64	1017.22	6.27024	24.2972	29	5181.03	-3270.01	-3270.01	21.1827	8.1472
56	5388.79	-3237.17	1016.56	8.15458	16.3092	30	5198.05	-3263.83	-3263.83	24.4754	22.3158
57	5334.63	-3295.29	1015.92	29.3382	33.3388	31	5175.86	-3253.46	-3253.46	15.5054	7.75271
58	5316.53	-3257.68	1016.41	32.954	28.2462	32	5199.5	-3255.35	-3255.35	36.1342	20.5308
59	5415.48	-3283.11	1015.7	21.6437	81.9368	33	5182.19	-3245.37	-3245.37	9.22881	9.93872
60	5441.14	-3279.08	1015.01	7.98237	15.9647	34	5256.98	-3240.91	-3240.91	38.3725	31.841
61	5345.49	-3273.91	1014.37	27.5149	53.8334	35	5190.79	-3273.06	-3273.06	22.8941	10.6839
62	5425.13	-3275.58	1015.36	14.0836	54.4564	36	5173.69	-3259.89	-3259.89	12.2302	11.211
63	5344.19	-3282.6	1015.8	39.4811	65.2296	37	5189.19	-3241.29	-3241.29	8.36031	7.52428
64	5404.73	-3286.57	1016.52	33.0051	50.5609	38	5200.51	-3245.86	-3245.86	15.1919	15.9515
65	5351.56	-3279.97	1015.74	37.8181	81.1977	39	5175.25	-3237.53	-3237.53	12.8027	7.53103
66	5418.82	-3268.26	1015.62	15.8124	49.4136	40	5162.86	-3286.72	-3286.72	17.331	18.7753
67	5310.93	-3259.49	1016.93	16.4985	18.8555	41	5165.53	-3261.08	-3261.08	12.7109	5.6493
68	5372.22	-3232.28	1017.68	5.98236	29.9118	42	5180.41	-3257.64	-3257.64	13.1785	12.0803
69	5367.82	-3277.99	1014.22	29.9455	63.9378	43	5212.03	-3251.71	-3251.71	41.1091	28.3711
70	5328.79	-3262.19	1016.03	30.5239	38.4374	44	5218.83	-3248.25	-3248.25	47.1358	47.1358
71	5346.3	-3239.44	1015.58	23.7737	36.9814	45	5240.67	-3283.21	-3283.21	59.9576	38.3729
72	5433.63	-3306.55	1015.93	27.0554	73.436	46	5248.34	-3238.6	-3238.6	38.5069	42.95
73	5417.05	-3288.66	1016.78	15.7784	66.8263	47	5159.4	-3279.33	-3279.33	12.3708	8.46423
74	5304.29	-3285.14	1018.28	35.6588	56.672	48	5277.11	-3250.85	-3250.85	36.4015	44.1465
75	5348.12	-3245.99	1017.05	29.7487	61.2824	49	5264.53	-3240.33	-3240.33	25.6243	23.3634
76	5386.29	-3244.47	1016.99	10.6423	45.2296	50	5280.58	-3300.56	-3300.56	35.0346	42.2477
77	5329.86	-3224.53	1016.97	23.1037	43.3194	51	5207.75	-3238.82	-3238.82	16.6902	8.90143
78	5331.85	-3213.85	1017.62	22.6224	19.0504	52	5231.9	-3293.29	-3293.29	49.0166	47.0944
79	5306.72	-3290.7	1015.94	29.32	65.8203	53	5215.02	-3266.2	-3266.2	55.2414	31.4004
80	5416.16	-3274.74	1016.16	21.7784	78.8527	54	5214.1	-3239.35	-3239.35	29.2262	11.907
81	5369.89	-3265.23	1015.25	35.6909	90.5999	55	5263.9	-3248.55	-3248.55	29.1466	29.1466
82	5404.46	-3249.07	1017.69	13.2909	48.4726	56	5168.29	-3233.48	-3233.48	4.98099	1.66033
83	5351.67	-3288.98	1016.1	26.9107	59.5296	57	5253.94	-3252.66	-3252.66	30.7656	34.0385
84	5426.48	-3294.42	1016.67	36.0688	82.5302	58	5227.54	-3246.86	-3246.86	49.137	52.9658
85	5401.2	-3268.04	1016.38	27.2159	78.6237	59	5223.89	-3237.19	-3237.19	26.1615	22.4241
86	5420.34	-3258.28	1017.81	7.35502	30.3395	60	5240.01	-3266.31	-3266.31	59.7671	26.0276
87	5380.82	-3232.82	1018.05	2.30265	12.6646	61	5193.09	-3262.15	-3262.15	19.0091	15.2073
88	5360.31	-3229.86	1017.56	14.423	23.6949	62	5245.88	-3235.22	-3235.22	13.6288	20.1187
89	5449.88	-3311.06	1016.88	20.1039	52.9051	63	5228.82	-3296.45	-3296.45	23.2983	30.2249
90	5296.68	-3293.18	1015.56	40.0883	54.1934	64	5177.37	-3265.48	-3265.48	17.1716	11.2503
91	5342.2	-3292.1	1016.57	22.0981	62.8052	65	5202.63	-3240.99	-3240.99	13.5716	15.1683
92	5338.43	-3275.37	1016.54	30.9818	69.4744	66	5269.1	-3286.52	-3286.52	48.4148	47.7424
93	5391.15	-3261.99	1016.49	27.5729	61.0544	67	5271.36	-3276.03	-3276.03	52.5566	64.119
94	5410.98	-3255.8	1017.91	8.78836	41.5982	68	5185.39	-3262.56	-3262.56	36.6555	25.2007
95	5325.51	-3237.91	1016.83	34.2659	43.4034	69	5271.27	-3257.33	-3257.33	54.1944	52.1872
96	5431.12	-3311.5	1017.42	46.9664	91.798	70	5245.42	-3270.32	-3270.32	53.1819	38.7597
97	5398.04	-3277.62	1019.97	13.8193	55.2771	71	5231.24	-3260.81	-3260.81	52.6224	59.6387
98	5380.9	-3256.29	1015.41	24.5458	55.5511	72	5254.52	-3243.57	-3243.57	39.6356	51.4568
99	5323.26	-3225.77	1017.32	26.3516	48.8468	73	5237.28	-3296.61	-3296.61	42.9212	52.6131
100	5425.54	-3301.89	1018.68	34.4477	77.7281	74	5185.99	-3275.52	-3275.52	29.7105	33.5858
101	5423.21	-3282.87	1017.76	13.6888	100.385	75	5194.52	-3272.39	-3272.39	29.9987	25.9448
102	5297.66	-3280.69	1017.36	34.5552	53.4035	76	5168.91	-3260.48	-3260.48	13.4478	5.60325
103	5301.41	-3276.29	1017.98	13.8695	37.2286	77	5256.04	-3235.46	-3235.46	24.4357	20.5774
104	5398.5	-3247.75	1018.34	9.12642	28.5201	78	5285.68	-3277.72	-3277.72	37.8748	47.6941
105	5351.65	-3264.64	1017.27	36.8363	61.6171	79	5231.74	-3235.61	-3235.61	28.4219	27.4418
106	5394.05	-3245.11	1018.57	9.71337	40.9349	80	5234.89	-3231.76	-3231.76	13.6967	21.1676
107	5308.21	-3259.97	1019.12	19.7642	21.6465	81	5170.17	-3254.83	-3254.83	13.3304	10.9779
108	5327.54	-3244.95	1017.74	20.8969	45.712	82	5252.31	-3294.24	-3294.24	43.254	52.0813
109	5357.67	-3287.29	1018.78	28.3955	59.7285	83	5183.79	-3234.46	-3234.46	8.25935	9.43926
110	5290.4	-3279.39	1018.32	25.9031	51.8061	84	5165.94	-3280.63	-3280.63	16.0455	16.89
111	5333.8	-3262.44	1018.4	19.2519	63.0062	85	5263.47	-3252.68	-3252.68	29.9688	20.505
112	5337.88	-3227.37	1018.52	20.5571	42.9281	86	5272.29	-3245.86	-3245.86	25.6469	35.3511
113	5370.6	-3284.15	1018.64	34.4615	88.2552	87	5242.51	-3295.39	-3295.39	42.2164	59.5359
114	5380.6	-3281.24	1021.21	21.6287	66.0243	88	5191.18	-3292.51	-3292.51	76.814	95.5709
115	5329.51	-3272.28	1017.97	44.8993	71.3469	89	5255.22	-3290.48	-3290.48	37.2675	52.7957
116	5323.4	-3295.98	1018.7	20.181	61.9349	90	5233.7	-3276.6	-3276.6	48.0129	51.6594
117	5379.03	-3274.86	1017.96	22.3014	60.1169	91	5178.34	-3276.56	-3276.56	24.0557	34.0789
118	5375.26	-3262.47	1018.88	21.2141	72.1278	92	5232.66	-3249.45	-3249.45	52.7466	35.1644
119	5397.62	-3261.71	1019.16	20.4881	48.4885	93	5241.18	-3242.01	-3242.01	38.811	24.1099
120	5426.7	-3311.05	1019.65	24.9452	69.8467	94	5214.83	-3228.2	-3228.2	49.6549	21.724
121	5434.29	-3304.25	1020.19	34.5547	87.9022	95	5225.18	-3231.95	-3231.95	29.9994	23.8456
122	5335.26	-3298.29	1019.78	19.0297	48.2539	96	5223.16	-3273.23	-3273.23	36.8477	51.5868
123	5354.77	-3259.71	1020.39	25.2258	61.9178	97	5177.24	-3256.99	-3256.99	26.503	11.4846
124	5353.37	-3224.93	1021.24	9.43663	14.7447	98	5232.17	-3287.83	-3287.83	33.0201	62.803
125	5440.67	-3312.15	1020.53	36.6676	90.523	99	5235.73	-3271.84	-3271.84	46.6991	15.5664
126	5433.36	-3290.73	1018.79	17.8869	76.9137	100	5278.68	-3269.57	-3269.57	19.4701	21.4843
127	5440.92	-3282.71	1018.32	15.7642	55.49	101	5260.94	-3260.95	-3260.95	52.7598	62.6523
128	5306.37	-3275.86	1020.22	24.857	51.9736	102	5267.88	-3244.59	-3244.59	30.3743	34.9964
129	5373.26	-3246.88	1019.17	20.8603	51.8528	103	5239.61	-3288.98	-3288.98	37.0586	69.3355
130	5437.55	-3287.07	1019.96	20.557	68.7376	104	5171.22	-3266.54	-3266.54	16.0888	13.7904
131	5358.23	-3275.24	1019.28	36.0476	81.2988	105	5240.15	-3260.74	-3260.74	47.9117	41.6376
132	5359.41	-3267.97	1019.7	27.5688	83.7667	106	5223.53	-3241.6	-3241.6	23.2077	21.4225
133	5365.92	-3224.58	1021.15	9.26607	14.561	107	5267.88	-3289.52	-3289.52	47.3615	44.4618
134	5323.72	-3214.02	1019.43	28.0487	40.9942	108	5225.27	-3291.38	-3291.38	41.978	75.9602
135	5351.44	-3283.87	1019.92	29.7043	72.9105	109	5219.91	-3252.92	-3252.92	44.0502	25.8707
136	5303.08	-3279.72	1020.96	40.3889	41.5768	110	5199.82	-3292.2	-3292.2	67.588	80.8746
137	5347.59	-3273.94	1019.16	41.2084	80.9183	111	5217.2	-3257.58	-3257.58	44.8885	30.9944
138	5420.33	-3265.89	1022.47	34.5945	43.5634	112	5168.93	-3286.93	-3286.93	16.245	31.2404
139	5291.55	-3259.24	1020.18	22.9485	41.799	113	5176.75	-3270.26	-3270.26	16.3857	13.6547
140	5404.05	-3256.76	1020.27	10.5905	43.6078	114	5197.04	-3267.97	-3267.97	11.6513	23.988
141	5334.28	-3218.5	1022.13	11.28	30.8715	115	5166.48	-3239	-3239	3.60808	7.21615
142	5403.78	-3281.15	1019.34	12.9325	67.2491	116	5213.6	-3290.08	-3290.08	46.265	65.448
143	5432.44	-3271.54	1020.29	15.1518	65.2188	117	5285.13	-3284.49	-3284.49	46.2493	46.9834
144	5328.96	-3231.33	1020.12	28.3743	53.7929	118	5161.17	-3282.9	-3282.9	8.38147	8.38147
145	5329.38	-3293.23	1019.98	14.4023	46.4802	119	5189.6	-3270.47	-3270.47	20.1475	26.1917
146	5323.96	-3288.36	1020.48	27.9767	42.3648	120	5234.55	-3256.91	-3256.91	48.1927	41.8276
147	5365.01	-3280.02	1019.55	37.047	79.3864	121	5252.43	-3258.78	-3258.78	25.9925	41.7737
148	5425.14	-3275.97	1020.78	9.47484	45.4792	122	5272.59	-3284.67	-3284.67	29.9647	23.9717
149	5314.86	-3256.52	1021.17	5.3723	21.4892	123	5253.79	-3270.92	-3270.92	34.6204	32.0559
150	5351.27	-3250.54	1020.21	31.525	64.9044	124	5198.58	-3260.51	-3260.51	11.6742	19.457
151	5341.92	-3246.09	1020.55	30.9632	57.0374	125	5244.12	-3247.44	-3247.44	29.0186	33.7563
152	5455.87	-3304.92	1019.65	26.287	59.3891	126	5258.42	-3247.65	-3247.65	20.8378	22.6498
153	5332.46	-3277	1021.07	26.6506	46.9557	127	5203.66	-3244.63	-3244.63	20.7566	15.8146
154	5422.14	-3269.24	1020.35	10.9165	53.4909	128	5150.43	-3286.47	-3286.47	5.32905	8.37421
155	5292.62	-3250.58	1022.2	6.97961	17.1318	129	5260.81	-3282.69	-3282.69	16.7963	27.9938
156	5385.68	-3247.04	1022.47	13.1352	50.0389	130	5240.22	-3270.31	-3270.31	26.0414	27.9469
157	5336.55	-3237.29	1021.08	34.415	62.3365	131	5182.42	-3246.51	-3246.51	6.50158	7.80189
158	5359.53	-3232.45	1020.84	18.1612	31.7821	132	5228.84	-3245.59	-3245.59	33.9703	22.3489
159	5366.84	-3233.68	1020.64	21.3955	44.1714	133	5258.46	-3242.75	-3242.75	19.1299	16.1868
160	5455.04	-3309.7	1021.54	22.1623	74.1053	134	5267.34	-3237.96	-3237.96	13.2391	25.6508
161	5449.3	-3283.52	1024.2	9.60663	33.9057	135	5259.16	-3232.18	-3232.18	4.42508	14.1602
162	5427.45	-3294.39	1021.06	35.9395	79.3665	136	5171.62	-3226.49	-3226.49	8.60931	10.0442
163	5426.85	-3263.14	1022.47	8.17254	26.5608	137	5217.89	-3284.2	-3284.2	63.0181	66.0674
164	5326.91	-3241.78	1021.49	29.6464	58.5697	138	5186.7	-3287.08	-3287.08	19.3266	38.6532
165	5410.04	-3272.5	1021.42	30.1911	80.2448	139	5231.15	-3241.19	-3241.19	31.4517	30.0842
166	5404.02	-3290.19	1020.84	39.999	101.247	140	5208.68	-3233.55	-3233.55	10.9295	15.7871
167	5405	-3267.89	1022.39	23.4892	39.5608	141	5224.04	-3284.27	-3284.27	41.9319	66.6417
168	5325.15	-3265.03	1021.33	23.4921	51.1298	142	5206.96	-3274.59	-3274.59	35.3622	41.6026
169	5391.47	-3260.13	1024.17	19.3483	30.0974	143	5183.48	-3241.51	-3241.51	9.2282	10.2536
170	5375.97	-3251.51	1021.72	35.8957	74.8464	144	5241.16	-3230.55	-3230.55	15.3625	26.7422
171	5461.96	-3295.27	1023.15	1.05402	25.2965	145	5179.47	-3228.3	-3228.3	7.25681	4.35409
172	5342.33	-3295.85	1021.61	28.6392	68.2936	146	5274.75	-3253.73	-3253.73	27.6974	45.4237
173	5415.24	-3258.63	1023.14	10.0812	51.2459	147	5204.87	-3239.47	-3239.47	33.1293	25.5999
174	5341.33	-3215.55	1024.42	4.50075	16.5027	148	5175.48	-3230.3	-3230.3	5.97226	7.29942
175	5329.07	-3213.31	1023.75	10.6661	32.7602	149	5191.8	-3277.96	-3277.96	11.8092	23.6183
176	5465.6	-3302.54	1025.1	16.002	12.573	150	5215.35	-3274.11	-3274.11	54.324	40.9992
177	5349.41	-3299.75	1023.46	26.8353	70.0051	151	5217.51	-3264	-3264	27.7163	43.5542
178	5365.26	-3270.69	1021.53	16.752	65.7193	152	5166.97	-3260.32	-3260.32	3.55468	8.29425
179	5356.9	-3254.07	1023.16	28.2256	79.6365	153	5168.19	-3232.01	-3232.01	4.12158	6.59452
180	5347.07	-3219.18	1023.75	3.28465	9.85396	154	5213.26	-3231.46	-3231.46	21.0049	17.6883
181	5461.71	-3311.27	1021.88	16.9765	43.7814	155	5230.24	-3285.19	-3285.19	23.4587	43.5661
182	5352.16	-3293.18	1022.11	26.2451	68.6411	156	5265.54	-3254.84	-3254.84	23.3013	26.5152
183	5345.61	-3292.59	1023.38	17.6969	49.7199	157	5214.24	-3251.71	-3251.71	23.4124	24.0127
184	5359.24	-3247.05	1022.78	18.5516	58.3052	158	5274.13	-3280.04	-3280.04	23.9228	32.622
185	5338.26	-3220.68	1021.35	7.66037	14.5547	159	5170.62	-3280.4	-3280.4	18.1598	13.1502
186	5325.01	-3278.55	1024.6	24.2721	45.4124	160	5214.19	-3279.28	-3279.28	39.9765	52.0624
187	5369.76	-3262.48	1023.21	22.6791	66.8438	161	5187.37	-3278.83	-3278.83	21.1032	15.5498
188	5339.92	-3256.02	1022.61	25.5103	53.637	162	5273.13	-3249.9	-3249.9	35.827	55.6262
189	5365.5	-3242.79	1025.4	21.9332	53.3707	163	5208.62	-3284.52	-3284.52	38.9491	65.997
190	5381.02	-3286.06	1022.08	16.7796	61.9553	164	5166.69	-3273.32	-3273.32	11.777	11.1572
191	5309.43	-3281.35	1025.07	10.0217	17.1801	165	5233.42	-3251.55	-3251.55	45.7664	37.8757
192	5354.71	-3262.3	1024.25	19.5751	53.0422	166	5218.47	-3242.8	-3242.8	21.3921	14.2614
193	5294.41	-3266.52	1022.95	7.41884	21.5146	167	5249.14	-3234.5	-3234.5	20.9141	23.1155
194	5451.27	-3311.91	1023.79	21.5753	71.9176	168	5173.13	-3274.87	-3274.87	7.08737	6.07489
195	5431.88	-3311.67	1023.17	26.5652	110.815	169	5156.9	-3259.34	-3259.34	12.1144	7.57149
196	5445.68	-3305.93	1021.96	13.4564	88.8122	170	5261.36	-3240.29	-3240.29	32.4997	38.2014
197	5465.95	-3310.19	1025.27	12.7864	27.5917	171	5192.5	-3230.23	-3230.23	5.71561	8.57341
198	5374.55	-3280.9	1022.69	22.4237	70.1646	172	5200.28	-3283.47	-3283.47	39.8295	74.9173
199	5435.62	-3276.54	1025.02	8.98811	26.9643	173	5204.72	-3279.75	-3279.75	54.1568	72.209
200	5382.57	-3254.46	1023.85	20.8822	63.2111	174	5262.7	-3271.11	-3271.11	26.9461	27.6744
201	5343.39	-3248.37	1023.61	29.8374	50.7236	175	5211.08	-3259.73	-3259.73	25.6906	29.643
202	5441.49	-3296.09	1023.94	14.381	109.517	176	5280.54	-3251.27	-3251.27	16.2719	27.4053
203	5380.36	-3291.37	1024.72	12.9378	57.0439	177	5197.98	-3242.79	-3242.79	12.056	15.3439
204	5351.58	-3285.5	1023.46	27.671	59.5992	178	5251.83	-3230.57	-3230.57	17.6536	19.7305
205	5348.7	-3255.18	1023.65	24.4413	68.4358	179	5221.55	-3227.16	-3227.16	16.3931	33.957
206	5356.62	-3236.76	1023.07	16.6645	35.3288	180	5233.8	-3227.78	-3227.78	5.77236	8.65854
207	5389.45	-3239.42	1021.62	8.31366	23.2782	181	5176.21	-3260.89	-3260.89	16.6179	3.56098
208	5366.67	-3236.37	1023.31	14.1512	43.397	182	5173.37	-3237.65	-3237.65	9.05394	7.24315
209	5332.34	-3231.02	1024.8	23.331	47.391	183	5195.42	-3258.54	-3258.54	23.1413	21.2128
210	5371.32	-3292.47	1024.59	23.3923	82.7727	184	5202.79	-3253.47	-3253.47	13.8792	12.337
211	5445.19	-3287.36	1024.26	19.2922	63.9055	185	5241.41	-3237.49	-3237.49	19.8288	19.8288
212	5333.78	-3272.92	1024.09	36.3589	56.7553	186	5209.18	-3226.08	-3226.08	11.8129	9.18785
213	5409.86	-3254.1	1024.96	5.10824	21.1627	187	5196.02	-3252.64	-3252.64	13.5713	16.7645
214	5325.06	-3216.52	1025.43	16.5478	32.1222	188	5227.62	-3233.9	-3233.9	22.5839	30.691
215	5452.41	-3281.3	1025.73	2.65761	11.9592	189	5275.34	-3258.26	-3258.26	36.9615	45.491
216	5443.02	-3272.31	1024.49	5.01076	18.3728	190	5184.19	-3275.45	-3275.45	6.85377	2.93733
217	5366.51	-3251.69	1025.11	26.0843	59.8405	191	5189.97	-3280.13	-3280.13	4.81454	4.81454
218	5322.43	-3230.07	1023.56	23.6279	35.4418	192	5219.23	-3271.19	-3271.19	30.3545	35.4135
219	5341.68	-3230.16	1024.96	25.0622	45.4832	193	5276.2	-3266.87	-3266.87	37.9877	34.9728
220	5452.1	-3294.94	1024.79	17.4692	52.4077	194	5239.55	-3263.94	-3263.94	42.5588	41.3428
221	5414.04	-3299.95	1026.7	27.2565	83.628	195	5166.19	-3245.18	-3245.18	7.62049	12.31
222	5339.99	-3275.31	1024.42	21.6528	50.7295	196	5244.06	-3234.22	-3234.22	17.109	16.2536
223	5421.37	-3274.03	1026.14	13.8299	60.6388	197	5162.7	-3277.43	-3277.43	8.55959	8.55959
224	5359.19	-3272.39	1024.4	29.9229	57.3523	198	5192.88	-3272.57	-3272.57	7.56664	9.24811
225	5351.79	-3269.39	1025.41	24.7829	55.1983	199	5213.06	-3241.76	-3241.76	16.5371	20.0808
226	5361.04	-3251.69	1024.36	25.9728	53.4733	200	5229.77	-3265.64	-3265.64	54.3729	57.9579
227	5390.52	-3247.43	1022.11	13.7591	29.3527	201	5187.09	-3264.21	-3264.21	16.7214	9.90899
228	5346.21	-3224.04	1023.63	13.6492	31.8481	202	5181.22	-3259.03	-3259.03	23.0036	11.8504
229	5369.38	-3273.13	1024.99	29.0051	55.4509	203	5205.14	-3232.2	-3232.2	6.92428	12.6945
230	5376.48	-3264.01	1024.9	25.6067	56.3347	204	5219.8	-3252.25	-3252.25	28.0771	24.4542
231	5362.44	-3263.23	1024.89	19.6205	80.1638	205	5263.7	-3247.36	-3247.36	30.4587	38.4045
232	5335.83	-3259.2	1026	5.95111	24.7963	206	5193.5	-3238.9	-3238.9	15.5452	5.18172
233	5355.39	-3250.92	1025.87	11.9548	38.8531	207	5200.17	-3234.96	-3234.96	14.6586	10.8011
234	5347.42	-3244.6	1025.4	21.3156	48.1321	208	5179.2	-3241.84	-3241.84	6.10891	5.09076
235	5335.02	-3243.96	1025.2	21.6319	40.7678	209	5233.23	-3255.57	-3255.57	45.9957	29.3223
236	5382.72	-3236.58	1022.88	4.54215	21.5752	210	5226.96	-3250.13	-3250.13	30.1596	21.5426
237	5318.38	-3208.94	1022.63	21.179	30.9539	211	5267.68	-3242.1	-3242.1	46.8343	51.0919
238	5428.43	-3271.92	1025.32	13.8933	40.8116	212	5179.45	-3236.85	-3236.85	9.79236	3.91695
239	5307.37	-3260.46	1024.83	3.60447	18.0223	213	5160.24	-3271.41	-3271.41	6.64637	8.86183
240	5332.17	-3239.05	1025.18	26.8657	61.1426	214	5194.62	-3267.17	-3267.17	21.7686	10.8843
241	5321.35	-3213.75	1024.9	24.0856	46.6659	215	5198.81	-3264.99	-3264.99	16.3182	8.15912
242	5448.67	-3309.6	1027.35	18.0119	60.3008	216	5165.82	-3251.56	-3251.56	7.01992	8.18991
243	5357.42	-3296.48	1025.03	15.7363	62.9453	217	5225.26	-3243.24	-3243.24	25.1253	26.6956
244	5388.33	-3292.2	1025.32	24.7484	75.3213	218	5209.24	-3248.43	-3248.43	11.0971	4.855
245	5424.97	-3277.76	1025.46	11.1078	64.9377	219	5169.11	-3263.71	-3263.71	9.26725	6.61947
246	5340.64	-3238.65	1025.3	12.2757	50.3303	220	5174.84	-3263.54	-3263.54	10.5994	7.94958
247	5337.26	-3225.08	1026.58	24.4879	41.7202	221	5234.17	-3261.48	-3261.48	17.7376	23.2806
248	5364.26	-3293.49	1025.45	12.3084	74.9696	222	5208.57	-3237.64	-3237.64	10.9502	12.319
249	5402.74	-3286.32	1025.21	29.9137	68.5827	223	5224.26	-3231.26	-3231.26	4.38099	13.143
250	5302.27	-3270.1	1025.59	8.07292	14.9926	224	5261.56	-3265.73	-3265.73	2.98409	14.9205
251	5373.64	-3250.72	1026.26	22.1295	64.8078	225	5223.28	-3238.84	-3238.84	19.6752	21.5491
252	5354.83	-3240.83	1025.42	23.3238	46.6476	226	5189.14	-3254.96	-3254.96	8.71946	6.53959
253	5320.61	-3220.36	1025.63	29.0052	36.2565	227	5285.27	-3271.04	-3271.04	12.3552	24.7103
254	5411.43	-3273.87	1026.48	16.2077	76.3113	228	5169.05	-3238.95	-3238.95	6.04241	4.5318
255	5292.16	-3276	1024.96	4.64095	13.9228	229	5154.73	-3271.6	-3271.6	3.17303	3.17303
256	5298.94	-3257.88	1025.66	4.43564	5.91418	230	5216.92	-3247.91	-3247.91	31.196	33.9486
257	5406.62	-3291.22	1024.81	35.0748	91.9529	231	5164.23	-3257.86	-3257.86	2.16032	2.16032
258	5353.73	-3288.48	1026.82	17.6707	45.5717	232	5282.02	-3257.4	-3257.4	2.85675	22.854
259	5334.57	-3280.29	1025.71	17.7379	24.9944	233	5193.21	-3260.56	-3260.56	7.34542	2.93817
260	5346.31	-3252.89	1027.03	40.2322	66.1596	234	5251.56	-3251.01	-3251.01	4.39398	21.9699
261	5316.32	-3226.1	1026.93	4.45528	7.79673	235	5239.64	-3259.56	-3259.56	12.0265	17.3716
262	5361.62	-3230.06	1025.86	9.45685	17.7316	236	5234.22	-3248.09	-3248.09	11.6838	29.2095
263	5422	-3309.23	1026.46	28.9064	107.367	237	5253.26	-3237.44	-3237.44	9.47006	13.5287
264	5448.55	-3293.58	1027.6	11.382	63.4142
265	5411.68	-3290.82	1025.33	43.0338	95.848
266	5428.01	-3266.49	1026.54	30.1792	67.3229
267	5373.92	-3254.54	1025.54	20.8922	51.6806
268	5428.84	-3311.03	1026.15	30.6928	85.9398
269	5461.03	-3308.66	1027.99	8.87723	63.4088
270	5376.02	-3285.6	1026.9	34.4987	64.0691
271	5404.04	-3279.46	1026.74	17.4055	80.5006
272	5369.89	-3268.91	1026.73	18.8656	43.6267
273	5384.32	-3266.86	1026.36	26.534	84.7376
274	5314.6	-3266.08	1025.69	9.68654	16.1442
275	5452.35	-3303.06	1025.61	10.3202	74.118
276	5446.61	-3303.17	1026.15	24.6491	96.7004
277	5370.19	-3237.21	1026.42	9.16163	19.1561
278	5459.7	-3299.8	1026.37	16.9215	59.5386
279	5400.44	-3300.8	1027.24	13.216	44.9346
280	5381.49	-3295.13	1026.25	10.0447	43.0488
281	5332.73	-3271.68	1027.62	10.4848	14.9782
282	5339.16	-3249.11	1027.13	15.1883	24.8536
283	5380.56	-3244.93	1025.55	4.05622	34.8835
284	5456.81	-3293.29	1026.85	17.4108	49.1598
285	5345.95	-3272.84	1026.84	11.3215	36.0231
286	5419.06	-3269.31	1028.59	20.8824	83.5294
287	5364.87	-3256.54	1027.51	9.05628	28.6782
288	5325.98	-3234.16	1026.74	38.557	38.557
289	5393.25	-3289.66	1026.82	33.7098	56.1829
290	5435.54	-3293.44	1027.65	15.7431	71.9687
291	5434.5	-3307.89	1028.02	23.726	90.1587
292	5398.85	-3289.5	1027.75	26.1572	42.5055
293	5429.97	-3270.45	1029.66	27.6075	60.7366
294	5392.9	-3264.98	1026.82	16.7695	56.2977
295	5363.64	-3286.04	1027.34	31.2479	61.4542
296	5353.76	-3280.17	1027.48	35.0606	73.7481
297	5421.1	-3261.62	1027.37	4.0882	34.0683
298	5398.69	-3275.5	1028.24	29.2455	59.405
299	5410.84	-3266.72	1028.77	7.78079	38.904
300	5441.89	-3311.07	1030.36	17.6221	58.9428
301	5439.29	-3270.1	1028.59	8.08779	29.116
302	5455.56	-3302.47	1030.46	12.0114	59.3899
303	5418.76	-3287.49	1029.32	21.2767	78.0146
304	5394.65	-3281.21	1028.44	31.8965	52.4013
305	5423.65	-3304.62	1029.61	28.6143	78.9359
306	5434.44	-3272.48	1028.97	20.4369	69.726
307	5403.2	-3296.84	1028.05	22.2342	60.7735
308	5447.34	-3278.08	1029.11	8.53461	14.2243
309	5408.87	-3284.89	1029.74	18.1403	50.7929
310	5428.48	-3308.86	1031.77	19.2593	44.2964
311	5427.74	-3279.51	1030.22	8.97358	52.5595
312	5454.1	-3312.26	1031.38	14.1496	66.8174
313	5448.37	-3306.07	1032.4	17.9618	58.7213
314	5434.14	-3303.88	1032.13	18.1571	70.3588
315	5440.54	-3303.5	1032.68	21.541	78.2277

## Sheet: Emb#2(raw)
3 ID	Cell Position X	Cell Position Y	Cell Position Z	her1	her7	1 ID	Cell Position X	Cell Position Y	Cell Position Z	her1	her7
0	16751.5	408.445	1011.9	105	128	0	16703.2	394.98	394.98	71	106
1	16758.7	406.527	1014.32	69	121	1	16710.7	411.907	411.907	111	131
2	16749.9	365.695	1011.97	45	68	2	16695.7	410.415	410.415	63	71
3	16904.1	438.988	1012.37	51	128	3	16680.7	413.002	413.002	73	91
4	16751.6	356.251	1012.42	56	91	4	16684.8	416.048	416.048	78	81
5	16753.8	386.238	1013.32	142	187	5	16733.1	421.997	421.997	51	74
6	16762.8	417.233	1012.01	19	43	6	16706.9	428.54	428.54	49	64
7	16751.8	417.193	1011.72	25	51	7	16693.7	394.602	394.602	43	60
8	16910.7	444.695	1013.19	31	98	8	16722.1	415.432	415.432	85	67
9	16760.3	351.861	1015.3	60	99	9	16717.3	423.425	423.425	55	50
10	16756.7	366.135	1014.32	87	121	10	16701.6	405.264	405.264	63	63
11	16760.7	397.349	1015.32	68	105	11	16708.6	375.132	375.132	25	49
12	16872.4	407.551	1013.91	27	65	12	16713.4	411.907	411.907	53	68
13	16878.3	409.74	1013.47	41	58	13	16730.3	414.565	414.565	57	64
14	16890.8	414.871	1012.79	14	43	14	16664.3	426.746	426.746	99	97
15	16910.5	434.983	1015.63	31	61	15	16728.5	367.461	367.461	35	48
16	16896.7	446.585	1012.21	52	116	16	16687.5	406.872	406.872	144	191
17	16880	414.48	1014.42	72	162	17	16670.8	417.114	417.114	74	90
18	16754.3	375.09	1015.88	127	163	18	16711.1	358.872	358.872	12	13
19	16764.2	387.512	1015.73	106	161	19	16697.1	379.072	379.072	53	79
20	16896.2	416.272	1015.39	35	98	20	16675.5	391.866	391.866	17	35
21	16759.1	381.794	1016.75	103	184	21	16733.9	409.266	409.266	104	129
22	16873.4	417.94	1014.24	40	87	22	16701.9	418.579	418.579	97	105
23	16889.6	427.444	1015.29	62	134	23	16744.1	354.537	354.537	33	46
24	16766	361.54	1014.69	44	76	24	16744.9	363.197	363.197	52	68
25	16902.8	429.18	1014.34	24	76	25	16701.3	372.51	372.51	66	87
26	16769.7	350.588	1016	44	69	26	16681.9	401.15	401.15	56	53
27	16765.7	375.747	1015.41	47	68	27	16738.6	419.133	419.133	55	76
28	16864.3	420.796	1016.06	43	97	28	16694.9	433.776	433.776	56	76
29	16882.8	434.293	1017.34	58	110	29	16687.3	391.473	391.473	46	61
30	16756.3	356.465	1015.79	47	67	30	16669	406.266	406.266	78	94
31	16778.6	358.125	1016.36	57	109	31	16650	404.368	404.368	22	31
32	16766.7	405.979	1016.04	31	60	32	16718.2	409.542	409.542	56	62
33	16896.7	407.995	1016.72	27	59	33	16744	414.77	414.77	73	96
34	16901.5	448.134	1017.15	37	83	34	16667.7	424.082	424.082	47	58
35	16788	354.902	1016.8	18	34	35	16657.2	400.426	400.426	66	71
36	16872.9	399.489	1015.49	31	76	36	16738	407.503	407.503	55	94
37	16866.8	409.38	1016.47	22	66	37	16652.7	417.611	417.611	24	36
38	16758.7	409.904	1017.04	29	37	38	16640.7	416.976	416.976	22	30
39	16878.1	425.697	1017.7	68	196	39	16648.6	424.288	424.288	42	42
40	16877	393.792	1017.24	11	42	40	16711.1	422.603	422.603	110	114
41	16863.3	415.172	1017.05	57	106	41	16700.6	385.101	385.101	63	78
42	16864.9	427.738	1017.8	92	196	42	16647.7	397.309	397.309	26	22
43	16751.1	383.39	1017.45	62	91	43	16641.9	399.922	399.922	26	30
44	16909.3	426.346	1016.6	21	52	44	16634.6	406.362	406.362	11	13
45	16770.8	366.758	1017.42	80	157	45	16627.1	410.6	410.6	31	31
46	16763.8	366.626	1016.92	30	57	46	16624.9	423.096	423.096	53	37
47	16901.6	433.961	1016.86	64	163	47	16618.5	412.673	412.673	33	25
48	16750.2	365.303	1017.15	42	67	48	16607.9	413.45	413.45	17	12
49	16753.1	391.587	1018.31	74	107	49	16612.3	420.606	420.606	13	10
50	16783.4	399.861	1017.84	106	163	50	16682.9	376.799	376.799	46	49
51	16755.1	398.842	1016.76	46	61	51	16658.5	388.849	388.849	25	24
52	16863.9	400.59	1018.17	55	111	52	16638.3	394.374	394.374	26	22
53	16753.2	402.138	1017.03	49	99	53	16736.9	392.365	392.365	92	109
54	16852.9	424.593	1017.45	44	118	54	16705.2	400.404	400.404	64	68
55	16864.9	440.051	1017.95	84	178	55	16692.1	418.498	418.498	92	93
56	16782.2	366.094	1018.9	88	143	56	16704.2	426.362	426.362	48	52
57	16884.5	398.046	1017.21	27	64	57	16640.5	430.713	430.713	31	39
58	16795.5	397.553	1017.62	57	90	58	16620.4	429.445	429.445	17	11
59	16802.9	406.835	1017.33	49	84	59	16716.9	376.79	376.79	88	116
60	16796.1	406.624	1017.73	34	93	60	16688.4	379.351	379.351	28	32
61	16859.5	446.751	1017.52	72	161	61	16648.4	390.431	390.431	31	43
62	16871	446.749	1018.7	85	200	62	16617.8	420.942	420.942	19	16
63	16782	383.805	1017.96	53	100	63	16628.7	386.83	386.83	19	26
64	16807.6	401.036	1019.67	69	124	64	16695.2	389.564	389.564	26	57
65	16784.4	408.033	1018.77	65	96	65	16615.7	386.498	386.498	30	31
66	16876.8	404.49	1018.07	74	169	66	16725.2	419.168	419.168	58	56
67	16844	407.871	1017.59	55	88	67	16676.1	372.044	372.044	25	43
68	16843.5	415.005	1017.29	58	118	68	16669.6	376.298	376.298	26	34
69	16784.9	419.499	1017.93	72	146	69	16630.3	393.369	393.369	14	14
70	16872.7	433.447	1018.77	83	182	70	16695.2	397.164	397.164	31	48
71	16773.6	374.447	1019.72	75	147	71	16606.9	405.632	405.632	20	25
72	16774.4	393.074	1018.36	107	132	72	16618.4	403.851	403.851	34	19
73	16774.7	401.738	1018.29	48	72	73	16661.8	409.461	409.461	33	60
74	16854.6	409.65	1018.34	80	163	74	16632.3	412.773	412.773	22	14
75	16790.6	414.89	1016.85	30	58	75	16677.1	428.832	428.832	80	109
76	16766.4	413.285	1017.11	28	66	76	16689.4	370.217	370.217	20	40
77	16883.8	414.488	1017.99	31	87	77	16740.5	370.358	370.358	58	93
78	16778.2	413.434	1018.82	53	103	78	16638.8	382.688	382.688	33	47
79	16807.7	422.34	1018.78	62	128	79	16719.5	385.783	385.783	59	71
80	16765.4	356.068	1018.21	81	112	80	16650.5	384.62	384.62	27	43
81	16799.2	358.27	1018.53	47	61	81	16713.5	390.557	390.557	58	79
82	16874.4	411.346	1018.62	46	95	82	16608.8	396.684	396.684	14	21
83	16871.8	415.19	1017.91	33	70	83	16662.3	398.22	398.22	73	95
84	16771.1	418.605	1017.17	59	65	84	16633.3	425.082	425.082	36	39
85	16866.6	432.858	1019.3	66	117	85	16685.2	364.353	364.353	13	12
86	16856.5	437.17	1017.75	69	142	86	16665.4	393.419	393.419	41	52
87	16790.2	369.983	1019.07	56	115	87	16738.4	403.539	403.539	96	133
88	16772.1	384.274	1019	52	93	88	16702.6	415.708	415.708	64	60
89	16852.6	389.44	1019.17	46	94	89	16671.5	424.046	424.046	81	101
90	16812.4	427.232	1018.96	81	116	90	16743.4	356.538	356.538	44	62
91	16899.4	440.102	1019.65	49	116	91	16689.8	363.887	363.887	8	19
92	16755.1	360.77	1017.75	45	80	92	16666	371.769	371.769	12	15
93	16784.4	374.315	1019.71	63	107	93	16706.2	387.785	387.785	51	85
94	16793.6	383.926	1020.29	43	66	94	16612.5	405.659	405.659	34	43
95	16867.9	393.349	1019.02	33	61	95	16643.8	410.641	410.641	20	24
96	16784.1	389.041	1019.49	93	109	96	16732.9	415.302	415.302	40	89
97	16797.8	414.636	1019.29	76	136	97	16732.7	370.201	370.201	87	127
98	16773.2	410.1	1018.72	40	48	98	16644.7	369.926	369.926	18	20
99	16823.5	403.089	1020.19	91	141	99	16700.3	396.561	396.561	78	88
100	16831.7	404.039	1019.5	38	91	100	16625.9	397.212	397.212	11	31
101	16843.5	421.369	1020.35	53	70	101	16691.7	405.112	405.112	76	93
102	16794.8	423.525	1018.83	40	90	102	16649.2	413.555	413.555	25	45
103	16879.7	447.673	1018.83	36	126	103	16690.3	424.942	424.942	60	46
104	16798.2	365.049	1019.73	23	46	104	16716.2	363.327	363.327	68	84
105	16813.1	375.457	1019.87	38	78	105	16721.1	367.204	367.204	56	75
106	16837.1	384.026	1019.96	62	138	106	16674.7	401.794	401.794	47	47
107	16856.6	381.131	1019.63	26	53	107	16680.3	403.994	403.994	61	79
108	16847.7	382.907	1019.55	35	64	108	16695.6	411.786	411.786	69	84
109	16861.6	397.2	1020	24	58	109	16709.1	410.917	410.917	56	70
110	16827.3	415.746	1019.74	43	90	110	16602.6	421.874	421.874	28	31
111	16849.7	419.103	1020.03	56	128	111	16610.4	423.858	423.858	23	17
112	16855.3	417.348	1020.41	56	93	112	16615.9	425.883	425.883	26	21
113	16885.8	433.977	1018.72	44	80	113	16710	362.876	362.876	27	44
114	16886.1	445.98	1020.07	89	151	114	16727.8	366.253	366.253	57	98
115	16822.1	370.509	1019.98	54	48	115	16634	372.091	372.091	11	22
116	16796.5	376.152	1019.53	54	92	116	16692.9	378.71	378.71	71	125
117	16809.9	379.903	1019.62	60	92	117	16728.1	385.704	385.704	67	111
118	16787.6	393.45	1020.66	42	68	118	16711.9	401.208	401.208	127	160
119	16812.2	387.931	1019.39	57	97	119	16638	411.225	411.225	25	21
120	16804.4	395.058	1020.36	61	105	120	16653	369.336	369.336	39	43
121	16837.1	399.145	1019.44	53	117	121	16622.8	389.762	389.762	26	28
122	16805.3	408.828	1020.68	54	109	122	16671.2	395.005	395.005	21	31
123	16811.4	366.654	1019.67	49	58	123	16655.4	409.41	409.41	48	41
124	16804.1	372.937	1019.74	61	102	124	16628.5	423.49	423.49	42	34
125	16763.6	376.797	1019.42	88	159	125	16611.2	417.822	417.822	25	32
126	16801.5	381.611	1019.9	46	69	126	16662.6	377.755	377.755	39	36
127	16767.4	403.127	1019.36	93	121	127	16695.4	387.66	387.66	64	100
128	16816.5	405.215	1019.19	60	120	128	16732.9	403.253	403.253	72	104
129	16791.2	410.432	1019.97	32	83	129	16703.8	405.498	405.498	82	80
130	16835.4	415.352	1020.32	55	87	130	16681.9	411.91	411.91	62	95
131	16890.3	422.012	1019.47	46	95	131	16744.6	417.673	417.673	43	41
132	16754.8	370.913	1018.97	71	137	132	16677.4	417.023	417.023	112	147
133	16817.8	385.649	1020.15	43	97	133	16711.5	370.42	370.42	103	134
134	16793.1	397.676	1020.34	48	79	134	16644.4	380.788	380.788	11	15
135	16830.7	422.839	1019.75	48	102	135	16723.2	389.479	389.479	102	139
136	16774.7	360.965	1019.75	62	62	136	16629.5	403.224	403.224	26	22
137	16833	371.781	1020.15	19	27	137	16726.5	406.414	406.414	47	73
138	16841.4	392.103	1020.17	49	94	138	16626.6	373.122	373.122	20	20
139	16825	394.699	1019.96	68	114	139	16692.3	396.862	396.862	34	49
140	16861.6	417.696	1020.66	64	112	140	16651.4	402.343	402.343	15	26
141	16790.3	360.86	1019.42	27	52	141	16721.7	402.506	402.506	78	70
142	16756	383.317	1020.04	86	121	142	16638.5	427.43	427.43	34	38
143	16869.5	406.004	1020.01	52	120	143	16728.8	361.418	361.418	14	16
144	16764.9	368.629	1020.06	48	97	144	16617.5	372.165	372.165	15	8
145	16825.5	378.532	1020.35	37	66	145	16645	424.145	424.145	25	30
146	16857.3	427.392	1020.87	58	85	146	16740.5	361.61	361.61	48	86
147	16781.7	378.414	1020.5	39	67	147	16675.7	366.903	366.903	49	94
148	16858.2	388.482	1020.51	22	45	148	16722.4	382.571	382.571	65	104
149	16849.7	404.564	1020.09	42	104	149	16662.2	384.011	384.011	29	32
150	16880.4	431.954	1020.84	34	64	150	16653.5	389.197	389.197	18	27
151	16769.5	390.39	1020.94	43	48	151	16730	398.706	398.706	65	86
0	16750.7	480.536	1009.55	84	86	152	16697.6	404.509	404.509	55	51
1	16760.8	471.749	1009.63	47	85	153	16605.5	412.64	412.64	11	13
2	16877.8	512.802	1008.32	10	13	154	16700.2	362.002	362.002	22	48
3	16869.7	529.363	1008.28	14	21	155	16663.4	368.942	368.942	42	34
4	16832	532.137	1010.2	24	28	156	16699.8	371.378	371.378	74	135
5	16811.8	525.511	1010.09	60	119	157	16731	379.265	379.265	106	184
6	16812.8	537.219	1009.32	30	52	158	16620.7	382.813	382.813	15	11
7	16844.8	525.67	1010.36	38	82	159	16703.5	390.335	390.335	57	85
8	16806.6	531.377	1010.06	54	93	160	16733.1	389.753	389.753	104	140
9	16846.9	538.522	1009.57	15	24	161	16652.1	395.775	395.775	33	46
10	16758	492.628	1012.08	69	112	162	16670.7	413.598	413.598	44	64
11	16869	519.274	1009.84	38	75	163	16641	419.718	419.718	30	26
12	16861.5	532.68	1009.44	9	20	164	16621.8	416.915	416.915	15	28
13	16872.8	525.071	1011.7	37	64	165	16706.5	370.622	370.622	87	119
14	16765.2	522.403	1010.15	74	90	166	16632.8	382.922	382.922	13	20
15	16911.9	455.524	1009.41	9	29	167	16746.5	380.932	380.932	54	66
16	16797.9	470.754	1011.75	43	74	168	16627.7	415.45	415.45	23	21
17	16754.3	480.574	1011.82	87	135	169	16645.1	372.616	372.616	36	42
18	16794.4	524.996	1011.76	67	113	170	16622.7	402.903	402.903	22	26
19	16854	526.869	1010.81	71	142	171	16647.4	405.302	405.302	38	69
20	16753	529.209	1011.09	47	59	172	16664.6	407.696	407.696	44	38
21	16770.2	467.68	1011.06	45	76	173	16669.6	364.653	364.653	14	8
22	16886.2	482.73	1012.08	57	155	174	16681.6	368.037	368.037	52	79
23	16884.6	511.241	1010.24	24	54	175	16638.1	373.887	373.887	21	30
24	16856.6	517.831	1010.63	35	93	176	16642.2	387.004	387.004	19	16
25	16821	524.278	1012.06	68	166	177	16666.3	388.818	388.818	86	83
26	16787.3	523.218	1012.95	30	80	178	16672.2	394.203	394.203	60	98
27	16820.5	536.631	1011.48	31	51	179	16649.7	414.366	414.366	28	28
28	16891.1	454.467	1011.43	66	173	180	16624	407.808	407.808	15	24
29	16769.5	475.507	1012.3	45	81	181	16702.9	363.57	363.57	24	54
30	16876.9	505.622	1012.07	77	165	182	16677.5	372.578	372.578	34	47
31	16865.6	511.504	1010.67	14	33	183	16697.8	381.14	381.14	86	109
32	16839.9	518.727	1013.55	63	118	184	16669.2	382.962	382.962	20	26
33	16808.4	540.665	1012.82	26	53	185	16687.7	390.905	390.905	79	111
34	16840.9	477.02	1012.09	35	76	186	16635.7	398.822	398.822	19	25
35	16850.2	478.67	1012.21	57	151	187	16657.9	413.124	413.124	36	45
36	16761.2	500.144	1013.28	64	78	188	16649.8	372.544	372.544	38	49
37	16826.9	518.425	1012.22	63	124	189	16671.2	373.14	373.14	30	52
38	16825.6	532.276	1010.66	39	62	190	16656	374.155	374.155	32	45
39	16907.7	463.351	1010.76	16	47	191	16737.7	393.723	393.723	58	84
40	16823.8	475.276	1011.51	60	144	192	16683	395.767	395.767	35	45
41	16875.9	498.388	1013.04	83	189	193	16741	397.586	397.586	57	85
42	16818.9	515.897	1010.68	38	81	194	16742.7	371.624	371.624	58	109
43	16750.6	520.086	1012.62	68	116	195	16717	373.043	373.043	101	111
44	16878.7	517.409	1011.77	40	117	196	16614.5	378.402	378.402	12	14
45	16865.1	523.656	1011.21	33	53	197	16624.6	377.288	377.288	21	36
46	16778.8	470.416	1012.62	67	109	198	16635.6	390.539	390.539	15	23
47	16759.1	486.643	1013.08	51	84	199	16632.6	394.356	394.356	30	34
48	16789.2	469.247	1011.51	33	71	200	16669.6	404.272	404.272	52	48
49	16834.3	507.866	1011.62	46	79	201	16639.7	405.748	405.748	31	54
50	16813.5	529.175	1011.73	40	71	202	16613.6	411.175	411.175	13	15
51	16789.3	537.134	1011.82	33	64	203	16633.5	409.818	409.818	21	26
52	16907.8	452.688	1011.84	21	69	204	16745.5	362.976	362.976	69	102
53	16871.5	472.171	1011.98	54	170	205	16688.2	370.529	370.529	77	125
54	16801.7	516.018	1014.7	88	158	206	16613.3	394.801	394.801	11	16
55	16761.1	530.79	1012.52	62	87	207	16736.5	365.651	365.651	58	81
56	16751.7	491.059	1011.81	93	125	208	16660.7	374.51	374.51	20	22
57	16848.7	510.858	1013.37	104	191	209	16681.2	375.475	375.475	35	44
58	16795.5	537.674	1012.15	22	61	210	16651.3	376.935	376.935	20	30
59	16813.2	469.059	1012.45	60	110	211	16709.2	385.293	385.293	40	65
60	16845.8	483.63	1013.75	70	162	212	16713.1	388.608	388.608	71	100
61	16875.6	511.707	1013.3	61	147	213	16609	401.16	401.16	16	21
62	16838.1	530.36	1013.37	35	76	214	16608.1	405.756	405.756	21	20
63	16834.7	539.342	1014.3	35	78	215	16741	360.411	360.411	22	58
64	16888.8	499.798	1011.68	39	97	216	16689.9	382.946	382.946	39	61
65	16821.1	505.141	1015.16	87	197	217	16716.5	394.234	394.234	30	46
66	16831.9	513.156	1014.02	67	160	218	16729.5	368.893	368.893	63	97
67	16810.2	535.748	1013.87	38	75	219	16721.3	379.085	379.085	61	80
68	16894.7	475.753	1012.92	33	106	220	16691.7	377.075	377.075	45	30
69	16785.9	482.351	1014.11	63	82	221	16631.6	388.696	388.696	23	28
70	16814.9	479.684	1014.03	66	121	222	16616.9	404.813	404.813	14	21
71	16822.1	484.795	1013.12	60	112	223	16658.2	402.592	402.592	32	42
72	16768.7	533.472	1013.11	29	51	224	16705.1	381.812	381.812	9	16
73	16909	468.981	1012.93	24	61	225	16617.8	380.846	380.846	12	13
74	16792	479.901	1012.89	57	98	226	16735.9	387.729	387.729	47	57
75	16905.6	482.957	1014.29	36	78	227	16681.4	389.616	389.616	31	37
76	16840.7	491.316	1015.11	83	159	228	16628.3	399.32	399.32	25	28
77	16816.2	501.388	1013.45	46	94	229	16668	374.246	374.246	21	34
78	16771.1	520.79	1014.09	65	142	230	16686.3	377.855	377.855	53	79
79	16782.7	538.114	1014.13	35	38	231	16718.8	385.579	385.579	47	51
80	16802.2	538.876	1013.55	17	52	232	16623.8	392.248	392.248	12	23
81	16864.5	466.299	1013.4	48	133	233	16617.3	397.459	397.459	21	22
82	16879.5	463.423	1015.87	68	196	234	16727.7	379.283	379.283	64	82
83	16756.1	471.691	1013.05	17	55	235	16646	381.438	381.438	16	16
84	16898.3	494.763	1014.58	56	103	236	16745.9	384.785	384.785	51	105
85	16835.7	525.081	1014.67	60	139	237	16653.5	382.078	382.078	21	33
86	16831.8	532.013	1015.27	55	139	238	16741.4	389.51	389.51	39	59
87	16817.7	540.405	1014.56	40	83	239	16649.1	386.791	386.791	19	22
88	16906.2	460.217	1012.93	21	90	240	16650.9	393.456	393.456	37	23
89	16831.5	473.349	1013.84	39	110	241	16668.8	393.19	393.19	29	42
90	16906.9	472.721	1015.68	47	106	242	16735.2	372.691	372.691	25	32
91	16904.4	479.192	1014.74	34	70	243	16641.5	377.234	377.234	16	11
92	16861.8	486.216	1015.45	65	139	244	16626.8	382.635	382.635	18	27
93	16870.7	488.136	1014.42	72	157	245	16680.2	383.6	383.6	59	70
94	16855.3	489.268	1015.09	74	154	246	16639.3	393.009	393.009	15	20
95	16771.2	493.082	1015.51	74	81	247	16663.8	397.033	397.033	27	26
96	16804.6	500.893	1014.42	69	141	248	16714.9	380.347	380.347	32	47
97	16891.6	504.456	1013.01	34	61	249	16638.1	380.69	380.69	8	18
98	16772.8	508.871	1015.02	76	107	250	16663.5	378.027	378.027	29	20
99	16753.5	513.034	1014.11	69	97	251	16657.8	395.627	395.627	36	30
100	16760	510.326	1016.6	80	127	252	16658.8	380.219	380.219	19	37
101	16767.2	513.959	1015.86	122	201	253	16672.6	381.792	381.792	39	56
102	16804.1	523.507	1013.64	36	75	254	16611	383.701	383.701	8	15
103	16851.2	534.419	1013.48	19	46	255	16744.1	374.702	374.702	33	55
104	16907.2	454.377	1015.82	49	138	256	16738.8	378.393	378.393	54	63
105	16761.5	477.121	1013.63	52	73	257	16744.2	367.799	367.799	54	71
106	16799.1	485.983	1015.2	90	159	258	16678	378.838	378.838	44	55
107	16774.9	495.665	1016.17	53	62	259	16666.7	381.803	381.803	43	52
108	16751.7	499.421	1015.59	88	141	260	16729.3	386.588	386.588	39	72
109	16843.9	499.502	1014.37	55	104	0	16666.6	468.539	468.539	102	112
110	16798.3	506.442	1014.96	44	73	1	16697.7	480.439	480.439	79	74
111	16896.7	503.677	1015.1	7	17	2	16688.1	465.633	465.633	93	73
112	16781.1	506.088	1014.98	55	82	3	16697.3	467.902	467.902	58	71
113	16858.3	521.511	1013.63	40	111	4	16679.8	468.229	468.229	140	144
114	16857.1	532.924	1013.39	23	59	5	16683.4	477.528	477.528	89	92
115	16795.8	536.135	1015.63	68	125	6	16700.2	485.94	485.94	71	74
116	16791	473.803	1014.25	54	83	7	16673	485.479	485.479	86	111
117	16790.5	504.02	1015.7	46	65	8	16715.9	464.726	464.726	68	89
118	16839.5	514.077	1015.34	51	99	9	16657.8	471.819	471.819	50	61
119	16814.2	517.653	1014.31	46	63	10	16704.7	477.35	477.35	90	84
120	16789.3	520.608	1015.59	64	102	11	16643	480.743	480.743	63	56
121	16776.5	527.73	1014.65	34	86	12	16633.3	479.207	479.207	27	20
122	16784.3	476.353	1014.83	52	86	13	16655.9	488.37	488.37	92	89
123	16824.9	478.504	1014.12	68	136	14	16694.8	498.671	498.671	71	77
124	16849.4	503.049	1016.78	113	213	15	16702.1	496.386	496.386	64	82
125	16818.1	512.226	1014.05	37	96	16	16627.4	470.563	470.563	31	33
126	16802.6	517.107	1017.99	49	106	17	16744.1	475.878	475.878	59	68
127	16817.4	530.378	1015.23	24	62	18	16714.2	477.333	477.333	73	83
128	16816.9	535.915	1015.76	44	79	19	16619.8	474.915	474.915	21	28
129	16902.5	473.145	1017.71	60	125	20	16692	481.235	481.235	72	55
130	16750.9	485.994	1014.37	51	77	21	16636.3	486.639	486.639	17	13
131	16804	493.378	1016.25	99	172	22	16723.9	485.24	485.24	117	147
132	16890.3	496.766	1017.58	52	135	23	16743.1	496.469	496.469	124	166
133	16817.3	495.268	1015.33	47	83	24	16683.8	494.53	494.53	47	57
134	16881.8	499.599	1014.22	29	72	25	16707	506.676	506.676	104	120
135	16883.8	506.277	1014.63	81	170	26	16697.2	514.274	514.274	42	69
136	16847.2	517.804	1015.85	92	251	27	16640.4	471.487	471.487	35	40
137	16820.9	519.816	1014.68	53	112	28	16696.1	463.922	463.922	56	68
138	16826.7	528.012	1014.5	50	128	29	16729.9	473.68	473.68	91	120
139	16866.2	526.736	1015.91	27	66	30	16664.5	480.961	480.961	39	36
140	16808.3	528.95	1015.54	74	112	31	16635.7	493.861	493.861	11	10
141	16757.7	535.776	1015.73	34	53	32	16702.6	516.677	516.677	39	26
142	16850	464.178	1014.43	39	91	33	16698.7	475.113	475.113	81	91
143	16852.8	485.42	1016.45	57	137	34	16743.8	509.162	509.162	55	77
144	16781.1	494.79	1015.37	51	87	35	16689.3	510.302	510.302	64	93
145	16834.9	519.25	1015.85	36	106	36	16746.1	487.02	487.02	114	172
146	16782.8	519.025	1016.49	32	75	37	16656.3	493.781	493.781	46	55
147	16884.7	483.289	1015.6	40	97	38	16616.6	508.274	508.274	12	7
148	16893.7	500.287	1017.11	58	87	39	16686.7	490.013	490.013	54	41
149	16810	512.178	1017.47	88	141	40	16629.2	491.655	491.655	22	13
150	16796.7	530.956	1015	48	113	41	16743.9	516.185	516.185	52	67
151	16871.4	452.94	1016.8	64	153	42	16702.1	488.566	488.566	80	90
152	16888.2	462.587	1015.78	67	152	43	16630.5	498.803	498.803	24	8
153	16816.8	481.856	1016.05	65	130	44	16638.1	500.243	500.243	23	12
154	16811.4	489.886	1016.91	97	179	45	16618.8	496.398	496.398	26	17
155	16855.2	507.03	1017.2	93	181	46	16713.5	524.601	524.601	40	39
156	16764.1	522.583	1015.35	48	78	47	16633.4	482.514	482.514	25	16
157	16849.1	480.396	1016.96	56	109	48	16665.2	502.526	502.526	38	38
158	16889	510.271	1018.36	24	80	49	16712.8	508.478	508.478	73	108
159	16789.6	485.737	1016.52	96	186	50	16681.4	510.901	510.901	52	80
160	16875.1	481.194	1015.97	39	90	51	16709.5	514.976	514.976	43	47
161	16779.1	486.031	1016.34	59	80	52	16739.3	521.436	521.436	34	52
162	16848.7	492.079	1016.25	89	156	53	16744.4	526.049	526.049	23	34
163	16783.1	506.077	1017.51	58	74	54	16691.3	467.401	467.401	107	103
164	16885.2	513.875	1015.95	37	72	55	16607.9	475.187	475.187	18	11
165	16826.3	537.894	1015.42	23	63	56	16653.3	472.081	472.081	137	169
166	16844.6	500.132	1018.92	73	124	57	16731.1	484.065	484.065	74	76
167	16813.5	503.106	1017.45	35	97	58	16702.4	495.684	495.684	110	114
168	16873.6	521.89	1018.38	46	139	59	16679.6	484.178	484.178	56	91
169	16808.8	521.062	1015.51	29	81	60	16687	480.403	480.403	70	81
170	16842.5	526.199	1017.17	82	172	61	16690.9	486.336	486.336	61	73
171	16841.5	474.749	1016.56	72	105	62	16644.2	497.843	497.843	30	20
172	16899.9	480.432	1016.16	36	82	63	16696.1	505.686	505.686	107	101
173	16868.8	483.492	1016.7	41	91	64	16676.1	513.611	513.611	15	19
174	16833.1	512.097	1018.75	95	150	65	16720.6	523.195	523.195	52	53
175	16816.6	520.317	1017.52	27	61	66	16728.1	524.283	524.283	56	56
176	16781.3	524.949	1016.47	35	66	67	16674.1	474.003	474.003	121	172
177	16805	533.484	1016.38	30	72	68	16683.2	471.59	471.59	77	89
178	16845	532.516	1017.66	9	20	69	16626.4	480.637	480.637	35	30
179	16784.7	539.571	1017.13	6	19	70	16641.1	487.106	487.106	39	32
180	16901.6	453.17	1018.27	48	125	71	16731.2	505.352	505.352	64	82
181	16908.1	461.311	1017.69	29	63	72	16655.3	513.301	513.301	27	28
182	16869.7	466.591	1017.07	37	78	73	16730	512.479	512.479	43	54
183	16838.8	483.033	1016.49	71	108	74	16662.1	515.468	515.468	42	36
184	16844.1	485.595	1017.24	24	78	75	16667.6	471.987	471.987	100	100
185	16773.6	504.706	1017.98	45	74	76	16662.2	472.097	472.097	67	77
186	16839.6	508.689	1017.01	77	155	77	16615.4	483.824	483.824	28	23
187	16863	511.144	1017.11	48	99	78	16665.4	512.199	512.199	23	33
188	16880.1	513.18	1018.41	49	105	79	16739.8	459.819	459.819	22	41
189	16777.8	519.315	1017.29	37	72	80	16721.3	472.237	472.237	49	78
190	16897.5	454.702	1016.98	44	120	81	16677.2	492.678	492.678	67	111
191	16863	468.72	1017	48	95	82	16694	494.781	494.781	60	80
192	16894.5	475.254	1016.37	39	85	83	16624	510.981	510.981	37	20
193	16874.9	487.502	1019.09	89	143	84	16726.4	480.249	480.249	47	51
194	16887.9	486.905	1018.93	38	65	85	16654.2	482.051	482.051	28	45
195	16821.9	485.774	1017.01	64	139	86	16739.5	489.117	489.117	75	80
196	16764.6	504.384	1017.15	100	121	87	16631	504.472	504.472	34	35
197	16755.8	520.559	1017.96	71	97	88	16666.1	489.643	489.643	102	95
198	16774.9	538.618	1016.35	39	65	89	16715.7	483.862	483.862	75	94
199	16879.3	474.063	1017.78	49	124	90	16650.2	486.755	486.755	50	71
200	16890	491.734	1018.17	56	137	91	16625.8	515.915	515.915	21	13
201	16881	502.622	1018.41	59	161	92	16686.7	516.755	516.755	55	68
202	16794.6	524.348	1017.96	62	112	93	16653.4	521.693	521.693	20	17
203	16891.8	460.019	1019.74	80	154	94	16734.3	493.664	493.664	76	91
204	16906.7	466.986	1018.6	44	79	95	16690.8	497.313	497.313	53	59
205	16900.5	496.921	1018.6	20	43	96	16735.3	499.124	499.124	57	74
206	16816.1	508.51	1017.96	31	70	97	16714	516.653	516.653	34	46
207	16769.1	530.422	1017.75	62	80	98	16670.6	514.944	514.944	36	41
208	16895.1	481.362	1018.21	41	96	99	16678.2	469.063	469.063	66	74
209	16868.5	495.244	1019.87	100	168	100	16661.3	484.98	484.98	48	43
210	16858.3	512.383	1019.48	66	124	101	16715.2	493.276	493.276	169	156
211	16871	512.081	1018.48	43	84	102	16735.2	508.04	508.04	63	73
212	16828.7	523.808	1018.14	50	113	103	16737	527.856	527.856	47	49
213	16802.1	527.666	1016.53	57	93	104	16630.1	487.124	487.124	41	35
214	16864.6	455.965	1019.07	43	76	105	16633	471.704	471.704	30	25
215	16860	489.43	1017.93	116	221	106	16621.5	501.291	501.291	14	17
216	16841.4	494.996	1017.67	52	92	107	16745	519.57	519.57	47	67
217	16789.6	498.633	1018.05	40	66	108	16743	468.185	468.185	59	85
218	16818.2	513.112	1018	33	56	109	16640.5	480.035	480.035	41	28
219	16794.5	515.407	1018.52	38	61	110	16672.6	493.122	493.122	54	66
220	16808.8	520.456	1018.5	13	29	111	16660.7	497.846	497.846	54	61
221	16777.5	531.702	1017.99	43	84	112	16706.5	506.106	506.106	54	86
222	16880.2	478.487	1019.71	37	84	113	16734.8	521.275	521.275	101	133
223	16845.1	512.455	1019.9	104	211	114	16670.5	478.744	478.744	63	71
224	16784.9	512.94	1018.34	47	59	115	16684.5	481.128	481.128	42	56
225	16874.7	458.531	1019.33	51	126	116	16648.6	480.729	480.729	46	38
226	16900.8	476.42	1020.01	45	78	117	16639.6	494.353	494.353	57	49
227	16774.5	512.879	1018.72	35	63	118	16698	505.414	505.414	58	86
228	16832.2	519.464	1019.64	23	44	119	16630.7	513.915	513.915	12	6
229	16756.3	532.935	1018.45	43	57	120	16638.2	473.505	473.505	45	35
230	16885.6	473.076	1019.27	60	124	121	16655.6	509.458	509.458	42	29
231	16865.1	472.794	1018.87	51	95	122	16745.2	476.704	476.704	62	114
232	16870.9	470.083	1020.38	90	175	123	16624.3	494.024	494.024	25	31
233	16878.6	495.483	1020.27	38	72	124	16614.9	493.059	493.059	14	16
234	16853.2	497.167	1019.55	60	107	125	16633.2	495.822	495.822	15	17
235	16848.5	523.465	1019.12	45	97	126	16645.5	474.68	474.68	40	46
236	16768.9	519.424	1019.21	53	69	127	16657.6	477.835	477.835	30	53
237	16880.8	462.92	1020.45	61	141	128	16731.6	482.886	482.886	67	68
238	16895.9	496.652	1020.04	21	44	129	16616.7	487.949	487.949	18	14
239	16790.4	517.432	1019.54	24	55	130	16648.5	492.81	492.81	47	56
240	16885.1	482.667	1019.81	33	86	131	16675.1	500.9	500.9	61	39
241	16883	454.439	1020.57	33	65	132	16724.1	506.97	506.97	78	77
242	16890.1	477.203	1019.86	30	54	133	16739.7	512.467	512.467	75	86
243	16897.8	488.602	1019.32	45	87	134	16621.1	516.823	516.823	12	12
244	16865.3	459.385	1021.81	25	52	135	16675	521.533	521.533	69	83
245	16859.4	502.863	1020.28	43	78	136	16676	485.322	485.322	41	56
246	16861	507.577	1020.92	28	60	137	16741.4	485.992	485.992	47	74
247	16839.6	522.604	1020.14	25	46	138	16692.8	501.523	501.523	44	47
248	16889.4	503.03	1020.33	16	47	139	16708.4	522.564	522.564	16	30
249	16861.3	497.983	1020.78	36	81	140	16739.2	524.18	524.18	72	113
						141	16732.1	526.493	526.493	39	43
						142	16625.1	524.238	524.238	15	9
						143	16726.2	502.665	502.665	84	90
						144	16637.1	503.995	503.995	29	29
						145	16613.9	505.113	505.113	15	10
						146	16744.2	524.033	524.033	51	74
						147	16664.6	480.358	480.358	85	93
						148	16613.6	481.606	481.606	12	12
						149	16696	517.372	517.372	42	58
						150	16744.7	530.426	530.426	43	69
						151	16671.5	486.953	486.953	46	42
						152	16664.3	499.821	499.821	52	72
						153	16696.2	511.555	511.555	38	46
						154	16709.4	514.341	514.341	36	51
						155	16689.8	521.859	521.859	30	40
						156	16651.8	476.888	476.888	31	42
						157	16611.7	488.439	488.439	19	22
						158	16648.9	498.168	498.168	20	18
						159	16711.1	501.923	501.923	51	60
						160	16622.4	505.218	505.218	29	25
						161	16674.1	513.987	513.987	76	98
						162	16658.3	517.972	517.972	23	18
						163	16618.5	476.16	476.16	17	25
						164	16622.3	485.557	485.557	27	23
						165	16643.3	481.615	481.615	32	24
						166	16717.7	502.942	502.942	75	90
						167	16744.7	508.094	508.094	64	90
						168	16737	516.516	516.516	52	49
						169	16611.4	477.452	477.452	26	11
						170	16633.8	477.601	477.601	24	29
						171	16634.2	491.542	491.542	17	15
						172	16733.7	502.362	502.362	64	76
						173	16681.2	502.881	502.881	65	71
						174	16712.5	511.083	511.083	67	69
						175	16627.1	477.255	477.255	25	22
						176	16637.3	480.721	480.721	23	10
						177	16656.8	494.347	494.347	66	67
						178	16745.4	516.747	516.747	73	105
						179	16685.2	517.723	517.723	43	69
						180	16690.2	518.164	518.164	20	24
						181	16661.7	520.138	520.138	37	25
						182	16667.4	522.453	522.453	59	59
						183	16660.4	484.935	484.935	76	78
						184	16620.7	495.108	495.108	8	12
						185	16678.2	496.833	496.833	66	72
						186	16667.6	510.824	510.824	39	39
						187	16645.7	517.634	517.634	14	6
						188	16628.5	500.249	500.249	24	27
						189	16669.2	506.216	506.216	16	25
						190	16746.9	528.979	528.979	35	51
						191	16639.8	486.951	486.951	35	38
						192	16659.7	505.426	505.426	22	32
						193	16615.7	509.667	509.667	11	5
						194	16651.8	485.564	485.564	15	22
						195	16670.7	500.295	500.295	36	30
						196	16720.5	510.975	510.975	92	97
						197	16670.1	519.315	519.315	39	39
						198	16651.5	519.912	519.912	31	29
						199	16622.3	480.889	480.889	10	14
						200	16632.1	484.323	484.323	9	15
						201	16653.6	498.683	498.683	31	31
						202	16621.7	508.563	508.563	15	8
						203	16681	509.609	509.609	40	59
						204	16660.3	512.962	512.962	22	16
						205	16679.6	514.185	514.185	30	43
						206	16618.9	518.728	518.728	10	5
						207	16624.4	491.041	491.041	19	12
						208	16627.1	515.841	515.841	18	12
						209	16615.5	502.195	502.195	26	19
						210	16660	490.422	490.422	29	46
						211	16639.4	508.563	508.563	20	16
						212	16701.9	505.775	505.775	14	22
						213	16701.7	512.443	512.443	24	35
						214	16623	497.626	497.626	10	20

## Sheet: Emb#2(density)
3 ID	Cell Position X	Cell Position Y	Cell Position Z	her1Density(count/pL)	her7Density(count/pL)	1 ID	Cell Position X	Cell Position Y	Cell Position Z	her1Density(count/pL)	her7Density(count/pL)
0	16751.5	408.445	1011.9	68.054	82.9611	0	16703.2	394.98	394.98	64.3309	96.0434
1	16758.7	406.527	1014.32	52.0263	91.2345	1	16710.7	411.907	411.907	73.2045	86.3945
2	16749.9	365.695	1011.97	66.5657	100.588	2	16695.7	410.415	410.415	75.7401	85.3579
3	16904.1	438.988	1012.37	29.9127	75.0751	3	16680.7	413.002	413.002	60.5709	75.5061
4	16751.6	356.251	1012.42	47.6875	77.4922	4	16684.8	416.048	416.048	109.2	113.4
5	16753.8	386.238	1013.32	83.2382	109.616	5	16733.1	421.997	421.997	49.5165	71.8475
6	16762.8	417.233	1012.01	23.9139	54.121	6	16706.9	428.54	428.54	67.1962	87.7665
7	16751.8	417.193	1011.72	32.5893	66.4821	7	16693.7	394.602	394.602	49.811	69.5037
8	16910.7	444.695	1013.19	25.8628	81.7599	8	16722.1	415.432	415.432	73.0655	57.5928
9	16760.3	351.861	1015.3	37.2732	61.5008	9	16717.3	423.425	423.425	58.6174	53.2885
10	16756.7	366.135	1014.32	66.3638	92.2991	10	16701.6	405.264	405.264	93.2482	93.2482
11	16760.7	397.349	1015.32	75.5787	116.702	11	16708.6	375.132	375.132	41.0293	80.4175
12	16872.4	407.551	1013.91	37.0084	89.0943	12	16713.4	411.907	411.907	67.6203	86.7582
13	16878.3	409.74	1013.47	59.6846	84.4319	13	16730.3	414.565	414.565	89.0553	99.9919
14	16890.8	414.871	1012.79	21.1402	64.9307	14	16664.3	426.746	426.746	86.2402	84.498
15	16910.5	434.983	1015.63	37.3789	73.5521	15	16728.5	367.461	367.461	47.2643	64.8197
16	16896.7	446.585	1012.21	56.7388	126.571	16	16687.5	406.872	406.872	83.2016	110.358
17	16880	414.48	1014.42	53.9074	121.292	17	16670.8	417.114	417.114	103.481	125.855
18	16754.3	375.09	1015.88	80.921	103.859	18	16711.1	358.872	358.872	13.8577	15.0125
19	16764.2	387.512	1015.73	78.2537	118.857	19	16697.1	379.072	379.072	57.7214	86.0375
20	16896.2	416.272	1015.39	34.3523	96.1863	20	16675.5	391.866	391.866	25.8269	53.1731
21	16759.1	381.794	1016.75	67.1917	120.032	21	16733.9	409.266	409.266	92.8747	115.2
22	16873.4	417.94	1014.24	55.4244	120.548	22	16701.9	418.579	418.579	87.5369	94.7564
23	16889.6	427.444	1015.29	52.9184	114.372	23	16744.1	354.537	354.537	39.0257	54.3995
24	16766	361.54	1014.69	48.1784	83.2173	24	16744.9	363.197	363.197	49.3951	64.5936
25	16902.8	429.18	1014.34	32.0665	101.544	25	16701.3	372.51	372.51	73.7404	97.2032
26	16769.7	350.588	1016	39.2518	61.5539	26	16681.9	401.15	401.15	55.8871	52.8932
27	16765.7	375.747	1015.41	60.1109	86.969	27	16738.6	419.133	419.133	52.5483	72.6122
28	16864.3	420.796	1016.06	49.7814	112.298	28	16694.9	433.776	433.776	65.0881	88.3339
29	16882.8	434.293	1017.34	70.2748	133.28	29	16687.3	391.473	391.473	48.962	64.9279
30	16756.3	356.465	1015.79	56.3417	80.3169	30	16669	406.266	406.266	64.2849	77.4716
31	16778.6	358.125	1016.36	38.2737	73.1901	31	16650	404.368	404.368	21.5565	30.375
32	16766.7	405.979	1016.04	45.7316	88.5128	32	16718.2	409.542	409.542	83.8087	92.7883
33	16896.7	407.995	1016.72	27.2375	59.519	33	16744	414.77	414.77	62.548	82.2549
34	16901.5	448.134	1017.15	54.3536	121.928	34	16667.7	424.082	424.082	72.1696	89.0603
35	16788	354.902	1016.8	15.3716	29.0352	35	16657.2	400.426	400.426	40.001	43.0313
36	16872.9	399.489	1015.49	41.0442	100.624	36	16738	407.503	407.503	66.8996	114.337
37	16866.8	409.38	1016.47	36.3257	108.977	37	16652.7	417.611	417.611	34.0084	51.0126
38	16758.7	409.904	1017.04	46.4782	59.2998	38	16640.7	416.976	416.976	28.5806	38.9736
39	16878.1	425.697	1017.7	44.0331	126.919	39	16648.6	424.288	424.288	38.4615	38.4615
40	16877	393.792	1017.24	12.7387	48.6386	40	16711.1	422.603	422.603	72.9093	75.5605
41	16863.3	415.172	1017.05	53.0179	98.5947	41	16700.6	385.101	385.101	79.3751	98.2739
42	16864.9	427.738	1017.8	57.6891	122.903	42	16647.7	397.309	397.309	33.0421	27.9587
43	16751.1	383.39	1017.45	71.9722	105.637	43	16641.9	399.922	399.922	17.2288	19.8793
44	16909.3	426.346	1016.6	30.6208	75.823	44	16634.6	406.362	406.362	16.0429	18.9598
45	16770.8	366.758	1017.42	53.1448	104.297	45	16627.1	410.6	410.6	23.8135	23.8135
46	16763.8	366.626	1016.92	47.4197	90.0975	46	16624.9	423.096	423.096	32.2963	22.5465
47	16901.6	433.961	1016.86	39.5154	100.641	47	16618.5	412.673	412.673	24.8323	18.8123
48	16750.2	365.303	1017.15	51.0167	81.3838	48	16607.9	413.45	413.45	23.161	16.349
49	16753.1	391.587	1018.31	65.8644	95.2364	49	16612.3	420.606	420.606	21.2065	16.3127
50	16783.4	399.861	1017.84	71.5327	109.998	50	16682.9	376.799	376.799	64.1856	68.3716
51	16755.1	398.842	1016.76	71.9587	95.4234	51	16658.5	388.849	388.849	30.9892	29.7497
52	16863.9	400.59	1018.17	49.5973	100.096	52	16638.3	394.374	394.374	23.1507	19.5891
53	16753.2	402.138	1017.03	46.0736	93.0875	53	16736.9	392.365	392.365	84.3241	99.9058
54	16852.9	424.593	1017.45	44.2959	118.794	54	16705.2	400.404	400.404	65.515	69.6097
55	16864.9	440.051	1017.95	58.0507	123.012	55	16692.1	418.498	418.498	98.5049	99.5756
56	16782.2	366.094	1018.9	56.79	92.2838	56	16704.2	426.362	426.362	78.6509	85.2051
57	16884.5	398.046	1017.21	36.3071	86.0613	57	16640.5	430.713	430.713	33.4515	42.0841
58	16795.5	397.553	1017.62	59.0894	93.2991	58	16620.4	429.445	429.445	26.4807	17.1346
59	16802.9	406.835	1017.33	46.1527	79.119	59	16716.9	376.79	376.79	69.7545	91.9491
60	16796.1	406.624	1017.73	40.2032	109.968	60	16688.4	379.351	379.351	38.5822	44.0939
61	16859.5	446.751	1017.52	69.4118	155.212	61	16648.4	390.431	390.431	21.6544	30.0367
62	16871	446.749	1018.7	54.1313	127.368	62	16617.8	420.942	420.942	30.2773	25.4967
63	16782	383.805	1017.96	55.265	104.274	63	16628.7	386.83	386.83	18.3642	25.1299
64	16807.6	401.036	1019.67	54.4465	97.8458	64	16695.2	389.564	389.564	39.3918	86.3589
65	16784.4	408.033	1018.77	57.9608	85.6036	65	16615.7	386.498	386.498	17.3551	17.9336
66	16876.8	404.49	1018.07	41.7719	95.3981	66	16725.2	419.168	419.168	69.0157	66.6359
67	16844	407.871	1017.59	70.8715	113.394	67	16676.1	372.044	372.044	32.8284	56.4648
68	16843.5	415.005	1017.29	58.0708	118.144	68	16669.6	376.298	376.298	34.118	44.6159
69	16784.9	419.499	1017.93	49.9856	101.36	69	16630.3	393.369	393.369	20.0196	20.0196
70	16872.7	433.447	1018.77	56.1573	123.14	70	16695.2	397.164	397.164	46.5499	72.0773
71	16773.6	374.447	1019.72	43.766	85.7813	71	16606.9	405.632	405.632	18.5731	23.2163
72	16774.4	393.074	1018.36	74.4275	91.8171	72	16618.4	403.851	403.851	35.5366	19.8587
73	16774.7	401.738	1018.29	67.2849	100.927	73	16661.8	409.461	409.461	38.7097	70.3812
74	16854.6	409.65	1018.34	62.1991	126.731	74	16632.3	412.773	412.773	24.5621	15.6304
75	16790.6	414.89	1016.85	42.9187	82.9762	75	16677.1	428.832	428.832	105.012	143.079
76	16766.4	413.285	1017.11	40.1452	94.628	76	16689.4	370.217	370.217	27.7795	55.559
77	16883.8	414.488	1017.99	40.215	112.862	77	16740.5	370.358	370.358	62.8182	100.726
78	16778.2	413.434	1018.82	54.2995	105.525	78	16638.8	382.688	382.688	18.7316	26.6783
79	16807.7	422.34	1018.78	55.3668	114.306	79	16719.5	385.783	385.783	69.6231	83.7837
80	16765.4	356.068	1018.21	51.0647	70.6079	80	16650.5	384.62	384.62	25.7653	41.0337
81	16799.2	358.27	1018.53	50.0993	65.0226	81	16713.5	390.557	390.557	70.3167	95.7761
82	16874.4	411.346	1018.62	58.7962	121.427	82	16608.8	396.684	396.684	15.9035	23.8553
83	16871.8	415.19	1017.91	54.0558	114.664	83	16662.3	398.22	398.22	52.9441	68.8999
84	16771.1	418.605	1017.17	68.5342	75.5038	84	16633.3	425.082	425.082	46.6757	50.5653
85	16866.6	432.858	1019.3	76.6479	135.876	85	16685.2	364.353	364.353	21.1002	19.4771
86	16856.5	437.17	1017.75	66.9879	137.859	86	16665.4	393.419	393.419	40.9327	51.9147
87	16790.2	369.983	1019.07	54.9123	112.766	87	16738.4	403.539	403.539	79.4913	110.129
88	16772.1	384.274	1019	50.6242	90.5395	88	16702.6	415.708	415.708	76.2806	71.513
89	16852.6	389.44	1019.17	48.2595	98.6173	89	16671.5	424.046	424.046	98.332	122.612
90	16812.4	427.232	1018.96	78.3963	112.271	90	16743.4	356.538	356.538	52.9814	74.6556
91	16899.4	440.102	1019.65	36.382	86.1288	91	16689.8	363.887	363.887	10.0932	23.9714
92	16755.1	360.77	1017.75	47.8752	85.1115	92	16666	371.769	371.769	16.3688	20.4609
93	16784.4	374.315	1019.71	63.6281	108.067	93	16706.2	387.785	387.785	55.2407	92.0679
94	16793.6	383.926	1020.29	50.2628	77.1475	94	16612.5	405.659	405.659	20.9026	26.4356
95	16867.9	393.349	1019.02	50.7645	93.8375	95	16643.8	410.641	410.641	23.8419	28.6103
96	16784.1	389.041	1019.49	79.7637	93.4865	96	16732.9	415.302	415.302	45.2435	100.667
97	16797.8	414.636	1019.29	54.2787	97.1304	97	16732.7	370.201	370.201	86.263	125.924
98	16773.2	410.1	1018.72	59.6349	71.5619	98	16644.7	369.926	369.926	27.5324	30.5915
99	16823.5	403.089	1020.19	65.8712	102.064	99	16700.3	396.561	396.561	84.7889	95.6592
100	16831.7	404.039	1019.5	57.9198	138.703	100	16625.9	397.212	397.212	15.829	44.6089
101	16843.5	421.369	1020.35	83.6031	110.419	101	16691.7	405.112	405.112	57.2836	70.097
102	16794.8	423.525	1018.83	46.2757	104.12	102	16649.2	413.555	413.555	31.1523	56.0742
103	16879.7	447.673	1018.83	43.4768	152.169	103	16690.3	424.942	424.942	96.7586	74.1816
104	16798.2	365.049	1019.73	35.7374	71.4747	104	16716.2	363.327	363.327	64.9088	80.1814
105	16813.1	375.457	1019.87	54.6517	112.18	105	16721.1	367.204	367.204	62.8968	84.2367
106	16837.1	384.026	1019.96	39.9764	88.9797	106	16674.7	401.794	401.794	55.8009	55.8009
107	16856.6	381.131	1019.63	26.4662	53.9504	107	16680.3	403.994	403.994	52.5317	68.0328
108	16847.7	382.907	1019.55	53.0879	97.075	108	16695.6	411.786	411.786	80.3806	97.8547
109	16861.6	397.2	1020	33.8774	81.8705	109	16709.1	410.917	410.917	53.3999	66.7498
110	16827.3	415.746	1019.74	59.3929	124.311	110	16602.6	421.874	421.874	21.6179	23.9341
111	16849.7	419.103	1020.03	51.0699	116.731	111	16610.4	423.858	423.858	32.7432	24.2015
112	16855.3	417.348	1020.41	68.1338	113.151	112	16615.9	425.883	425.883	38.211	30.8627
113	16885.8	433.977	1018.72	64.5184	117.306	113	16710	362.876	362.876	28.8299	46.982
114	16886.1	445.98	1020.07	64.7231	109.811	114	16727.8	366.253	366.253	63.6894	109.501
115	16822.1	370.509	1019.98	58.699	52.1769	115	16634	372.091	372.091	13.7293	27.4585
116	16796.5	376.152	1019.53	65.1246	110.953	116	16692.9	378.71	378.71	53.0009	93.3114
117	16809.9	379.903	1019.62	57.7141	88.4949	117	16728.1	385.704	385.704	73.1202	121.139
118	16787.6	393.45	1020.66	51.4981	83.3779	118	16711.9	401.208	401.208	77.0244	97.0386
119	16812.2	387.931	1019.39	64.6742	110.06	119	16638	411.225	411.225	34.5617	29.0318
120	16804.4	395.058	1020.36	58.3493	100.437	120	16653	369.336	369.336	39.0219	43.0241
121	16837.1	399.145	1019.44	50.7704	112.078	121	16622.8	389.762	389.762	20.6423	22.2302
122	16805.3	408.828	1020.68	48.8868	98.679	122	16671.2	395.005	395.005	28.6755	42.3305
123	16811.4	366.654	1019.67	49.5008	58.5927	123	16655.4	409.41	409.41	42.7353	36.5031
124	16804.1	372.937	1019.74	55.5523	92.8908	124	16628.5	423.49	423.49	51.4736	41.6691
125	16763.6	376.797	1019.42	48.9738	88.4867	125	16611.2	417.822	417.822	17.4318	22.3127
126	16801.5	381.611	1019.9	71.6212	107.432	126	16662.6	377.755	377.755	34.4009	31.7547
127	16767.4	403.127	1019.36	68.4911	89.1121	127	16695.4	387.66	387.66	76.2388	119.123
128	16816.5	405.215	1019.19	66.3573	132.715	128	16732.9	403.253	403.253	69.5529	100.465
129	16791.2	410.432	1019.97	38.3853	99.5619	129	16703.8	405.498	405.498	65.6769	64.075
130	16835.4	415.352	1020.32	52.7784	83.4859	130	16681.9	411.91	411.91	100.249	153.607
131	16890.3	422.012	1019.47	44.5724	92.0518	131	16744.6	417.673	417.673	61.76	58.8874
132	16754.8	370.913	1018.97	49.8552	96.1995	132	16677.4	417.023	417.023	64.0187	84.0246
133	16817.8	385.649	1020.15	52.1761	117.7	133	16711.5	370.42	370.42	68.3767	88.9562
134	16793.1	397.676	1020.34	57.4759	94.5958	134	16644.4	380.788	380.788	13.7402	18.7367
135	16830.7	422.839	1019.75	46.745	99.3331	135	16723.2	389.479	389.479	62.9712	85.8137
136	16774.7	360.965	1019.75	61.5009	61.5009	136	16629.5	403.224	403.224	24.85	21.027
137	16833	371.781	1020.15	31.3186	44.5054	137	16726.5	406.414	406.414	68.4832	106.367
138	16841.4	392.103	1020.17	46.4094	89.0303	138	16626.6	373.122	373.122	17.9271	17.9271
139	16825	394.699	1019.96	57.8924	97.055	139	16692.3	396.862	396.862	37.4755	54.0088
140	16861.6	417.696	1020.66	57.5	100.625	140	16651.4	402.343	402.343	23.6965	41.074
141	16790.3	360.86	1019.42	40.0095	77.0553	141	16721.7	402.506	402.506	85.7603	76.9643
142	16756	383.317	1020.04	64.9459	91.3773	142	16638.5	427.43	427.43	51.8948	58
143	16869.5	406.004	1020.01	39.8286	91.9121	143	16728.8	361.418	361.418	18.7332	21.4094
144	16764.9	368.629	1020.06	44.7116	90.3546	144	16617.5	372.165	372.165	17.132	9.13705
145	16825.5	378.532	1020.35	48.5411	86.5869	145	16645	424.145	424.145	38.9214	46.7057
146	16857.3	427.392	1020.87	74.7453	109.541	146	16740.5	361.61	361.61	55.7429	99.8727
147	16781.7	378.414	1020.5	59.2849	101.848	147	16675.7	366.903	366.903	39.3834	75.5518
148	16858.2	388.482	1020.51	33.372	68.2608	148	16722.4	382.571	382.571	80.4213	128.674
149	16849.7	404.564	1020.09	47.9032	118.617	149	16662.2	384.011	384.011	34.5795	38.1567
150	16880.4	431.954	1020.84	50.0772	94.2629	150	16653.5	389.197	389.197	23.4788	35.2182
151	16769.5	390.39	1020.94	54.3899	60.7143	151	16730	398.706	398.706	75.8821	100.398
0	16750.7	480.536	1009.55	97.1534	99.4666	152	16697.6	404.509	404.509	84.8561	78.6848
1	16760.8	471.749	1009.63	55.958	101.201	153	16605.5	412.64	412.64	15.6964	18.5503
2	16877.8	512.802	1008.32	13.5216	17.578	154	16700.2	362.002	362.002	27.2423	59.4377
3	16869.7	529.363	1008.28	14.8789	22.3184	155	16663.4	368.942	368.942	38.8729	31.4685
4	16832	532.137	1010.2	28.9168	33.7362	156	16699.8	371.378	371.378	63.5032	115.85
5	16811.8	525.511	1010.09	43.0357	85.3541	157	16731	379.265	379.265	77.479	134.492
6	16812.8	537.219	1009.32	28.551	49.4884	158	16620.7	382.813	382.813	22.9085	16.7995
7	16844.8	525.67	1010.36	34.6158	74.6973	159	16703.5	390.335	390.335	47.0813	70.2089
8	16806.6	531.377	1010.06	56.8282	97.8708	160	16733.1	389.753	389.753	84.5892	113.87
9	16846.9	538.522	1009.57	21.7713	34.8341	161	16652.1	395.775	395.775	28.7109	40.0213
10	16758	492.628	1012.08	77.1574	125.241	162	16670.7	413.598	413.598	66.565	96.8218
11	16869	519.274	1009.84	35.1107	69.2974	163	16641	419.718	419.718	47.456	41.1286
12	16861.5	532.68	1009.44	8.65415	19.2314	164	16621.8	416.915	416.915	22.1869	41.4155
13	16872.8	525.071	1011.7	34.0399	58.8798	165	16706.5	370.622	370.622	69.7862	95.4548
14	16765.2	522.403	1010.15	45.092	54.8417	166	16632.8	382.922	382.922	18.4122	28.3265
15	16911.9	455.524	1009.41	13.5841	43.7709	167	16746.5	380.932	380.932	83.7339	102.341
16	16797.9	470.754	1011.75	36.6671	63.1016	168	16627.7	415.45	415.45	35.4989	32.412
17	16754.3	480.574	1011.82	71.5185	110.977	169	16645.1	372.616	372.616	23.0844	26.9318
18	16794.4	524.996	1011.76	51.9285	87.5809	170	16622.7	402.903	402.903	26.0937	30.838
19	16854	526.869	1010.81	43.3395	86.679	171	16647.4	405.302	405.302	45.1652	82.0105
20	16753	529.209	1011.09	46.6681	58.5834	172	16664.6	407.696	407.696	50.2896	43.4319
21	16770.2	467.68	1011.06	53.9858	91.1761	173	16669.6	364.653	364.653	15.7962	9.02641
22	16886.2	482.73	1012.08	48.1388	130.904	174	16681.6	368.037	368.037	60.6824	92.1906
23	16884.6	511.241	1010.24	32.2139	72.4813	175	16638.1	373.887	373.887	14.3949	20.5642
24	16856.6	517.831	1010.63	32.3383	85.9275	176	16642.2	387.004	387.004	27.0785	22.8029
25	16821	524.278	1012.06	38.4554	93.8765	177	16666.3	388.818	388.818	71.2128	68.7286
26	16787.3	523.218	1012.95	32.2881	86.1015	178	16672.2	394.203	394.203	50.8997	83.1362
27	16820.5	536.631	1011.48	27.9003	45.9005	179	16649.7	414.366	414.366	36.6642	36.6642
28	16891.1	454.467	1011.43	40.2761	105.572	180	16624	407.808	407.808	16.7665	26.8264
29	16769.5	475.507	1012.3	47.4471	85.4048	181	16702.9	363.57	363.57	33.1521	74.5922
30	16876.9	505.622	1012.07	44.9104	96.2366	182	16677.5	372.578	372.578	31.958	44.1773
31	16865.6	511.504	1010.67	19.807	46.688	183	16697.8	381.14	381.14	53.1025	67.3044
32	16839.9	518.727	1013.55	71.7527	134.394	184	16669.2	382.962	382.962	28.5037	37.0548
33	16808.4	540.665	1012.82	33.0977	67.4685	185	16687.7	390.905	390.905	68.1486	95.753
34	16840.9	477.02	1012.09	48.0899	104.424	186	16635.7	398.822	398.822	26.1979	34.471
35	16850.2	478.67	1012.21	49.4385	130.969	187	16657.9	413.124	413.124	33.6038	42.0047
36	16761.2	500.144	1013.28	83.5976	101.885	188	16649.8	372.544	372.544	33.9838	43.8212
37	16826.9	518.425	1012.22	61.7207	121.482	189	16671.2	373.14	373.14	30.8289	53.4368
38	16825.6	532.276	1010.66	45.4476	72.25	190	16656	374.155	374.155	23.6766	33.2952
39	16907.7	463.351	1010.76	24.1682	70.994	191	16737.7	393.723	393.723	87.9113	127.32
40	16823.8	475.276	1011.51	47.3265	113.584	192	16683	395.767	395.767	39.4254	50.6898
41	16875.9	498.388	1013.04	55.9676	127.444	193	16741	397.586	397.586	73.1843	109.134
42	16818.9	515.897	1010.68	56.2233	119.844	194	16742.7	371.624	371.624	64.8117	121.801
43	16750.6	520.086	1012.62	49.8841	85.0964	195	16717	373.043	373.043	65.0844	71.5284
44	16878.7	517.409	1011.77	35.6851	104.379	196	16614.5	378.402	378.402	12.3612	14.4214
45	16865.1	523.656	1011.21	51.7543	83.1206	197	16624.6	377.288	377.288	13.4403	23.0405
46	16778.8	470.416	1012.62	52.7787	85.8638	198	16635.6	390.539	390.539	24.6242	37.7572
47	16759.1	486.643	1013.08	76.3551	125.761	199	16632.6	394.356	394.356	19.6187	22.2345
48	16789.2	469.247	1011.51	34.3361	73.8746	200	16669.6	404.272	404.272	55.3281	51.0721
49	16834.3	507.866	1011.62	65.5637	112.598	201	16639.7	405.748	405.748	21.9673	38.2656
50	16813.5	529.175	1011.73	54.0561	95.9496	202	16613.6	411.175	411.175	16.3384	18.852
51	16789.3	537.134	1011.82	45.7449	88.7174	203	16633.5	409.818	409.818	25.0836	31.0559
52	16907.8	452.688	1011.84	25.8775	85.0261	204	16745.5	362.976	362.976	67.3142	99.5079
53	16871.5	472.171	1011.98	39.5499	124.509	205	16688.2	370.529	370.529	48.042	77.9903
54	16801.7	516.018	1014.7	71.217	127.867	206	16613.3	394.801	394.801	13.1334	19.1031
55	16761.1	530.79	1012.52	46.964	65.9011	207	16736.5	365.651	365.651	48.0868	67.1557
56	16751.7	491.059	1011.81	94.0838	126.457	208	16660.7	374.51	374.51	28.6965	31.5662
57	16848.7	510.858	1013.37	63.915	117.382	209	16681.2	375.475	375.475	37.511	47.1567
58	16795.5	537.674	1012.15	29.3978	81.512	210	16651.3	376.935	376.935	17.9305	26.8958
59	16813.2	469.059	1012.45	62.0229	113.709	211	16709.2	385.293	385.293	54.3372	88.2979
60	16845.8	483.63	1013.75	55.2343	127.828	212	16713.1	388.608	388.608	74.4775	104.898
61	16875.6	511.707	1013.3	46.7062	112.554	213	16609	401.16	401.16	17.5526	23.0377
62	16838.1	530.36	1013.37	43.5963	94.6663	214	16608.1	405.756	405.756	25.5123	24.2974
63	16834.7	539.342	1014.3	25.2157	56.195	215	16741	360.411	360.411	30.8375	81.299
64	16888.8	499.798	1011.68	36.6693	91.2031	216	16689.9	382.946	382.946	43.2144	67.5918
65	16821.1	505.141	1015.16	52.659	119.239	217	16716.5	394.234	394.234	46.6865	71.586
66	16831.9	513.156	1014.02	51.4239	122.803	218	16729.5	368.893	368.893	70.315	108.263
67	16810.2	535.748	1013.87	30.9443	61.0743	219	16721.3	379.085	379.085	66.3733	87.047
68	16894.7	475.753	1012.92	33.9074	108.915	220	16691.7	377.075	377.075	61.9326	41.2884
69	16785.9	482.351	1014.11	77.0518	100.29	221	16631.6	388.696	388.696	22.2141	27.0432
70	16814.9	479.684	1014.03	69.0848	126.655	222	16616.9	404.813	404.813	11.7257	17.5886
71	16822.1	484.795	1013.12	73.2955	136.818	223	16658.2	402.592	402.592	36.4804	47.8805
72	16768.7	533.472	1013.11	35.2274	61.9515	224	16705.1	381.812	381.812	13.4487	23.9089
73	16909	468.981	1012.93	34.6909	88.1727	225	16617.8	380.846	380.846	12.7393	13.8009
74	16792	479.901	1012.89	62.5697	107.576	226	16735.9	387.729	387.729	54.515	66.1139
75	16905.6	482.957	1014.29	28.2351	61.1761	227	16681.4	389.616	389.616	31.9153	38.0925
76	16840.7	491.316	1015.11	59.1601	113.331	228	16628.3	399.32	399.32	19.7525	22.1228
77	16816.2	501.388	1013.45	62.9337	128.604	229	16668	374.246	374.246	16.4245	26.5921
78	16771.1	520.79	1014.09	50.1827	109.63	230	16686.3	377.855	377.855	47.9824	71.5209
79	16782.7	538.114	1014.13	52.6351	57.1466	231	16718.8	385.579	385.579	75.7537	82.2008
80	16802.2	538.876	1013.55	22.9479	70.1936	232	16623.8	392.248	392.248	14.605	27.9929
81	16864.5	466.299	1013.4	44.6523	123.724	233	16617.3	397.459	397.459	22.8962	23.9865
82	16879.5	463.423	1015.87	49.6481	143.103	234	16727.7	379.283	379.283	51.3074	65.7376
83	16756.1	471.691	1013.05	28.3075	91.583	235	16646	381.438	381.438	19.3842	19.3842
84	16898.3	494.763	1014.58	42.8288	78.7744	236	16745.9	384.785	384.785	54.1135	111.41
85	16835.7	525.081	1014.67	53.1084	123.035	237	16653.5	382.078	382.078	19.7959	31.1079
86	16831.8	532.013	1015.27	39.2794	99.2698	238	16741.4	389.51	389.51	37.8825	57.3094
87	16817.7	540.405	1014.56	37.273	77.3414	239	16649.1	386.791	386.791	21.0176	24.3362
88	16906.2	460.217	1012.93	29.0113	124.334	240	16650.9	393.456	393.456	45.0771	28.0209
89	16831.5	473.349	1013.84	46.0475	129.877	241	16668.8	393.19	393.19	37.4601	54.2526
90	16906.9	472.721	1015.68	47.0105	106.024	242	16735.2	372.691	372.691	41.5029	53.1237
91	16904.4	479.192	1014.74	38.8117	79.9065	243	16641.5	377.234	377.234	20.0818	13.8063
92	16861.8	486.216	1015.45	64.7037	138.366	244	16626.8	382.635	382.635	15.2294	22.844
93	16870.7	488.136	1014.42	65.7493	143.37	245	16680.2	383.6	383.6	61.0779	72.4653
94	16855.3	489.268	1015.09	64.2033	133.612	246	16639.3	393.009	393.009	17.0039	22.6719
95	16771.2	493.082	1015.51	80.9752	88.635	247	16663.8	397.033	397.033	43.7931	42.1711
96	16804.6	500.893	1014.42	57.1815	116.849	248	16714.9	380.347	380.347	42.0949	61.8268
97	16891.6	504.456	1013.01	48.6184	87.2271	249	16638.1	380.69	380.69	9.84199	22.1445
98	16772.8	508.871	1015.02	71.7688	101.043	250	16663.5	378.027	378.027	45.5496	31.4135
99	16753.5	513.034	1014.11	68.6944	96.5705	251	16657.8	395.627	395.627	46.0679	38.3899
100	16760	510.326	1016.6	66.3137	105.273	252	16658.8	380.219	380.219	15.9181	30.9983
101	16767.2	513.959	1015.86	69.2151	114.035	253	16672.6	381.792	381.792	53.8394	77.3079
102	16804.1	523.507	1013.64	54.684	113.925	254	16611	383.701	383.701	12.5276	23.4892
103	16851.2	534.419	1013.48	27.9614	67.696	255	16744.1	374.702	374.702	51.1615	85.2692
104	16907.2	454.377	1015.82	42.6597	120.144	256	16738.8	378.393	378.393	55.2549	64.4641
105	16761.5	477.121	1013.63	62.8299	88.2035	257	16744.2	367.799	367.799	48.5699	63.8604
106	16799.1	485.983	1015.2	65.2952	115.355	258	16678	378.838	378.838	73.1067	91.3834
107	16774.9	495.665	1016.17	85.6496	100.194	259	16666.7	381.803	381.803	70.4641	85.2124
108	16751.7	499.421	1015.59	66.7749	106.992	260	16729.3	386.588	386.588	51.0252	94.2004
109	16843.9	499.502	1014.37	71.7031	135.584	0	16666.6	468.539	468.539	60.1146	66.0082
110	16798.3	506.442	1014.96	57.9322	96.1149	1	16697.7	480.439	480.439	84.0197	78.702
111	16896.7	503.677	1015.1	10.0657	24.4454	2	16688.1	465.633	465.633	85.6799	67.2541
112	16781.1	506.088	1014.98	69.9382	104.272	3	16697.3	467.902	467.902	63.3974	77.6072
113	16858.3	521.511	1013.63	47.0546	130.577	4	16679.8	468.229	468.229	85.8451	88.2978
114	16857.1	532.924	1013.39	30.6082	78.5168	5	16683.4	477.528	477.528	96.3408	99.5882
115	16795.8	536.135	1015.63	46.8434	86.1093	6	16700.2	485.94	485.94	82.5904	86.0801
116	16791	473.803	1014.25	70.2547	107.984	7	16673	485.479	485.479	88.0924	113.701
117	16790.5	504.02	1015.7	68.6797	97.0474	8	16715.9	464.726	464.726	48.3166	63.2379
118	16839.5	514.077	1015.34	62.448	121.223	9	16657.8	471.819	471.819	55.8263	68.108
119	16814.2	517.653	1014.31	74.8308	102.486	10	16704.7	477.35	477.35	89.1188	83.1775
120	16789.3	520.608	1015.59	62.3051	99.2987	11	16643	480.743	480.743	36.9296	32.8263
121	16776.5	527.73	1014.65	38.6608	97.7891	12	16633.3	479.207	479.207	32.1942	23.8476
122	16784.3	476.353	1014.83	67.1942	111.129	13	16655.9	488.37	488.37	71.2048	68.8829
123	16824.9	478.504	1014.12	74.9638	149.928	14	16694.8	498.671	498.671	83.0845	90.1057
124	16849.4	503.049	1016.78	70.04	132.022	15	16702.1	496.386	496.386	85.7357	109.849
125	16818.1	512.226	1014.05	52.3738	135.889	16	16627.4	470.563	470.563	35.2783	37.5543
126	16802.6	517.107	1017.99	39.4931	85.434	17	16744.1	475.878	475.878	87.4919	100.838
127	16817.4	530.378	1015.23	31.08	80.2901	18	16714.2	477.333	477.333	93.1926	105.959
128	16816.9	535.915	1015.76	38.2142	68.6119	19	16619.8	474.915	474.915	26.4279	35.2371
129	16902.5	473.145	1017.71	58.5986	122.08	20	16692	481.235	481.235	101.285	77.3702
130	16750.9	485.994	1014.37	80.7294	121.886	21	16636.3	486.639	486.639	18.1985	13.9165
131	16804	493.378	1016.25	66.6855	115.858	22	16723.9	485.24	485.24	80.4044	101.021
132	16890.3	496.766	1017.58	44.2591	114.903	23	16743.1	496.469	496.469	91.4479	122.422
133	16817.3	495.268	1015.33	64.8458	114.515	24	16683.8	494.53	494.53	60.017	72.7865
134	16881.8	499.599	1014.22	43.6258	108.312	25	16707	506.676	506.676	80.291	92.6435
135	16883.8	506.277	1014.63	55.7893	117.089	26	16697.2	514.274	514.274	62.1688	102.134
136	16847.2	517.804	1015.85	53.0406	144.709	27	16640.4	471.487	471.487	55.3496	63.2567
137	16820.9	519.816	1014.68	57.1757	120.824	28	16696.1	463.922	463.922	63.2754	76.8344
138	16826.7	528.012	1014.5	39.5269	101.189	29	16729.9	473.68	473.68	82.7893	109.173
139	16866.2	526.736	1015.91	37.1794	90.8831	30	16664.5	480.961	480.961	49.7919	45.9617
140	16808.3	528.95	1015.54	54.1836	82.0075	31	16635.7	493.861	493.861	17.1804	15.6186
141	16757.7	535.776	1015.73	39.1076	60.9619	32	16702.6	516.677	516.677	44.875	29.9167
142	16850	464.178	1014.43	48.3432	112.801	33	16698.7	475.113	475.113	97.1097	109.099
143	16852.8	485.42	1016.45	58.5081	140.625	34	16743.8	509.162	509.162	72.8373	101.972
144	16781.1	494.79	1015.37	56.9257	97.1086	35	16689.3	510.302	510.302	65.3557	94.9701
145	16834.9	519.25	1015.85	41.3618	121.788	36	16746.1	487.02	487.02	79.1697	119.449
146	16782.8	519.025	1016.49	44.569	104.459	37	16656.3	493.781	493.781	61.4142	73.4301
147	16884.7	483.289	1015.6	47.5475	115.303	38	16616.6	508.274	508.274	16.9184	9.86905
148	16893.7	500.287	1017.11	49.3211	73.9816	39	16686.7	490.013	490.013	76.6066	58.1643
149	16810	512.178	1017.47	52.3519	83.882	40	16629.2	491.655	491.655	27.3046	16.1346
150	16796.7	530.956	1015	38.981	91.7679	41	16743.9	516.185	516.185	72.3887	93.2701
151	16871.4	452.94	1016.8	54.5505	130.41	42	16702.1	488.566	488.566	89.8941	101.131
152	16888.2	462.587	1015.78	52.5236	119.158	43	16630.5	498.803	498.803	28.6896	9.5632
153	16816.8	481.856	1016.05	71.1487	142.297	44	16638.1	500.243	500.243	24.5365	12.8016
154	16811.4	489.886	1016.91	67.2259	124.056	45	16618.8	496.398	496.398	26.01	17.0065
155	16855.2	507.03	1017.2	65.5101	127.498	46	16713.5	524.601	524.601	38.9991	38.0242
156	16764.1	522.583	1015.35	62.3021	101.241	47	16633.4	482.514	482.514	30.0462	19.2296
157	16849.1	480.396	1016.96	59.8357	116.466	48	16665.2	502.526	502.526	50.337	50.337
158	16889	510.271	1018.36	31.3658	104.553	49	16712.8	508.478	508.478	58.7028	86.848
159	16789.6	485.737	1016.52	63.2606	122.567	50	16681.4	510.901	510.901	51.7376	79.5963
160	16875.1	481.194	1015.97	51.7006	119.309	51	16709.5	514.976	514.976	64.6508	70.6648
161	16779.1	486.031	1016.34	74.0202	100.366	52	16739.3	521.436	521.436	48.4314	74.0715
162	16848.7	492.079	1016.25	71.4926	125.313	53	16744.4	526.049	526.049	34.8927	51.5805
163	16783.1	506.077	1017.51	82.574	105.353	54	16691.3	467.401	467.401	86.8275	83.5816
164	16885.2	513.875	1015.95	52.7336	102.617	55	16607.9	475.187	475.187	14.9004	9.10581
165	16826.3	537.894	1015.42	26.7701	73.3268	56	16653.3	472.081	472.081	94.2659	116.284
166	16844.6	500.132	1018.92	60.4773	102.729	57	16731.1	484.065	484.065	96.1718	98.7711
167	16813.5	503.106	1017.45	42.042	116.517	58	16702.4	495.684	495.684	62.9923	65.283
168	16873.6	521.89	1018.38	29.0552	87.7973	59	16679.6	484.178	484.178	53.3063	86.6228
169	16808.8	521.062	1015.51	35.5605	99.3241	60	16687	480.403	480.403	89.5617	103.636
170	16842.5	526.199	1017.17	52.3893	109.89	61	16690.9	486.336	486.336	96.756	115.79
171	16841.5	474.749	1016.56	86.7779	126.551	62	16644.2	497.843	497.843	32.658	21.772
172	16899.9	480.432	1016.16	47.7819	108.836	63	16696.1	505.686	505.686	97.9757	92.4817
173	16868.8	483.492	1016.7	65.5484	145.485	64	16676.1	513.611	513.611	23.3344	29.5569
174	16833.1	512.097	1018.75	60.9647	96.26	65	16720.6	523.195	523.195	40.1863	40.9592
175	16816.6	520.317	1017.52	35.3824	79.9379	66	16728.1	524.283	524.283	64.4434	64.4434
176	16781.3	524.949	1016.47	42.4463	80.0415	67	16674.1	474.003	474.003	92.3089	131.216
177	16805	533.484	1016.38	37.802	90.7249	68	16683.2	471.59	471.59	85.6736	99.0253
178	16845	532.516	1017.66	12.3777	27.5061	69	16626.4	480.637	480.637	29.9395	25.6624
179	16784.7	539.571	1017.13	9.34149	29.5814	70	16641.1	487.106	487.106	32.5758	26.7289
180	16901.6	453.17	1018.27	41.306	107.568	71	16731.2	505.352	505.352	94.3363	120.868
181	16908.1	461.311	1017.69	41.4717	90.0937	72	16655.3	513.301	513.301	24.4618	25.3678
182	16869.7	466.591	1017.07	57.2539	120.697	73	16730	512.479	512.479	61.9386	77.7833
183	16838.8	483.033	1016.49	77.0229	117.162	74	16662.1	515.468	515.468	54.9384	47.0901
184	16844.1	485.595	1017.24	38.025	123.581	75	16667.6	471.987	471.987	85.3315	85.3315
185	16773.6	504.706	1017.98	70.5086	115.947	76	16662.2	472.097	472.097	75.03	86.2285
186	16839.6	508.689	1017.01	62.9126	126.642	77	16615.4	483.824	483.824	39.8128	32.7033
187	16863	511.144	1017.11	52.9675	109.245	78	16665.4	512.199	512.199	29.433	42.2299
188	16880.1	513.18	1018.41	39.3102	84.2361	79	16739.8	459.819	459.819	36.0273	67.1418
189	16777.8	519.315	1017.29	44.3796	86.3603	80	16721.3	472.237	472.237	70.2969	111.901
190	16897.5	454.702	1016.98	49.9941	136.348	81	16677.2	492.678	492.678	89.9981	149.101
191	16863	468.72	1017	74.5809	147.608	82	16694	494.781	494.781	88.9226	118.563
192	16894.5	475.254	1016.37	43.4461	94.6902	83	16624	510.981	510.981	25.8676	13.9825
193	16874.9	487.502	1019.09	69.0713	110.98	84	16726.4	480.249	480.249	62.8141	68.1599
194	16887.9	486.905	1018.93	58.2911	99.7085	85	16654.2	482.051	482.051	31.4328	50.5171
195	16821.9	485.774	1017.01	62.7458	136.276	86	16739.5	489.117	489.117	99.9456	106.609
196	16764.6	504.384	1017.15	84.8617	102.683	87	16631	504.472	504.472	24.3919	25.1093
197	16755.8	520.559	1017.96	72.2202	98.6671	88	16666.1	489.643	489.643	57.2954	53.3634
198	16774.9	538.618	1016.35	39.1167	65.1945	89	16715.7	483.862	483.862	63.4031	79.4652
199	16879.3	474.063	1017.78	52.6886	133.334	90	16650.2	486.755	486.755	54.8489	77.8854
200	16890	491.734	1018.17	48.9665	119.793	91	16625.8	515.915	515.915	28.775	17.8131
201	16881	502.622	1018.41	38.4625	104.957	92	16686.7	516.755	516.755	84.0701	103.941
202	16794.6	524.348	1017.96	46.3366	83.7048	93	16653.4	521.693	521.693	26.1764	22.2499
203	16891.8	460.019	1019.74	51.4974	99.1325	94	16734.3	493.664	493.664	96.7482	115.843
204	16906.7	466.986	1018.6	43.9562	78.9214	95	16690.8	497.313	497.313	82.2588	91.5711
205	16900.5	496.921	1018.6	28.1654	60.5555	96	16735.3	499.124	499.124	90.303	117.236
206	16816.1	508.51	1017.96	47.9306	108.23	97	16714	516.653	516.653	38.6627	52.3084
207	16769.1	530.422	1017.75	62.2073	80.2674	98	16670.6	514.944	514.944	55.7745	63.521
208	16895.1	481.362	1018.21	45.2579	105.97	99	16678.2	469.063	469.063	83.3211	93.4207
209	16868.5	495.244	1019.87	67.3584	113.162	100	16661.3	484.98	484.98	61.4669	55.0641
210	16858.3	512.383	1019.48	60.5247	113.713	101	16715.2	493.276	493.276	95.0316	87.7215
211	16871	512.081	1018.48	55.124	107.684	102	16735.2	508.04	508.04	101.953	118.136
212	16828.7	523.808	1018.14	33.733	76.2366	103	16737	527.856	527.856	54.3413	56.6537
213	16802.1	527.666	1016.53	55.9814	91.338	104	16630.1	487.124	487.124	28.921	24.6886
214	16864.6	455.965	1019.07	67.5752	119.435	105	16633	471.704	471.704	33.2789	27.7324
215	16860	489.43	1017.93	72.938	138.959	106	16621.5	501.291	501.291	21.6069	26.237
216	16841.4	494.996	1017.67	65.632	116.118	107	16745	519.57	519.57	57.2788	81.6528
217	16789.6	498.633	1018.05	61.2587	101.077	108	16743	468.185	468.185	70.2608	101.223
218	16818.2	513.112	1018	50.9049	86.384	109	16640.5	480.035	480.035	54.5117	37.2275
219	16794.5	515.407	1018.52	61.989	99.5087	110	16672.6	493.122	493.122	81.9055	100.107
220	16808.8	520.456	1018.5	21.2028	47.2984	111	16660.7	497.846	497.846	45.2765	51.1457
221	16777.5	531.702	1017.99	49.4979	96.6935	112	16706.5	506.106	506.106	53.9799	85.968
222	16880.2	478.487	1019.71	49.2286	111.762	113	16734.8	521.275	521.275	65.128	85.7626
223	16845.1	512.455	1019.9	61.1106	123.984	114	16670.5	478.744	478.744	94.4431	106.436
224	16784.9	512.94	1018.34	69.548	87.305	115	16684.5	481.128	481.128	65.0187	86.6916
225	16874.7	458.531	1019.33	53.777	132.861	116	16648.6	480.729	480.729	49.16	40.6104
226	16900.8	476.42	1020.01	45.1914	78.3318	117	16639.6	494.353	494.353	43.046	37.0045
227	16774.5	512.879	1018.72	40.403	72.7254	118	16698	505.414	505.414	45.8308	67.956
228	16832.2	519.464	1019.64	36.5499	69.9216	119	16630.7	513.915	513.915	17.3003	8.65017
229	16756.3	532.935	1018.45	53.9469	71.511	120	16638.2	473.505	473.505	38.9875	30.3236
230	16885.6	473.076	1019.27	51.743	106.936	121	16655.6	509.458	509.458	40.5526	28.0006
231	16865.1	472.794	1018.87	77.975	145.247	122	16745.2	476.704	476.704	55.0551	101.23
232	16870.9	470.083	1020.38	58.9516	114.628	123	16624.3	494.024	494.024	19.8428	24.605
233	16878.6	495.483	1020.27	43.6218	82.6518	124	16614.9	493.059	493.059	17.9819	20.5508
234	16853.2	497.167	1019.55	61.6644	109.968	125	16633.2	495.822	495.822	22.8787	25.9292
235	16848.5	523.465	1019.12	46.1984	99.5832	126	16645.5	474.68	474.68	50.5605	58.1445
236	16768.9	519.424	1019.21	50.6613	65.9552	127	16657.6	477.835	477.835	36.1597	63.8822
237	16880.8	462.92	1020.45	41.7762	96.5648	128	16731.6	482.886	482.886	87.2628	88.5652
238	16895.9	496.652	1020.04	33.6054	70.4113	129	16616.7	487.949	487.949	27.7053	21.5485
239	16790.4	517.432	1019.54	38.8312	88.9881	130	16648.5	492.81	492.81	52.6078	62.6816
240	16885.1	482.667	1019.81	45.6046	118.848	131	16675.1	500.9	500.9	55.3736	35.4028
241	16883	454.439	1020.57	53.0332	104.459	132	16724.1	506.97	506.97	89.8638	88.7117
242	16890.1	477.203	1019.86	49.397	88.9147	133	16739.7	512.467	512.467	67.5082	77.4094
243	16897.8	488.602	1019.32	50.1815	97.0177	134	16621.1	516.823	516.823	13.7208	13.7208
244	16865.3	459.385	1021.81	34.8731	72.5361	135	16675	521.533	521.533	70.0058	84.2099
245	16859.4	502.863	1020.28	56.0372	101.649	136	16676	485.322	485.322	52.88	72.2264
246	16861	507.577	1020.92	45.3054	97.083	137	16741.4	485.992	485.992	58.0895	91.4601
247	16839.6	522.604	1020.14	38.687	71.1841	138	16692.8	501.523	501.523	46.9566	50.1582
248	16889.4	503.03	1020.33	26.4829	77.7934	139	16708.4	522.564	522.564	23.8433	44.7062
249	16861.3	497.983	1020.78	44.5474	100.232	140	16739.2	524.18	524.18	48.7735	76.5473
						141	16732.1	526.493	526.493	41.1644	45.3864
						142	16625.1	524.238	524.238	21.3498	12.8099
						143	16726.2	502.665	502.665	88.2772	94.5827
						144	16637.1	503.995	503.995	18.7542	18.7542
						145	16613.9	505.113	505.113	24.8022	16.5348
						146	16744.2	524.033	524.033	69.8148	101.3
						147	16664.6	480.358	480.358	77.8625	85.1907
						148	16613.6	481.606	481.606	19.235	19.235
						149	16696	517.372	517.372	40.4187	55.8162
						150	16744.7	530.426	530.426	46.5806	74.7455
						151	16671.5	486.953	486.953	65.1783	59.5107
						152	16664.3	499.821	499.821	39.2035	54.2818
						153	16696.2	511.555	511.555	54.3314	65.7695
						154	16709.4	514.341	514.341	54.9269	77.8132
						155	16689.8	521.859	521.859	46.8952	62.527
						156	16651.8	476.888	476.888	46.1288	62.497
						157	16611.7	488.439	488.439	23.4744	27.1809
						158	16648.9	498.168	498.168	31.0847	27.9762
						159	16711.1	501.923	501.923	72.8006	85.6477
						160	16622.4	505.218	505.218	21.5174	18.5495
						161	16674.1	513.987	513.987	63.9922	82.5163
						162	16658.3	517.972	517.972	25.2633	19.7713
						163	16618.5	476.16	476.16	14.5769	21.4366
						164	16622.3	485.557	485.557	26.8251	22.851
						165	16643.3	481.615	481.615	40.6622	30.4966
						166	16717.7	502.942	502.942	88.516	106.219
						167	16744.7	508.094	508.094	74.7996	105.187
						168	16737	516.516	516.516	60.8845	57.3719
						169	16611.4	477.452	477.452	23.4789	9.93339
						170	16633.8	477.601	477.601	26.627	32.1743
						171	16634.2	491.542	491.542	23.9872	21.1652
						172	16733.7	502.362	502.362	79.873	94.8492
						173	16681.2	502.881	502.881	39.1831	42.8
						174	16712.5	511.083	511.083	61.0123	62.8335
						175	16627.1	477.255	477.255	27.3451	24.0637
						176	16637.3	480.721	480.721	36.9575	16.0685
						177	16656.8	494.347	494.347	50.4596	51.2242
						178	16745.4	516.747	516.747	64.966	93.4443
						179	16685.2	517.723	517.723	61.6162	98.8726
						180	16690.2	518.164	518.164	24.947	29.9364
						181	16661.7	520.138	520.138	51.9567	35.1059
						182	16667.4	522.453	522.453	79.5951	79.5951
						183	16660.4	484.935	484.935	71.4568	73.3372
						184	16620.7	495.108	495.108	11.9042	17.8563
						185	16678.2	496.833	496.833	94.4693	103.057
						186	16667.6	510.824	510.824	47.9052	47.9052
						187	16645.7	517.634	517.634	22.4261	9.6112
						188	16628.5	500.249	500.249	15.1334	17.0251
						189	16669.2	506.216	506.216	26.0879	40.7623
						190	16746.9	528.979	528.979	55.9943	81.5916
						191	16639.8	486.951	486.951	26.9213	29.2289
						192	16659.7	505.426	505.426	29.1425	42.389
						193	16615.7	509.667	509.667	13.8791	6.30867
						194	16651.8	485.564	485.564	21.4435	31.4505
						195	16670.7	500.295	500.295	33.1936	27.6613
						196	16720.5	510.975	510.975	77.9238	82.1588
						197	16670.1	519.315	519.315	53.3373	53.3373
						198	16651.5	519.912	519.912	21.9442	20.5284
						199	16622.3	480.889	480.889	14.5077	20.3108
						200	16632.1	484.323	484.323	13.3202	22.2004
						201	16653.6	498.683	498.683	48.1504	48.1504
						202	16621.7	508.563	508.563	16.3427	8.71612
						203	16681	509.609	509.609	47.3934	69.9052
						204	16660.3	512.962	512.962	29.3502	21.3456
						205	16679.6	514.185	514.185	45.3822	65.0478
						206	16618.9	518.728	518.728	14.1045	7.05227
						207	16624.4	491.041	491.041	31.3676	19.8111
						208	16627.1	515.841	515.841	17.4877	11.6585
						209	16615.5	502.195	502.195	24.3348	17.7831
						210	16660	490.422	490.422	28.6396	45.4283
						211	16639.4	508.563	508.563	30.3347	24.2677
						212	16701.9	505.775	505.775	21.6196	33.9737
						213	16701.7	512.443	512.443	20.859	30.4193
						214	16623	497.626	497.626	13.1592	26.3184

## Sheet: Emb#3(raw)
3 ID	Cell Position X	Cell Position Y	Cell Position Z	her1	her7	1 ID	Cell Position X	Cell Position Y	Cell Position Z	her1	her7
0	1798.41	833.25	1026.69	87	110	0	1717.71	817.182	817.182	24	15
1	1796.48	824.069	1027.45	74	78	1	1710.64	819.858	819.858	47	51
2	1871.87	797.385	1024.96	18	57	2	1714.24	825.297	825.297	23	10
3	1946.39	822.779	1025.58	7	11	3	1721.37	826.097	826.097	20	11
4	1950.46	837.114	1026.08	16	36	4	1709.04	831.757	831.757	24	20
5	1947.12	844.351	1026.17	16	41	5	1790.89	826.383	826.383	51	98
6	1945.75	876.509	1024.21	25	42	6	1717.12	837.82	837.82	99	78
7	1900.73	814.895	1025.57	21	56	7	1702.55	839.632	839.632	16	18
8	1895.15	801.436	1029.06	33	72	8	1694.47	841.421	841.421	9	5
9	1945.31	871.404	1026.94	46	124	9	1697.39	849.135	849.135	42	27
10	1951.69	866.54	1026.15	34	73	10	1680.69	854.3	854.3	37	41
11	1852.99	841.014	1028.73	90	144	11	1782.29	826.568	826.568	48	91
12	1866.41	804.116	1026.45	47	84	12	1723.37	834.373	834.373	75	55
13	1796.4	841.638	1026.81	118	124	13	1788.98	835.017	835.017	123	138
14	1801.35	862.984	1026.78	30	59	14	1703.07	846.394	846.394	40	10
15	1870.73	804.508	1028.29	29	43	15	1789.32	853.96	853.96	52	62
16	1934.02	830.43	1030.25	59	123	16	1691.42	856.834	856.834	44	60
17	1946.15	864.616	1027.44	41	87	17	1786.39	816.998	816.998	66	51
18	1861.97	794.42	1027.4	12	35	18	1718.81	863.997	863.997	83	99
19	1856.76	819.11	1027.4	59	107	19	1706.61	844.616	844.616	27	14
20	1950.21	852.896	1026.17	13	25	20	1729.71	862.597	862.597	77	84
21	1871.8	817.614	1029.55	58	98	21	1722.99	816.272	816.272	24	12
22	1875.64	811.062	1027.71	31	90	22	1692.48	847.105	847.105	15	7
23	1886.7	812.719	1027.24	19	42	23	1704.14	856.833	856.833	47	47
24	1955.17	843.752	1029.66	37	105	24	1646.98	860.957	860.957	22	16
25	1803.86	851.466	1027.24	77	99	25	1728.45	829.721	829.721	50	36
26	1796.96	854.163	1027.5	32	64	26	1725.33	839.571	839.571	90	68
27	1808.92	856.374	1028.96	100	115	27	1672.01	845.942	845.942	22	10
28	1849.84	815.554	1028.4	75	94	28	1742.89	843.293	843.293	57	61
29	1902.7	828.764	1029.31	98	150	29	1787.42	847.375	847.375	102	113
30	1805.22	826.273	1028.71	52	59	30	1698	856.938	856.938	32	22
31	1948.97	859.228	1029.31	61	152	31	1734.71	861.346	861.346	58	62
32	1941.58	878.265	1027.82	78	131	32	1762.61	862.078	862.078	51	55
33	1899.35	813.472	1028.13	42	87	33	1791.82	860.01	860.01	39	66
34	1850.52	827.64	1028.86	91	134	34	1677.79	856.31	856.31	31	28
35	1956.23	862.085	1029.52	57	142	35	1722.7	861.578	861.578	83	118
36	1897.81	792.732	1028.63	7	17	36	1782.18	854.372	854.372	65	80
37	1850.86	806.577	1030.72	32	66	37	1686.61	862.196	862.196	44	77
38	1814.23	828.254	1029.3	47	73	38	1684.11	841.983	841.983	21	11
39	1936.69	867.174	1029.46	100	180	39	1715.15	856.52	856.52	104	108
40	1957.47	873.852	1028.2	28	52	40	1726.08	823.31	823.31	78	67
41	1905.23	793.758	1028.63	4	9	41	1704.2	827.414	827.414	39	23
42	1925.74	808.683	1027.43	54	155	42	1729.7	836.579	836.579	61	64
43	1912.66	811.923	1029.23	38	109	43	1711.19	844.85	844.85	100	76
44	1894.29	812.998	1028.05	37	82	44	1744.9	850.149	850.149	90	86
45	1843.51	836.564	1030.05	54	92	45	1749.04	834.582	834.582	53	64
46	1926.8	860.53	1029.16	54	114	46	1658.74	846.333	846.333	21	14
47	1918.3	804.541	1027.71	28	60	47	1736.56	818.59	818.59	88	69
48	1928.2	822.114	1028.8	22	53	48	1777.83	832.823	832.823	146	161
49	1907.79	847.41	1028.95	42	67	49	1655.29	837.095	837.095	12	5
50	1926.34	852.035	1030.21	85	154	50	1691.47	837.093	837.093	33	17
51	1876.33	851.105	1029.23	47	91	51	1792.24	839.164	839.164	61	57
52	1944.73	850.852	1029.19	45	93	52	1684.37	849.553	849.553	81	45
53	1856.98	798.066	1030.75	61	104	53	1750.55	854.616	854.616	59	57
54	1876.42	800.259	1028.03	19	83	54	1771.35	861.572	861.572	87	110
55	1859.31	803.457	1029.03	33	46	55	1787.79	805.422	805.422	14	18
56	1906.63	814.624	1030.65	61	114	56	1745.7	842.761	842.761	58	73
57	1856.42	852.003	1029.6	24	45	57	1756.19	849.073	849.073	51	70
58	1957.71	853.317	1029.58	19	59	58	1738.6	852.755	852.755	90	85
59	1816.75	858.825	1029.49	41	54	59	1701.18	862.012	862.012	55	63
60	1888.27	808.211	1030.85	43	109	60	1709.19	858.425	858.425	139	174
61	1843.5	810.139	1032.27	58	91	61	1711.18	825.548	825.548	58	29
62	1877.79	826.056	1030.39	91	158	62	1729.55	852.888	852.888	69	45
63	1871.14	794.113	1030.28	49	99	63	1786.48	823.816	823.816	85	122
64	1867.63	814.139	1031	96	130	64	1734.9	834.484	834.484	74	73
65	1919.52	817.128	1030.3	44	115	65	1689.64	852.464	852.464	32	32
66	1930.4	817.688	1029.19	30	113	66	1755.34	861.436	861.436	68	73
67	1858.15	823.977	1031.02	104	142	67	1786.2	831.481	831.481	81	86
68	1852.17	827.415	1031.53	55	83	68	1706.85	832.208	832.208	28	24
69	1896.16	829.458	1031.34	91	174	69	1700.17	841.513	841.513	39	33
70	1950.09	876.113	1030.5	56	116	70	1786.46	860.991	860.991	42	65
71	1926.87	878.313	1033.94	49	123	71	1720.64	831.662	831.662	91	65
72	1900.79	820.654	1029.42	50	117	72	1781.69	843.517	843.517	71	71
73	1900.28	838.262	1031.52	57	97	73	1671.77	837.955	837.955	15	3
74	1822.2	851.766	1031.69	93	108	74	1737.07	843.331	843.331	68	50
75	1933.35	877.319	1030.2	48	104	75	1762.14	845.423	845.423	63	71
76	1954.75	875.621	1030.15	71	141	76	1665.57	851.314	851.314	19	20
77	1909.27	800.106	1029.27	49	109	77	1775.65	808.757	808.757	35	45
78	1801.46	815.088	1031.54	72	81	78	1741.49	827.125	827.125	65	70
79	1810.92	820.098	1030.95	119	138	79	1754.43	840.209	840.209	72	83
80	1804.73	836.076	1030.7	75	88	80	1696.25	856.009	856.009	57	81
81	1826.87	834.898	1030.55	79	97	81	1742.53	859.904	859.904	91	93
82	1912.65	837.899	1029.86	65	92	82	1730.73	825.272	825.272	80	82
83	1830.18	857.792	1030.21	47	67	83	1715.99	822.309	822.309	56	36
84	1801.07	857.283	1029.76	29	42	84	1678.97	847.034	847.034	21	13
85	1933.78	858.696	1031.49	52	124	85	1743.32	831.835	831.835	60	51
86	1938.99	850.619	1030.69	69	169	86	1725.14	831.449	831.449	48	44
87	1895.46	807.917	1032.03	55	113	87	1777.73	817.625	817.625	102	119
88	1856.43	835.808	1030.38	62	106	88	1720.87	821.753	821.753	65	39
89	1832.71	842.121	1030.86	111	157	89	1782	834.616	834.616	84	106
90	1822.69	840.656	1030.75	43	72	90	1720.56	844.682	844.682	76	52
91	1835.32	849.419	1030.67	65	99	91	1721.49	852.232	852.232	99	135
92	1860.01	806.914	1031.22	58	108	92	1790.67	854.699	854.699	23	29
93	1887.88	817.382	1031.23	43	92	93	1736.49	823.446	823.446	87	72
94	1886.64	826.22	1031.15	47	95	94	1758.86	831.942	831.942	36	59
95	1908.39	824.881	1031.98	69	95	95	1768.15	839.067	839.067	74	67
96	1890.41	833.275	1032.59	90	129	96	1741.26	842.072	842.072	80	53
97	1833.84	833.145	1031.34	70	103	97	1650.55	849.476	849.476	18	15
98	1897.57	844.44	1030.55	59	96	98	1695.92	846.455	846.455	51	30
99	1813.05	849.233	1031.73	36	68	99	1657.98	861.611	861.611	14	19
100	1946.86	872.243	1030.74	50	105	100	1774.81	839.478	839.478	96	118
101	1879.01	805.896	1030.32	32	78	101	1720.13	812.915	812.915	86	55
102	1846.51	820.428	1031.23	56	76	102	1701.88	810.284	810.284	6	2
103	1846.72	833.212	1030.78	42	87	103	1711.79	814.471	814.471	43	20
104	1803.12	842.466	1030.46	70	109	104	1742.67	816.4	816.4	86	110
105	1857.38	842.182	1032.02	53	91	105	1791.25	826.949	826.949	62	53
106	1886.69	847.194	1031.26	61	85	106	1706.29	825.258	825.258	24	5
107	1818.92	849.389	1031.15	82	95	107	1714.9	836.662	836.662	70	20
108	1885.08	800.773	1031.67	56	106	108	1758.3	853.741	853.741	45	46
109	1873.19	807.726	1030.82	34	79	109	1764.53	850.767	850.767	89	117
110	1931.05	809.945	1030.99	38	84	110	1766.06	815.757	815.757	64	83
111	1797.52	834.203	1031.6	107	125	111	1756.05	826.523	826.523	88	87
112	1928.95	814.309	1031.9	32	71	112	1766.16	830.026	830.026	89	119
113	1946.46	826.886	1030.02	38	86	113	1665.1	835.308	835.308	10	7
114	1839.09	835.8	1032.05	41	68	114	1737.29	833.852	833.852	76	99
115	1800.16	848.082	1030.55	50	65	115	1752.43	835.307	835.307	70	71
116	1834.32	794.867	1033.17	13	26	116	1684.96	840.939	840.939	30	29
117	1899.3	796.804	1030.77	27	57	117	1704.51	859.431	859.431	56	91
118	1904.05	801.143	1033.06	44	139	118	1690.04	858.26	858.26	41	54
119	1892.58	814.727	1033.11	78	161	119	1700.18	833.803	833.803	41	39
120	1808.67	833.879	1032.14	56	68	120	1749.36	843.925	843.925	73	60
121	1927.04	840.635	1033.92	62	124	121	1731.49	845.787	845.787	67	46
122	1947.61	844.511	1032	47	107	122	1727.17	809.201	809.201	26	19
123	1905.99	851.918	1031.14	68	93	123	1655.24	829.7	829.7	6	2
124	1861.5	793.01	1031.73	51	81	124	1789.13	833.941	833.941	87	122
125	1837.73	800.48	1034.38	49	91	125	1690.98	843.581	843.581	30	19
126	1920.37	812.034	1032.33	52	143	126	1750.85	856.091	856.091	27	30
127	1913.12	818.958	1032.53	54	142	127	1778.77	802.02	802.02	20	19
128	1874.06	825.308	1033.52	58	103	128	1782.23	809.337	809.337	75	79
129	1940.48	873.859	1031.63	53	114	129	1748.95	809.342	809.342	40	37
130	1916.58	800.943	1031.03	36	91	130	1651.81	838.501	838.501	11	6
131	1810.05	824.055	1033.12	121	154	131	1699.43	852.469	852.469	83	91
132	1863.18	828.741	1032.46	90	129	132	1737.47	852.945	852.945	72	78
133	1942.66	833.118	1032.23	42	86	133	1725.58	855.787	855.787	43	69
134	1881.16	843.384	1032.69	46	69	134	1788.6	805.75	805.75	46	59
135	1845.53	797.736	1032.68	37	57	135	1789.61	814.31	814.31	91	133
136	1811.98	802.786	1032.97	40	52	136	1754.45	817.362	817.362	86	111
137	1917.49	815.668	1033.92	41	92	137	1728.1	823.422	823.422	86	66
138	1939.33	816.548	1031.17	33	111	138	1670.57	858.591	858.591	29	39
139	1913.21	845.026	1032.61	81	155	139	1733.49	809.582	809.582	72	54
140	1922	842.277	1034.32	83	172	140	1695.1	818.044	818.044	25	26
141	1901.8	843.327	1033.68	41	89	141	1770.24	820.352	820.352	141	130
142	1928.27	863.057	1033.22	48	87	142	1696.58	828.552	828.552	45	28
143	1902.9	813.454	1033.19	70	136	143	1682.45	829.408	829.408	19	6
144	1852.47	815.074	1032.59	31	68	144	1657.46	821.02	821.02	8	0
145	1931.68	824.069	1034.4	86	181	145	1677.25	821.578	821.578	14	0
146	1882.31	833.651	1034.81	106	166	146	1734.23	828.721	828.721	83	65
147	1916.41	834.878	1035.22	102	178	147	1720.8	850.199	850.199	90	112
148	1810.34	841.467	1032.99	57	71	148	1705.25	813.387	813.387	18	12
149	1931.5	847.822	1033.39	110	208	149	1783.54	840.472	840.472	88	128
150	1934.17	873.689	1032.93	72	138	150	1727.93	841.511	841.511	58	45
151	1891.48	792.569	1031.59	13	24	151	1669.2	840.251	840.251	14	16
152	1852.65	810.638	1033.52	39	64	152	1764.97	803.041	803.041	70	61
153	1814	813.67	1034.77	73	100	153	1689.37	823.691	823.691	21	11
154	1943.07	820.352	1034.4	39	132	154	1686.33	850.955	850.955	29	35
155	1950.96	829.664	1033.25	48	133	155	1714.47	810.859	810.859	37	22
156	1814.33	834.318	1033.11	70	83	156	1659.09	814.522	814.522	12	7
157	1906.14	838.754	1034.53	90	153	157	1706.81	822.722	822.722	38	12
158	1969.24	859.96	1033.03	23	63	158	1772.33	829.787	829.787	119	142
159	1954.32	869.747	1034.69	37	90	159	1746.88	835.12	835.12	70	74
160	1839.18	793.303	1035.03	59	101	160	1745.07	843.314	843.314	58	82
161	1818.61	799.193	1033.54	24	29	161	1706.31	834.85	834.85	21	18
162	1800.59	799.034	1033.13	27	16	162	1759.57	842.6	842.6	65	62
163	1797.16	819.616	1033.91	49	68	163	1661.98	847.15	847.15	24	17
164	1953.71	836.448	1032.27	36	69	164	1725.08	814.059	814.059	42	33
165	1952.24	840.991	1033.55	34	54	165	1682.27	835.269	835.269	15	12
166	1965.2	852.479	1033.79	61	144	166	1723.42	842.702	842.702	44	52
167	1962.33	871.38	1033	44	107	167	1658.52	839.215	839.215	2	0
168	1969.77	872.266	1033.74	40	73	168	1663.09	841.85	841.85	16	6
169	1937.26	823.135	1032.82	52	100	169	1750.6	841.448	841.448	75	95
170	1817.44	820.191	1035.75	40	59	170	1752.31	849.938	849.938	26	23
171	1795.82	826.389	1032.46	72	90	171	1750.65	802.922	802.922	73	50
172	1940.2	843.077	1033.24	102	158	172	1667.27	815.658	815.658	12	2
173	1929.02	870.965	1035.35	72	155	173	1667.43	827.047	827.047	12	3
174	1868.53	796.177	1034.2	23	52	174	1721.98	828.925	828.925	72	74
175	1872	800.076	1032.85	32	74	175	1687.22	830.306	830.306	17	9
176	1920.87	804.869	1033.41	50	124	176	1718.27	835.013	835.013	61	59
177	1910.09	808.08	1033.66	42	117	177	1774.86	806.18	806.18	36	51
178	1866.54	824.439	1034.8	93	190	178	1682.56	813.866	813.866	15	10
179	1849.24	836.967	1033.39	45	99	179	1744.18	820.888	820.888	85	96
180	1960.76	845.595	1032.89	42	84	180	1789.88	821.993	821.993	42	60
181	1951.34	850.588	1032.99	73	120	181	1689.64	827.472	827.472	19	8
182	1956.68	854.852	1034.18	46	102	182	1785.71	827.745	827.745	109	123
183	1922	863.297	1035.22	51	108	183	1692.03	836.521	836.521	21	16
184	1807.47	797.281	1035.67	42	57	184	1652.24	844.218	844.218	17	4
185	1804.12	811.918	1036.13	65	64	185	1770.43	840.998	840.998	80	76
186	1834.11	813.009	1036.33	89	119	186	1683.08	844.616	844.616	34	29
187	1906.32	820.546	1034.15	80	138	187	1692.87	850.527	850.527	28	35
188	1802.15	828.951	1033.16	76	96	188	1677.13	852.617	852.617	54	75
189	1900.3	831.023	1034.63	32	84	189	1791.68	801.864	801.864	27	30
190	1908.02	830.521	1035.02	66	123	190	1689.38	810.901	810.901	8	3
191	1939.02	832.048	1035.49	41	97	191	1717.95	814.396	814.396	39	36
192	1828.27	843.822	1033.79	61	90	192	1677.75	821.514	821.514	27	8
193	1865.22	802.588	1034.23	52	117	193	1777.67	836.701	836.701	61	66
194	1840.87	830.972	1035.14	97	154	194	1691.23	844.644	844.644	30	16
195	1813.85	827.031	1034.42	61	65	195	1733.79	844.588	844.588	93	80
196	1890.56	800.604	1034.84	58	126	196	1723.27	820.924	820.924	36	25
197	1870.8	808.442	1035.99	91	135	197	1659.94	832.949	832.949	12	4
198	1797.23	811.627	1035.11	60	83	198	1731.06	815.757	815.757	94	62
199	1819.16	837.306	1034.61	54	65	199	1670.49	821.155	821.155	26	19
200	1945.18	855.1	1033.44	38	59	200	1673.14	832.057	832.057	11	9
201	1876.94	799.036	1034.35	25	79	201	1742.89	805.25	805.25	81	71
202	1820.66	829.612	1034.09	59	92	202	1758.74	803.205	803.205	49	65
203	1829.65	835.784	1034.42	93	134	203	1736.78	813.293	813.293	62	65
204	1911.43	841.301	1035.72	25	72	204	1695.34	823.251	823.251	23	17
205	1911.81	852.634	1034.99	103	158	205	1659.75	823.725	823.725	10	3
206	1970.24	861.558	1035.72	24	62	206	1667.92	850.392	850.392	44	35
207	1947.48	875.413	1034.26	52	83	207	1703.07	846.572	846.572	61	48
208	1815.66	792.608	1036.74	64	92	208	1727.65	845.957	845.957	84	85
209	1911.79	802.982	1035.61	37	95	209	1711.07	817.296	817.296	47	42
210	1887.77	808.678	1036.05	29	63	210	1776.35	828.29	828.29	37	50
211	1942.96	813.372	1035.01	6	16	211	1706.36	838.777	838.777	39	22
212	1935.16	813.317	1035.5	46	95	212	1677.17	848.581	848.581	15	12
213	1927.39	828.426	1035.39	55	109	213	1660.09	852.896	852.896	11	14
214	1830.29	828.353	1036.36	84	141	214	1750.42	819.042	819.042	109	105
215	1936.15	834.607	1035.03	34	63	215	1776.9	823.494	823.494	59	61
216	1796.67	802.813	1035.31	26	46	216	1728.14	832.425	832.425	77	74
217	1897.09	803.836	1035.48	58	106	217	1780.87	831.904	831.904	43	60
218	1877.63	806.878	1035.07	30	69	218	1729.98	837.869	837.869	73	86
219	1883.41	814.055	1035.81	85	175	219	1771.6	834.575	834.575	50	54
220	1812.84	813.311	1038.53	69	86	220	1712.96	842.729	842.729	41	45
221	1956.16	832.004	1035.56	49	125	221	1653.3	850.359	850.359	24	16
222	1893.6	841.411	1035.71	56	119	222	1735.75	803.246	803.246	9	4
223	1958.39	878.17	1035.41	47	96	223	1772.32	811.42	811.42	39	48
224	1833.87	803.446	1036.57	38	72	224	1759.47	814.395	814.395	68	66
225	1819.03	805.868	1037.75	134	141	225	1690.81	819.759	819.759	25	14
226	1844.29	816.099	1037.47	47	84	226	1749.01	826.602	826.602	76	60
227	1854.37	812.87	1036.03	66	141	227	1752.37	831.268	831.268	80	70
228	1924.67	823.045	1036.84	51	74	228	1755.4	836.639	836.639	81	65
229	1860.81	830.532	1037.11	79	120	229	1755.17	806.399	806.399	42	55
230	1963.01	838.976	1036.41	40	106	230	1765.03	808.352	808.352	44	58
231	1927.53	851.475	1035.56	79	171	231	1685.99	816.852	816.852	6	6
232	1949.88	859.411	1035.4	51	94	232	1723.48	839.319	839.319	86	41
233	1966.91	865.095	1035.08	27	39	233	1696.24	840.547	840.547	24	20
234	1934.27	860.96	1035.57	94	138	234	1672.88	845.332	845.332	43	20
235	1974.18	865.364	1036	27	54	235	1671.45	813.597	813.597	9	5
236	1829.15	792.796	1036.48	63	74	236	1748.1	812.205	812.205	76	104
237	1848.17	804.277	1035.61	34	110	237	1762.46	820.002	820.002	39	47
238	1819.55	811.566	1037.86	37	60	238	1760.43	826.355	826.355	81	83
239	1901.49	812.197	1037.12	53	121	239	1739.74	824.773	824.773	106	75
240	1927.89	817.876	1035.61	45	91	240	1687.48	840.105	840.105	21	13
241	1948.08	825.916	1036.55	83	162	241	1700.69	841.498	841.498	22	8
242	1867.15	838.663	1035.38	75	103	242	1727.09	805.066	805.066	10	9
243	1971.97	848.221	1036.34	11	16	243	1677.48	833.003	833.003	11	8
244	1937.02	878.743	1035.54	42	87	244	1682.3	826.067	826.067	14	8
245	1911.31	877.349	1036.92	36	84	245	1741.04	833.195	833.195	94	90
246	1897.03	798.992	1035.92	35	72	246	1714.28	834.762	834.762	44	59
247	1865.46	812.314	1036.96	58	106	247	1662.82	838.617	838.617	10	9
248	1904.31	826.082	1038.55	74	154	248	1708.46	842.501	842.501	40	40
249	1932.8	838.785	1036.34	47	98	249	1734.59	825.865	825.865	61	52
250	1943.98	863.95	1037.08	53	79	250	1693.08	833.232	833.232	36	16
251	1840.71	797.602	1037.74	41	73	251	1745.92	833.289	833.289	65	53
252	1858.29	803.432	1036.03	36	88	252	1718.52	837.481	837.481	50	27
253	1928.13	809.407	1035.77	34	84	253	1773.51	816.637	816.637	46	40
254	1807.85	807.301	1037.35	66	100	254	1677.33	839.882	839.882	12	4
255	1915.13	809.571	1036.83	24	77	255	1662.48	825.551	825.551	10	7
256	1838.38	821.013	1036.5	72	111	256	1684.28	834.228	834.228	11	6
257	1914	826.437	1037.26	81	171	257	1740.78	812.624	812.624	34	36
258	1851.99	833.083	1035.78	39	60	258	1670.6	835.788	835.788	16	9
259	1961.51	848.628	1035.46	36	64	259	1655.66	838.001	838.001	9	1
260	1850.5	795.271	1035.39	34	49	0	1706.23	894.848	894.848	69	62
261	1825.29	817.706	1038.23	58	68	1	1715.67	901.526	901.526	108	145
262	1881.06	825.052	1035.64	56	95	2	1702.6	906.086	906.086	41	19
263	1899.49	821.532	1037.44	89	159	3	1720.76	908.454	908.454	73	47
264	1843.52	824.146	1038	102	159	4	1696.99	901.193	901.193	58	65
265	1918.49	840.43	1037.51	34	78	5	1711.69	895.018	895.018	85	95
266	1953.9	847.552	1036.76	71	158	6	1722.83	896.454	896.454	112	133
267	1944.75	846.845	1036.75	95	173	7	1695.22	896.098	896.098	69	70
268	1941.02	871.86	1036.18	77	105	8	1688.82	908.442	908.442	29	34
269	1854.59	799.561	1036.52	54	99	9	1695.26	909.953	909.953	23	16
270	1872.15	802.921	1036.83	34	73	10	1637.02	893.519	893.519	20	10
271	1920.66	807.101	1036.99	47	85	11	1669.59	895.025	895.025	60	59
272	1841.34	807.825	1038.66	59	95	12	1676.32	897.756	897.756	63	80
273	1858.17	821.648	1037.83	49	101	13	1637.8	902.002	902.002	14	8
274	1913.39	836.278	1039.29	39	80	14	1645.56	900.963	900.963	19	8
275	1888.63	841.45	1037.37	34	71	15	1642.38	909.371	909.371	4	3
276	1969.59	852.673	1037.29	38	93	16	1682.97	901.684	901.684	48	47
277	1924.97	870.723	1037.27	76	117	17	1677.92	903.657	903.657	25	35
278	1800.78	796.281	1037.16	41	52	18	1734.33	915.815	915.815	56	45
279	1874.15	824.846	1037.68	47	105	19	1661.33	914.4	914.4	12	4
280	1820.61	823.637	1038.09	70	78	20	1654.46	917.442	917.442	13	9
281	1933.5	828.957	1038.87	73	179	21	1692.8	928.827	928.827	20	4
282	1810.55	798.544	1038.18	45	52	22	1683.51	894.215	894.215	41	44
283	1801.5	801.958	1037.71	56	69	23	1653.24	893.534	893.534	19	21
284	1810.71	822.154	1038.61	17	12	24	1736.81	906.963	906.963	61	49
285	1917.49	857.168	1036.61	37	82	25	1665.47	925.368	925.368	10	8
286	1920.82	877.791	1037.53	37	60	26	1744.7	896.602	896.602	109	114
287	1865.27	816.606	1038.56	27	64	27	1655.24	897.303	897.303	15	12
288	1889.84	830.592	1039.26	55	96	28	1749.85	899.573	899.573	37	46
289	1958.31	837.944	1039.97	49	104	29	1755.9	901.704	901.704	73	85
290	1938.31	839.384	1037.74	62	92	30	1750.92	908.327	908.327	80	95
291	1893.42	809.289	1037.77	42	79	31	1671.4	916.069	916.069	14	9
292	1945.57	829.938	1039.93	62	105	32	1745.45	907.947	907.947	60	63
293	1863.25	834.734	1037.22	44	86	33	1678.26	911.118	911.118	30	9
294	1886.16	836.659	1037.64	51	85	34	1727.35	911.51	911.51	107	90
295	1952.6	840.123	1039.58	60	104	35	1743.92	913.955	913.955	60	59
296	1962.87	865.488	1039.37	46	117	36	1647.95	917.569	917.569	4	2
297	1815.98	801.293	1037.98	91	114	37	1708.6	923.373	923.373	31	33
298	1904.42	806.549	1037.48	51	99	38	1671.52	932.248	932.248	16	8
299	1834.14	813.873	1039.47	57	71	39	1697.64	935.253	935.253	47	20
300	1940.29	820.857	1038.13	56	135	40	1773.5	897.418	897.418	70	86
301	1950.26	832.441	1039.07	41	80	41	1739.89	922.324	922.324	61	36
302	1958.77	866.677	1037.3	42	77	42	1656.26	928.192	928.192	17	4
303	1952.39	876.828	1037.68	64	107	43	1662.45	929.568	929.568	12	5
304	1828.56	798.472	1037.61	67	83	44	1684.75	937.058	937.058	10	5
305	1920.06	815.386	1039.48	71	121	45	1656.47	937.642	937.642	9	1
306	1871.4	833.03	1038.86	73	110	46	1727.82	897.425	897.425	60	61
307	1927.3	835.55	1038.26	94	163	47	1684.02	908.188	908.188	67	28
308	1947.01	837.495	1038.16	78	138	48	1719.3	914.215	914.215	69	51
309	1934.9	845.467	1039.32	68	119	49	1755.16	917.421	917.421	111	84
310	1938.55	850.315	1037.5	106	213	50	1669.72	922.995	922.995	11	1
311	1952.7	862.691	1038.32	59	145	51	1710.6	909.47	909.47	120	92
312	1941.61	876.389	1040.03	68	112	52	1663.55	910.585	910.585	21	11
313	1845.48	800.137	1037.76	35	62	53	1717.26	896.931	896.931	112	124
314	1928.7	816.568	1040.23	23	79	54	1759.44	918.727	918.727	56	46
315	1806.42	817.39	1038.89	18	18	55	1691.75	937.937	937.937	39	22
316	1935.01	838.059	1040.6	48	89	56	1769.01	940.588	940.588	51	53
317	1964.79	845.071	1039.72	29	57	57	1731.2	898.656	898.656	96	117
318	1968.27	873.52	1039.04	37	91	58	1668.44	903.412	903.412	22	20
319	1948.24	871.955	1039.38	47	96	59	1683.4	918.987	918.987	21	10
320	1871.76	817.046	1039.39	16	61	60	1680.92	930.434	930.434	12	2
321	1830.73	821.369	1038.66	86	115	61	1663.89	936.33	936.33	10	1
322	1880.49	828.094	1040.21	39	74	62	1687.17	896.669	896.669	58	74
323	1937.86	823.434	1039.67	77	120	63	1711.85	930.986	930.986	18	14
324	1893.2	834.937	1039.63	36	79	64	1650.53	929.277	929.277	13	2
325	1945	851.23	1040.28	51	80	65	1709.55	899.716	899.716	150	160
326	1939.85	832.501	1040.72	42	58	66	1746.1	926.308	926.308	124	132
327	1922.84	859.13	1038.44	31	55	67	1700.47	926.441	926.441	64	43
328	1957.54	874.108	1039.16	56	109	68	1779.99	944.615	944.615	42	63
329	1879.15	815.655	1039.35	30	72	69	1694.68	946.412	946.412	44	22
330	1923.06	835.866	1039.29	99	168	70	1769.02	904.8	904.8	76	96
331	1935.19	815.057	1039.85	33	69	71	1698.53	912.107	912.107	51	27
332	1895.86	816.573	1039.54	30	51	72	1655.2	922.469	922.469	5	3
333	1877.3	821.146	1040.08	38	80	73	1677.33	923.056	923.056	38	15
334	1867.99	823.757	1039.43	38	114	74	1663.09	895.002	895.002	19	15
335	1962.95	877.33	1040.04	41	70	75	1755.17	896.65	896.65	110	95
336	1890.85	820.186	1039.89	38	69	76	1715.21	908.326	908.326	60	58
337	1834.03	803.717	1040.34	34	49	77	1685.27	915.963	915.963	38	17
338	1967.15	862.006	1040.84	31	43	78	1669.96	940.599	940.599	8	3
339	1824.83	805.191	1040.18	39	60	79	1776.51	935.654	935.654	97	98
340	1924.39	823.845	1040.78	36	72	80	1771.91	945.693	945.693	105	118
341	1950.19	846.925	1040.25	29	63	81	1686.52	930.749	930.749	18	7
342	1953.18	854.284	1040.94	47	80	82	1706.52	935.487	935.487	44	27
343	1955.17	863.505	1041.27	39	76	83	1731.85	911.504	911.504	80	56
0	1947.53	897.156	1026.24	20	52	84	1713.45	923.352	923.352	128	99
1	1940.77	904.516	1026	24	62	85	1720.6	932.683	932.683	75	79
2	1944.73	914.221	1027.06	20	80	86	1770.47	935.439	935.439	109	89
3	1938.51	916.13	1027.01	41	124	87	1700.91	941.95	941.95	27	15
4	1933.73	885.687	1029.68	61	129	88	1784.9	949.325	949.325	39	69
5	1947.92	890.917	1028.26	78	160	89	1704.64	900.473	900.473	47	60
6	1950.66	909.294	1028.05	16	17	90	1761.79	896.825	896.825	61	69
7	1823.44	916.906	1031.87	72	143	91	1699.92	919.674	919.674	35	36
8	1824.98	925.535	1031.09	108	126	92	1662.65	920.939	920.939	21	2
9	1798.27	931.881	1030.55	84	100	93	1693.08	930.235	930.235	42	20
10	1953.08	890.293	1028.4	41	84	94	1677.11	936.646	936.646	10	4
11	1827.97	905.075	1030.74	89	144	95	1750.61	897.915	897.915	63	69
12	1834.25	901.7	1028.94	41	57	96	1771.8	916.33	916.33	144	139
13	1928.16	926.344	1029.67	37	84	97	1643.71	908.915	908.915	19	9
14	1838.51	903.202	1031.26	33	63	98	1741.51	911.426	911.426	63	51
15	1939.55	906.787	1030	70	149	99	1784.07	954.339	954.339	14	23
16	1832.41	912.713	1029.65	53	70	100	1767.1	896.009	896.009	42	51
17	1818.1	934.154	1030.01	75	78	101	1703.58	909.008	909.008	127	60
18	1832.49	923.869	1030.97	84	99	102	1736.45	909.177	909.177	111	95
19	1810.61	935.359	1030.5	53	81	103	1663.78	940.051	940.051	5	2
20	1823.63	931.205	1030.74	108	110	104	1641.1	898.157	898.157	9	3
21	1797.67	920.906	1032.39	140	160	105	1781.18	898.287	898.287	77	97
22	1811.53	947.065	1031.37	63	57	106	1683.68	900.816	900.816	32	46
23	1839.82	914.073	1032.47	63	114	107	1768.3	901.133	901.133	53	60
24	1811.06	902.025	1031.67	70	104	108	1689.04	926.287	926.287	65	43
25	1838.88	921.789	1031.57	42	82	109	1709.53	925.864	925.864	51	24
26	1942.34	919.907	1030.63	46	108	110	1788.68	944.247	944.247	54	62
27	1815.47	923.925	1032.36	88	126	111	1684.21	945.593	945.593	17	13
28	1937.83	925.282	1031.33	34	112	112	1775.47	942.309	942.309	67	74
29	1802.94	933.596	1031.35	52	59	113	1650.44	908.416	908.416	20	9
30	1805.48	950.011	1032.37	84	93	114	1656.59	910.763	910.763	26	11
31	1798.12	945.83	1032.25	95	165	115	1725.97	920.577	920.577	67	45
32	1951.69	885.457	1031.81	65	124	116	1687.7	937.222	937.222	28	8
33	1803.65	899.819	1031.21	46	59	117	1683.92	923.087	923.087	24	8
34	1819.77	902.129	1031.26	78	97	118	1764.04	924.974	924.974	63	73
35	1797.27	897.797	1031.72	45	62	119	1670.15	944.571	944.571	17	15
36	1812.96	941.724	1031.9	55	87	120	1670.77	899.14	899.14	56	65
37	1918.75	922.154	1032.8	62	143	121	1738.65	899.224	899.224	139	112
38	1835.35	901.754	1032.66	52	59	122	1787.67	898.427	898.427	64	89
39	1804.78	927.048	1031.63	63	79	123	1671.1	907.928	907.928	35	27
40	1949.84	924.982	1035.91	15	26	124	1765.92	915.988	915.988	50	49
41	1949.27	892.733	1033.43	95	187	125	1747.36	915.264	915.264	69	65
42	1845.38	920.394	1033.62	53	93	126	1654.73	916.877	916.877	17	14
43	1897.61	922.972	1034.12	32	79	127	1760.64	915.544	915.544	95	103
44	1818.33	929.937	1034.14	119	160	128	1669.5	935.803	935.803	20	4
45	1819.66	943.998	1033.12	66	108	129	1647.74	916.253	916.253	23	5
46	1943.8	914.95	1035.41	60	166	130	1668.14	918.28	918.28	13	7
47	1897.09	928.884	1033.41	13	30	131	1669.6	924.997	924.997	16	11
48	1962.3	891.612	1033.39	67	112	132	1773.12	895.488	895.488	47	58
49	1911.56	921.496	1033.83	102	215	133	1696.45	924.494	924.494	34	17
50	1804.71	942.424	1033.24	119	163	134	1702.54	931.998	931.998	63	51
51	1965.1	900.168	1036.15	18	15	135	1734.96	935.231	935.231	82	89
52	1932.75	930.046	1033.64	17	52	136	1711.56	939.569	939.569	46	34
53	1836.35	927.839	1033.95	63	88	137	1712.77	906.465	906.465	55	55
54	1811.45	950.328	1034.74	67	77	138	1791.96	913.633	913.633	62	77
55	1951.73	902.084	1033.25	37	101	139	1694.19	919.074	919.074	83	51
56	1874.28	910.468	1034.55	23	28	140	1739.59	923.831	923.831	86	65
57	1927.11	917.231	1033.4	60	119	141	1723.63	934.176	934.176	56	36
58	1915.73	929.831	1034.81	28	61	142	1656.04	950.343	950.343	4	2
59	1830.95	934.609	1033.18	76	109	143	1723.9	904.349	904.349	67	68
60	1922.87	901.288	1035.28	42	89	144	1719.79	908.933	908.933	93	88
61	1920.95	912.634	1034.15	59	147	145	1752.92	932.869	932.869	173	154
62	1916.45	887.175	1034.51	27	57	146	1677.87	929.001	929.001	34	20
63	1939.38	889.969	1035.34	69	124	147	1663.56	930.352	930.352	23	7
64	1959.03	901.141	1033.96	50	119	148	1761.67	934.568	934.568	65	71
65	1880.85	906.431	1034.68	49	94	149	1764.75	952.193	952.193	15	29
66	1799.25	957.322	1035.21	103	135	150	1781.03	912.648	912.648	150	174
67	1859.82	900.711	1035.05	42	69	151	1682.47	937.066	937.066	26	16
68	1947.55	915.99	1033.32	62	130	152	1720.7	941.616	941.616	50	39
69	1813.57	918.056	1034.79	55	63	153	1699.55	942.759	942.759	29	37
70	1801.31	923.547	1035.51	94	132	154	1654.82	943.638	943.638	10	5
71	1839.42	934.764	1033.94	40	68	155	1729.29	904.046	904.046	46	57
72	1946.04	885.735	1035.19	99	158	156	1787.4	933.383	933.383	53	50
73	1955.13	911.161	1034.29	32	61	157	1763.99	941.568	941.568	55	50
74	1906.61	914.204	1035.81	49	92	158	1732.59	941.863	941.863	78	56
75	1857.46	934.168	1038.18	84	139	159	1789.15	943.091	943.091	72	87
76	1796.67	941.048	1036.97	68	94	160	1775.4	906.704	906.704	51	60
77	1818.59	960.108	1035.63	27	50	161	1673.74	934.05	934.05	21	19
78	1890.12	895.155	1035.71	54	90	162	1704.95	946.381	946.381	31	20
79	1950.95	909.196	1034.36	64	109	163	1787.24	948.219	948.219	48	48
80	1836.39	911.681	1035.01	44	86	164	1717.58	918.441	918.441	69	46
81	1938.64	911.125	1034.77	61	158	165	1711.46	932.73	932.73	52	36
82	1823.85	923.274	1034.64	36	64	166	1656.37	934.959	934.959	22	5
83	1796.02	932.96	1036.32	67	91	167	1726.83	946.137	946.137	93	73
84	1815.39	941.017	1035.98	95	135	168	1695.2	943.917	943.917	15	9
85	1959.65	885.533	1033.9	39	88	169	1764.6	910.295	910.295	74	74
86	1885.12	900.362	1036.44	85	119	170	1650.51	925.617	925.617	6	5
87	1933.14	898.843	1036.95	80	151	171	1691.32	947.514	947.514	31	18
88	1954.5	897.375	1035.03	39	64	172	1730.18	948.774	948.774	14	15
89	1858.78	924.939	1037.18	64	111	173	1650.09	902.738	902.738	22	14
90	1817.3	951.417	1037.37	88	132	174	1732.62	910.099	910.099	59	61
91	1917.04	883.294	1037.01	78	133	175	1685.92	914.472	914.472	42	12
92	1935.43	925.82	1036.18	65	135	176	1713.82	913.983	913.983	71	52
93	1909.48	935.664	1037.84	61	125	177	1757.7	926.818	926.818	94	88
94	1804.72	932.423	1035.97	46	70	178	1705.77	939.297	939.297	54	31
95	1824.84	957.226	1036.02	49	59	179	1659.75	943.734	943.734	24	6
96	1938.15	894.923	1037.78	40	109	180	1759.97	946.258	946.258	72	86
97	1897.04	901.871	1036.92	53	67	181	1656.63	905.243	905.243	21	14
98	1797.02	912.791	1035.79	51	65	182	1709.22	914.888	914.888	118	93
99	1902.34	907.659	1036.53	59	113	183	1655.74	926.676	926.676	6	2
100	1890.77	932.917	1039.71	103	153	184	1764.18	929.912	929.912	59	62
101	1841.84	940.394	1037.06	86	168	185	1735.12	929.424	929.424	71	51
102	1810.51	969.897	1036.54	29	49	186	1725.06	935.196	935.196	109	79
103	1806.68	964.64	1036.47	26	25	187	1663.85	907.113	907.113	36	17
104	1807.23	916.84	1035.72	75	77	188	1779.99	927.823	927.823	81	103
105	1837.51	920.87	1036.94	94	145	189	1785.82	922.154	922.154	110	141
106	1835.35	936.203	1037.67	69	137	190	1741.64	932.535	932.535	62	48
107	1907.75	946.472	1038.28	40	104	191	1790.29	936.958	936.958	68	98
108	1932.38	886.249	1036.61	55	146	192	1665.37	938.83	938.83	7	6
109	1967.11	891.182	1037.31	29	67	193	1670.1	910.075	910.075	13	8
110	1870.46	893.763	1037.54	51	111	194	1741.5	917.503	917.503	60	72
111	1855.86	911.912	1039.18	67	112	195	1766.19	922.782	922.782	56	58
112	1841.46	908.068	1036.34	40	82	196	1722.76	924.766	924.766	65	36
113	1909.8	913.103	1038.01	109	172	197	1666.61	925.144	925.144	16	10
114	1839.74	926.125	1036.93	46	76	198	1740.48	950.328	950.328	14	18
115	1943.52	928.346	1036.62	35	95	199	1702.65	912.773	912.773	27	19
116	1937.93	931.572	1036.85	51	140	200	1678.66	911.506	911.506	24	9
117	1829.57	940.052	1037.93	113	133	201	1659.32	910.111	910.111	17	4
118	1810.09	943.39	1037.89	21	45	202	1736.06	917.34	917.34	66	63
119	1898.26	945.611	1037.1	23	84	203	1700.73	919.881	919.881	50	38
120	1844.41	968.677	1037.35	59	118	204	1707.07	929.922	929.922	51	40
121	1815.79	966.25	1037.2	25	30	205	1675.51	951.38	951.38	8	2
122	1965.06	885.112	1035.83	43	77	206	1719.65	951.978	951.978	30	19
123	1922.48	892.112	1037.38	110	196	207	1782.72	961.375	961.375	23	33
124	1957.65	901.716	1038.12	67	91	208	1646.07	909.127	909.127	16	6
125	1855.8	904.483	1037.38	58	106	209	1649.92	908.68	908.68	15	4
126	1924.38	920.763	1037.15	47	84	210	1678.67	917.694	917.694	40	19
127	1796.16	924.182	1036.8	74	97	211	1760.76	923.902	923.902	66	84
128	1823.64	932.286	1037.43	88	120	212	1688.34	941.086	941.086	44	22
129	1805.24	958.008	1037.56	50	57	213	1752.14	943.561	943.561	87	110
130	1852.14	962.717	1038.1	69	110	214	1662.27	919.724	919.724	38	8
131	1945.07	903.506	1036.83	32	59	215	1747.06	920.21	920.21	51	75
132	1890.29	908.295	1038.53	70	129	216	1681.08	943.1	943.1	11	5
133	1898.99	918.593	1037.93	85	185	217	1765.73	944.13	944.13	53	55
134	1930.01	920.401	1037.33	27	72	218	1667.28	913.617	913.617	14	9
135	1882.79	928.228	1037.72	75	116	219	1668.13	916.322	916.322	2	6
136	1844.57	932.202	1037.25	89	146	220	1718.6	930.742	930.742	101	79
137	1802.07	938.616	1037.99	19	33	221	1787.58	910.491	910.491	62	79
138	1798.42	947.676	1036.67	67	83	222	1755.31	916.417	916.417	86	65
139	1896.39	950.739	1039.01	31	68	223	1673.18	915.372	915.372	24	14
140	1911.86	900.554	1038.66	94	125	224	1767.2	958.306	958.306	38	47
141	1924.45	913.474	1038.12	51	114	225	1771.85	913.663	913.663	101	111
142	1917.88	913.015	1039.23	73	109	226	1729.96	915.413	915.413	47	74
143	1891.01	929.423	1036.5	39	73	227	1763.69	919.564	919.564	130	137
144	1849.18	904.639	1038.13	58	114	228	1692.77	932.1	932.1	24	6
145	1847.87	915.484	1038.22	84	148	229	1765.31	936.465	936.465	94	108
146	1878.01	920.596	1039.67	73	138	230	1713.75	942.407	942.407	34	25
147	1811.29	949.006	1038.55	61	63	231	1654.3	946.399	946.399	13	3
148	1797.67	962.218	1037.51	56	77	232	1708.92	947.943	947.943	43	32
149	1942.04	885.11	1038.09	46	93	233	1782.25	952.107	952.107	38	50
150	1947.4	896.036	1038.19	37	87	234	1784.18	966.012	966.012	13	11
151	1866.69	935.601	1038.78	46	87	235	1689.67	918.56	918.56	39	16
152	1929.3	883.752	1038.43	42	62	236	1698.21	929.052	929.052	37	35
153	1956.79	893.648	1038.08	42	132	237	1772.46	927.794	927.794	82	79
154	1894.49	893.421	1037.75	51	73	238	1670.54	930.934	930.934	12	27
155	1956.78	909.424	1038.24	34	107	239	1772.41	938.798	938.798	64	90
156	1936.39	913.068	1038.25	59	124	240	1791.24	957.953	957.953	46	55
157	1948.2	923.622	1038.56	35	85	241	1788.09	927.465	927.465	81	104
158	1867.85	921.511	1038.94	47	79	242	1701.16	940.418	940.418	35	34
159	1922.3	928.001	1037.78	47	89	243	1700.67	948.547	948.547	13	9
160	1898.22	929.472	1038.89	99	185	244	1751.65	949.836	949.836	75	101
161	1876.7	934.417	1038.58	118	209	245	1790.7	963.949	963.949	49	46
162	1864.92	941.574	1038.17	59	76	246	1791.35	934.598	934.598	68	76
163	1913.29	943.976	1038.87	31	78	247	1686.61	934.292	934.292	13	1
164	1856.89	954.854	1039.3	128	222	248	1695.23	936.414	936.414	37	13
165	1837.22	951.457	1038.28	60	102	249	1745.15	945.97	945.97	53	58
166	1884.96	889.835	1037.85	45	67	250	1703.01	918.923	918.923	40	16
167	1930.46	894.693	1039.05	66	126	251	1758.49	920.605	920.605	74	83
168	1865.11	906.803	1040.06	39	56	252	1769.02	920.475	920.475	53	90
169	1867.17	949.508	1038.73	60	101	253	1653.84	920.1	920.1	11	4
170	1900.5	951.588	1040.17	24	74	254	1752.63	922.414	922.414	67	49
171	1905.97	904.724	1040.01	81	142	255	1674.34	923.922	923.922	25	14
172	1948.07	908.68	1039.14	69	138	256	1682.19	923.81	923.81	27	15
173	1927.79	926.171	1039.66	64	112	257	1710.22	923.849	923.849	41	33
174	1942.41	922.555	1038.52	34	71	258	1659.6	924.279	924.279	23	6
175	1806.4	940.509	1038.19	23	29	259	1690.9	927.127	927.127	28	30
176	1854.81	943.777	1038.57	85	159	260	1677.21	932.628	932.628	16	9
177	1876.1	941.7	1039.3	58	131	261	1658.78	937.162	937.162	4	1
178	1803.62	949.132	1037.92	61	103	262	1788.67	952.549	952.549	44	61
179	1821.13	958.661	1038.31	63	101	263	1771.34	954.229	954.229	60	62
180	1916.67	906.577	1039.25	98	145	264	1668.27	922.212	922.212	5	7
181	1940.62	907.311	1039.35	27	67	265	1704.22	924.722	924.722	89	70
182	1872.63	945.964	1040.43	66	88	266	1701.43	933.43	933.43	37	30
183	1951.88	915.69	1039.29	57	104	267	1712.59	931.887	931.887	39	24
184	1885.54	938.589	1040.48	94	175	268	1717.58	938.585	938.585	86	87
185	1823.48	947.436	1038.18	100	133	269	1737	923.297	923.297	50	52
186	1812.36	959.232	1038.74	48	52	270	1726.56	927.446	927.446	113	99
187	1861.39	912.834	1040.34	28	53	271	1708.56	940.088	940.088	61	42
188	1857.03	919.872	1039.43	70	118	272	1681.31	938.136	938.136	15	10
189	1873.77	924.345	1040.41	57	90	273	1774.87	949.454	949.454	51	63
190	1931.31	932.592	1039.31	40	93	274	1642.36	915.357	915.357	6	5
191	1909.64	951.724	1040.71	15	13	275	1724.53	919.301	919.301	53	46
192	1872.74	958.721	1040.42	54	91	276	1653.09	914.011	914.011	22	6
193	1822.95	971.107	1038.91	15	23	277	1714.49	919.368	919.368	56	49
194	1935.3	904.753	1039.56	28	55	278	1662.77	930.181	930.181	14	6
195	1946.47	918.86	1040.63	21	41	279	1729.69	934.948	934.948	67	35
196	1867.43	928.541	1040.38	97	164	280	1788.83	943.38	943.38	103	130
197	1912.59	931.334	1039.57	52	112	281	1767.09	945.15	945.15	52	33
198	1854.72	947.627	1041.08	56	82	282	1782.67	947.488	947.488	61	69
199	1841.26	960.152	1039.65	36	42	283	1748.17	928.666	928.666	101	90
200	1958.31	886.241	1040.03	48	79	284	1649.57	931.391	931.391	10	4
201	1944.61	901.959	1039.71	35	62	285	1728.13	941.877	941.877	54	43
202	1882.01	914.188	1040.64	78	138	286	1763.96	951.241	951.241	60	41
203	1843.29	965.202	1038.96	29	56	287	1742.79	951.682	951.682	52	54
204	1943.52	892.902	1039.85	44	77	288	1660.52	915.657	915.657	31	13
205	1905.4	920.483	1039.57	38	90	289	1731.26	921.798	921.798	76	44
206	1900.8	924.416	1040.4	70	101	290	1655.62	932.659	932.659	6	4
207	1919.24	929.651	1040.17	23	47	291	1665.28	944.102	944.102	9	7
208	1931.85	914.781	1040.43	43	49	292	1778.19	926.116	926.116	121	130
209	1877.82	953.641	1040.58	84	131	293	1681.37	929.755	929.755	19	9
210	1889.26	959.115	1041.24	20	29	294	1739.75	930.086	930.086	79	64
211	1880.2	965.222	1040.29	35	55	295	1672.22	937.601	937.601	14	4
212	1952.84	901.333	1040.47	34	58	296	1735.84	936.149	936.149	57	39
213	1869.33	915.293	1040.74	53	95	297	1771.81	941.575	941.575	38	58
214	1914.88	918.74	1040.44	95	129	298	1754.13	930.217	930.217	39	44
215	1879.64	929.842	1040.77	55	85	299	1784.04	936.297	936.297	43	57
216	1938.77	927.927	1040.49	27	33	300	1758.12	942.646	942.646	75	72
217	1904.57	935.348	1040.96	48	66	301	1760.3	935.796	935.796	53	55
218	1897.2	943.142	1040.14	48	79	302	1745.77	939.625	939.625	118	96
219	1891.17	917.118	1041.22	52	82
220	1924.62	936.775	1041.06	32	68
221	1863.7	947.619	1040.89	33	55
222	1850.08	967.381	1040.56	24	50
223	1867.83	968.296	1041.03	27	38
224	1937.25	921.752	1040.64	33	52
225	1855.16	960.493	1040.85	59	108
226	1889.24	924.888	1040.19	32	62
227	1909.49	941.811	1041.13	28	55
228	1870.9	936.997	1040.89	39	67

## Sheet: Emb#3(density)
3 ID	Cell Position X	Cell Position Y	Cell Position Z	her1Density(count/pL)	her7Density(count/pL)	1 ID	Cell Position X	Cell Position Y	Cell Position Z	her1Density(count/pL)	her7Density(count/pL)
0	1798.41	833.25	1026.69	77.3328	97.7771	0	1717.71	817.182	817.182	30.1305	18.8315
1	1796.48	824.069	1027.45	86.1924	90.8515	1	1710.64	819.858	819.858	32.0321	34.7582
2	1871.87	797.385	1024.96	17.9782	56.931	2	1714.24	825.297	825.297	35.7269	15.5335
3	1946.39	822.779	1025.58	7.9665	12.5188	3	1721.37	826.097	826.097	24.4563	13.451
4	1950.46	837.114	1026.08	14.3232	32.2271	4	1709.04	831.757	831.757	30.6913	25.5761
5	1947.12	844.351	1026.17	10.3314	26.4742	5	1790.89	826.383	826.383	46.6009	89.5468
6	1945.75	876.509	1024.21	26.5592	44.6195	6	1717.12	837.82	837.82	73.2342	57.6996
7	1900.73	814.895	1025.57	19.8479	52.9277	7	1702.55	839.632	839.632	17.27	19.4287
8	1895.15	801.436	1029.06	30.2282	65.9524	8	1694.47	841.421	841.421	10.5303	5.85014
9	1945.31	871.404	1026.94	34.6685	93.4543	9	1697.39	849.135	849.135	51.7438	33.2638
10	1951.69	866.54	1026.15	41.3654	88.8138	10	1680.69	854.3	854.3	23.3013	25.8203
11	1852.99	841.014	1028.73	61.6477	98.6364	11	1782.29	826.568	826.568	43.8345	83.1029
12	1866.41	804.116	1026.45	36.6249	65.4573	12	1723.37	834.373	834.373	84.4271	61.9132
13	1796.4	841.638	1026.81	85.7299	90.089	13	1788.98	835.017	835.017	73.6635	82.6468
14	1801.35	862.984	1026.78	36.1239	71.0436	14	1703.07	846.394	846.394	56.3066	14.0767
15	1870.73	804.508	1028.29	44.2025	65.5416	15	1789.32	853.96	853.96	73.6652	87.8316
16	1934.02	830.43	1030.25	33.276	69.3721	16	1691.42	856.834	856.834	35.1901	47.9865
17	1946.15	864.616	1027.44	40.5957	86.142	17	1786.39	816.998	816.998	62.2052	48.0677
18	1861.97	794.42	1027.4	11.2873	32.9212	18	1718.81	863.997	863.997	86.1182	102.719
19	1856.76	819.11	1027.4	50.8258	92.1756	19	1706.61	844.616	844.616	44.8917	23.2772
20	1950.21	852.896	1026.17	18.1992	34.9985	20	1729.71	862.597	862.597	73.7096	80.4105
21	1871.8	817.614	1029.55	52.5176	88.7366	21	1722.99	816.272	816.272	30.9626	15.4813
22	1875.64	811.062	1027.71	38.2327	110.998	22	1692.48	847.105	847.105	23.5754	11.0019
23	1886.7	812.719	1027.24	30.5403	67.5102	23	1704.14	856.833	856.833	58.1105	58.1105
24	1955.17	843.752	1029.66	24.2719	68.8797	24	1646.98	860.957	860.957	19.4559	14.1497
25	1803.86	851.466	1027.24	66.4611	85.45	25	1728.45	829.721	829.721	82.4952	59.3965
26	1796.96	854.163	1027.5	49.2259	98.4518	26	1725.33	839.571	839.571	86.5435	65.3884
27	1808.92	856.374	1028.96	65.2552	75.0435	27	1672.01	845.942	845.942	17.6906	8.0412
28	1849.84	815.554	1028.4	59.9635	75.1543	28	1742.89	843.293	843.293	93.3875	99.941
29	1902.7	828.764	1029.31	59.2783	90.732	29	1787.42	847.375	847.375	84.0691	93.1354
30	1805.22	826.273	1028.71	83.8461	95.1331	30	1698	856.938	856.938	52.331	35.9776
31	1948.97	859.228	1029.31	37.3302	93.0196	31	1734.71	861.346	861.346	64.3278	68.7642
32	1941.58	878.265	1027.82	71.4639	120.023	32	1762.61	862.078	862.078	55.746	60.1182
33	1899.35	813.472	1028.13	45.6351	94.5299	33	1791.82	860.01	860.01	58.1704	98.4422
34	1850.52	827.64	1028.86	63.6159	93.6762	34	1677.79	856.31	856.31	49.1717	44.4131
35	1956.23	862.085	1029.52	34.1698	85.1247	35	1722.7	861.578	861.578	84.9119	120.718
36	1897.81	792.732	1028.63	9.05938	22.0013	36	1782.18	854.372	854.372	51.743	63.6837
37	1850.86	806.577	1030.72	24.4067	50.3388	37	1686.61	862.196	862.196	40.2188	70.3829
38	1814.23	828.254	1029.3	64.7586	100.583	38	1684.11	841.983	841.983	27.8246	14.5748
39	1936.69	867.174	1029.46	58.2848	104.913	39	1715.15	856.52	856.52	85.1248	88.3988
40	1957.47	873.852	1028.2	36.5549	67.8876	40	1726.08	823.31	823.31	72.2051	62.0223
41	1905.23	793.758	1028.63	5.75984	12.9596	41	1704.2	827.414	827.414	36.7777	21.6894
42	1925.74	808.683	1027.43	31.8613	91.4536	42	1729.7	836.579	836.579	70.9448	74.4338
43	1912.66	811.923	1029.23	39.0347	111.968	43	1711.19	844.85	844.85	68.7121	52.2212
44	1894.29	812.998	1028.05	46.2845	102.576	44	1744.9	850.149	850.149	79.457	75.9256
45	1843.51	836.564	1030.05	67.4245	114.871	45	1749.04	834.582	834.582	72.3431	87.3577
46	1926.8	860.53	1029.16	44.4096	93.7537	46	1658.74	846.333	846.333	15.0627	10.0418
47	1918.3	804.541	1027.71	40.9113	87.667	47	1736.56	818.59	818.59	59.2907	46.4893
48	1928.2	822.114	1028.8	22.528	54.2719	48	1777.83	832.823	832.823	98.5629	108.689
49	1907.79	847.41	1028.95	52.1387	83.1736	49	1655.29	837.095	837.095	11.2369	4.68205
50	1926.34	852.035	1030.21	57.1813	103.599	50	1691.47	837.093	837.093	34.3095	17.6746
51	1876.33	851.105	1029.23	40.6341	78.6745	51	1792.24	839.164	839.164	97.7871	91.3749
52	1944.73	850.852	1029.19	40.4032	83.5	52	1684.37	849.553	849.553	50.0509	27.8061
53	1856.98	798.066	1030.75	43.9234	74.8859	53	1750.55	854.616	854.616	72.8726	70.4024
54	1876.42	800.259	1028.03	24.4136	106.649	54	1771.35	861.572	861.572	49.1718	62.1712
55	1859.31	803.457	1029.03	44.8362	62.499	55	1787.79	805.422	805.422	18.0666	23.2284
56	1906.63	814.624	1030.65	56.3157	105.246	56	1745.7	842.761	842.761	84.7393	106.655
57	1856.42	852.003	1029.6	29.6786	55.6473	57	1756.19	849.073	849.073	75.4581	103.57
58	1957.71	853.317	1029.58	25.7659	80.01	58	1738.6	852.755	852.755	89.6214	84.6425
59	1816.75	858.825	1029.49	53.615	70.6148	59	1701.18	862.012	862.012	87.0567	99.7195
60	1888.27	808.211	1030.85	44.0664	111.703	60	1709.19	858.425	858.425	88.3518	110.599
61	1843.5	810.139	1032.27	57.8424	90.7528	61	1711.18	825.548	825.548	45.1383	22.5691
62	1877.79	826.056	1030.39	51.6787	89.7279	62	1729.55	852.888	852.888	80.5288	52.5188
63	1871.14	794.113	1030.28	34.8085	70.3273	63	1786.48	823.816	823.816	67.5639	96.9741
64	1867.63	814.139	1031	69.0395	93.491	64	1734.9	834.484	834.484	84.9426	83.7948
65	1919.52	817.128	1030.3	40.4039	105.601	65	1689.64	852.464	852.464	47.4043	47.4043
66	1930.4	817.688	1029.19	30.9044	116.407	66	1755.34	861.436	861.436	69.319	74.416
67	1858.15	823.977	1031.02	68.9536	94.1482	67	1786.2	831.481	831.481	102.441	108.765
68	1852.17	827.415	1031.53	58.4427	88.1954	68	1706.85	832.208	832.208	42.2106	36.1805
69	1896.16	829.458	1031.34	51.5291	98.5282	69	1700.17	841.513	841.513	33.5637	28.4001
70	1950.09	876.113	1030.5	58.4405	121.055	70	1786.46	860.991	860.991	45.3295	70.1529
71	1926.87	878.313	1033.94	48.0194	120.539	71	1720.64	831.662	831.662	63.6369	45.4549
72	1900.79	820.654	1029.42	49.8493	116.647	72	1781.69	843.517	843.517	101.804	101.804
73	1900.28	838.262	1031.52	59.1532	100.664	73	1671.77	837.955	837.955	16.3917	3.27834
74	1822.2	851.766	1031.69	57.3972	66.6548	74	1737.07	843.331	843.331	84.6795	62.2643
75	1933.35	877.319	1030.2	51.8253	112.288	75	1762.14	845.423	845.423	81.9403	92.3455
76	1954.75	875.621	1030.15	49.8664	99.0305	76	1665.57	851.314	851.314	14.2606	15.0111
77	1909.27	800.106	1029.27	31.4658	69.9955	77	1775.65	808.757	808.757	28.8884	37.1422
78	1801.46	815.088	1031.54	86.6313	97.4603	78	1741.49	827.125	827.125	84.1167	90.5872
79	1810.92	820.098	1030.95	78.2444	90.7372	79	1754.43	840.209	840.209	74.1711	85.5028
80	1804.73	836.076	1030.7	79.7241	93.543	80	1696.25	856.009	856.009	74.2311	105.486
81	1826.87	834.898	1030.55	74.6774	91.6925	81	1742.53	859.904	859.904	76.2535	77.9294
82	1912.65	837.899	1029.86	80.3001	113.655	82	1730.73	825.272	825.272	80.0074	82.0075
83	1830.18	857.792	1030.21	62.5609	89.1826	83	1715.99	822.309	822.309	55.0854	35.412
84	1801.07	857.283	1029.76	28.311	41.0022	84	1678.97	847.034	847.034	25.0359	15.4984
85	1933.78	858.696	1031.49	44.1038	105.171	85	1743.32	831.835	831.835	78.8246	67.0009
86	1938.99	850.619	1030.69	41.072	100.597	86	1725.14	831.449	831.449	73.5592	67.4292
87	1895.46	807.917	1032.03	52.9037	108.693	87	1777.73	817.625	817.625	69.9842	81.6482
88	1856.43	835.808	1030.38	59.1057	101.052	88	1720.87	821.753	821.753	63.4751	38.085
89	1832.71	842.121	1030.86	72.478	102.514	89	1782	834.616	834.616	88.9043	112.189
90	1822.69	840.656	1030.75	51.0471	85.4741	90	1720.56	844.682	844.682	97.2902	66.567
91	1835.32	849.419	1030.67	59.9268	91.2732	91	1721.49	852.232	852.232	91.769	125.14
92	1860.01	806.914	1031.22	44.4131	82.7003	92	1790.67	854.699	854.699	38.0822	48.0167
93	1887.88	817.382	1031.23	50.0682	107.123	93	1736.49	823.446	823.446	84.6705	70.0722
94	1886.64	826.22	1031.15	50.996	103.077	94	1758.86	831.942	831.942	54.0878	88.644
95	1908.39	824.881	1031.98	53.4018	73.5242	95	1768.15	839.067	839.067	97.0141	87.8371
96	1890.41	833.275	1032.59	54.8756	78.6551	96	1741.26	842.072	842.072	93.8998	62.2086
97	1833.84	833.145	1031.34	74.764	110.01	97	1650.55	849.476	849.476	14.6458	12.2048
98	1897.57	844.44	1030.55	57.5693	93.6721	98	1695.92	846.455	846.455	47.0987	27.7051
99	1813.05	849.233	1031.73	55.9796	105.739	99	1657.98	861.611	861.611	19.9563	27.0836
100	1946.86	872.243	1030.74	52.199	109.618	100	1774.81	839.478	839.478	74.8907	92.0532
101	1879.01	805.896	1030.32	38.6371	94.1779	101	1720.13	812.915	812.915	56.5532	36.1677
102	1846.51	820.428	1031.23	64.0284	86.8957	102	1701.88	810.284	810.284	9.78129	3.26043
103	1846.72	833.212	1030.78	54.9609	113.848	103	1711.79	814.471	814.471	41.9586	19.5156
104	1803.12	842.466	1030.46	62.4115	97.1836	104	1742.67	816.4	816.4	65.7863	84.1452
105	1857.38	842.182	1032.02	54.8904	94.2458	105	1791.25	826.949	826.949	94.1448	80.4786
106	1886.69	847.194	1031.26	48.2592	67.2464	106	1706.29	825.258	825.258	36.8677	7.68077
107	1818.92	849.389	1031.15	80.2377	92.9583	107	1714.9	836.662	836.662	93.0208	26.5774
108	1885.08	800.773	1031.67	52.8737	100.082	108	1758.3	853.741	853.741	68.3687	69.888
109	1873.19	807.726	1030.82	42.3655	98.4375	109	1764.53	850.767	850.767	59.3564	78.0304
110	1931.05	809.945	1030.99	34.4712	76.1996	110	1766.06	815.757	815.757	63.3872	82.2052
111	1797.52	834.203	1031.6	76.3415	89.184	111	1756.05	826.523	826.523	87.2808	86.289
112	1928.95	814.309	1031.9	45.8845	101.806	112	1766.16	830.026	830.026	75.8777	101.454
113	1946.46	826.886	1030.02	38.6243	87.4129	113	1665.1	835.308	835.308	10.7406	7.51844
114	1839.09	835.8	1032.05	57.283	95.006	114	1737.29	833.852	833.852	75.0353	97.7434
115	1800.16	848.082	1030.55	54.8089	71.2516	115	1752.43	835.307	835.307	79.3964	80.5306
116	1834.32	794.867	1033.17	20.219	40.438	116	1684.96	840.939	840.939	30.1142	29.1104
117	1899.3	796.804	1030.77	30.0124	63.3595	117	1704.51	859.431	859.431	56.4881	91.7931
118	1904.05	801.143	1033.06	28.7834	90.9293	118	1690.04	858.26	858.26	50.6298	66.6831
119	1892.58	814.727	1033.11	53.2284	109.869	119	1700.18	833.803	833.803	43.5069	41.3846
120	1808.67	833.879	1032.14	68.0348	82.6137	120	1749.36	843.925	843.925	86.7548	71.3053
121	1927.04	840.635	1033.92	62.8153	125.631	121	1731.49	845.787	845.787	82.9816	56.9724
122	1947.61	844.511	1032	51.5496	117.358	122	1727.17	809.201	809.201	26.6972	19.5095
123	1905.99	851.918	1031.14	58.6166	80.1669	123	1655.24	829.7	829.7	8.01616	2.67205
124	1861.5	793.01	1031.73	46.4613	73.7915	124	1789.13	833.941	833.941	61.1856	85.8004
125	1837.73	800.48	1034.38	35.7588	66.4092	125	1690.98	843.581	843.581	49.3269	31.2403
126	1920.37	812.034	1032.33	43.1049	118.538	126	1750.85	856.091	856.091	43.955	48.8389
127	1913.12	818.958	1032.53	42.5876	111.99	127	1778.77	802.02	802.02	29.8118	28.3212
128	1874.06	825.308	1033.52	63.0018	111.883	128	1782.23	809.337	809.337	48.6076	51.2
129	1940.48	873.859	1031.63	48.6742	104.696	129	1748.95	809.342	809.342	39.0793	36.1483
130	1916.58	800.943	1031.03	37.8509	95.6787	130	1651.81	838.501	838.501	12.4602	6.79646
131	1810.05	824.055	1033.12	71.5856	91.1089	131	1699.43	852.469	852.469	73.6092	80.7041
132	1863.18	828.741	1032.46	81.9621	117.479	132	1737.47	852.945	852.945	82.7115	89.6041
133	1942.66	833.118	1032.23	55.997	114.661	133	1725.58	855.787	855.787	68.8824	110.532
134	1881.16	843.384	1032.69	48.5488	72.8232	134	1788.6	805.75	805.75	41.2349	52.8882
135	1845.53	797.736	1032.68	47.158	72.6489	135	1789.61	814.31	814.31	65.0597	95.0872
136	1811.98	802.786	1032.97	43.77	56.901	136	1754.45	817.362	817.362	70.1089	90.4893
137	1917.49	815.668	1033.92	54.6349	122.595	137	1728.1	823.422	823.422	52.677	40.4265
138	1939.33	816.548	1031.17	29.2546	98.4018	138	1670.57	858.591	858.591	34.0771	45.8278
139	1913.21	845.026	1032.61	56.1508	107.449	139	1733.49	809.582	809.582	43.4192	32.5644
140	1922	842.277	1034.32	55.1948	114.38	140	1695.1	818.044	818.044	26.9906	28.0702
141	1901.8	843.327	1033.68	55.1743	119.769	141	1770.24	820.352	820.352	79.369	73.1771
142	1928.27	863.057	1033.22	63.4394	114.984	142	1696.58	828.552	828.552	30.4024	18.9171
143	1902.9	813.454	1033.19	51.5921	100.236	143	1682.45	829.408	829.408	23.9922	7.57648
144	1852.47	815.074	1032.59	38.9259	85.3859	144	1657.46	821.02	821.02	11.7885	0
145	1931.68	824.069	1034.4	51.406	108.192	145	1677.25	821.578	821.578	15.3404	0
146	1882.31	833.651	1034.81	68.0697	106.6	146	1734.23	828.721	828.721	77.7159	60.8619
147	1916.41	834.878	1035.22	64.1298	111.913	147	1720.8	850.199	850.199	75.34	93.7565
148	1810.34	841.467	1032.99	61.7009	76.8555	148	1705.25	813.387	813.387	13.7476	9.16506
149	1931.5	847.822	1033.39	63.041	119.205	149	1783.54	840.472	840.472	78.1308	113.645
150	1934.17	873.689	1032.93	67.2553	128.906	150	1727.93	841.511	841.511	88.3091	68.5157
151	1891.48	792.569	1031.59	14.5292	26.8232	151	1669.2	840.251	840.251	16.9451	19.3659
152	1852.65	810.638	1033.52	40.742	66.8586	152	1764.97	803.041	803.041	58.1295	50.6557
153	1814	813.67	1034.77	67.2789	92.1628	153	1689.37	823.691	823.691	24.0024	12.5727
154	1943.07	820.352	1034.4	33.7482	114.225	154	1686.33	850.955	850.955	22.412	27.0489
155	1950.96	829.664	1033.25	40.8013	113.054	155	1714.47	810.859	810.859	39.6434	23.5718
156	1814.33	834.318	1033.11	65.5701	77.7474	156	1659.09	814.522	814.522	7.81496	4.55873
157	1906.14	838.754	1034.53	65.5501	111.435	157	1706.81	822.722	822.722	39.6213	12.512
158	1969.24	859.96	1033.03	22.0793	60.4781	158	1772.33	829.787	829.787	79.1889	94.4943
159	1954.32	869.747	1034.69	37.9666	92.3513	159	1746.88	835.12	835.12	87.2949	92.2831
160	1839.18	793.303	1035.03	42.1109	72.0881	160	1745.07	843.314	843.314	62.9589	89.0108
161	1818.61	799.193	1033.54	28.5792	34.5332	161	1706.31	834.85	834.85	29.4406	25.2348
162	1800.59	799.034	1033.13	38.2436	22.6629	162	1759.57	842.6	842.6	75.8913	72.3886
163	1797.16	819.616	1033.91	64.4442	89.4327	163	1661.98	847.15	847.15	24.5762	17.4081
164	1953.71	836.448	1032.27	42.4683	81.3975	164	1725.08	814.059	814.059	39.9161	31.3626
165	1952.24	840.991	1033.55	49.2919	78.2872	165	1682.27	835.269	835.269	23.1119	18.4895
166	1965.2	852.479	1033.79	36.7273	86.7006	166	1723.42	842.702	842.702	54.7768	64.7362
167	1962.33	871.38	1033	44.533	108.296	167	1658.52	839.215	839.215	3.19491	0
168	1969.77	872.266	1033.74	41.7563	76.2052	168	1663.09	841.85	841.85	19.3631	7.26118
169	1937.26	823.135	1032.82	57.4761	110.531	169	1750.6	841.448	841.448	65.2231	82.6159
170	1817.44	820.191	1035.75	65.8614	97.1456	170	1752.31	849.938	849.938	40.923	36.2011
171	1795.82	826.389	1032.46	87.9843	109.98	171	1750.65	802.922	802.922	72.3535	49.5572
172	1940.2	843.077	1033.24	65.2847	101.127	172	1667.27	815.658	815.658	15.1345	2.52242
173	1929.02	870.965	1035.35	55.3121	119.075	173	1667.43	827.047	827.047	14.8853	3.72133
174	1868.53	796.177	1034.2	34.3949	77.7624	174	1721.98	828.925	828.925	53.164	54.6408
175	1872	800.076	1032.85	35.8621	82.931	175	1687.22	830.306	830.306	21.0607	11.1498
176	1920.87	804.869	1033.41	33.4192	82.8797	176	1718.27	835.013	835.013	88.078	85.1902
177	1910.09	808.08	1033.66	38.6562	107.685	177	1774.86	806.18	806.18	36.5863	51.8305
178	1866.54	824.439	1034.8	63.0226	128.756	178	1682.56	813.866	813.866	18.1183	12.0789
179	1849.24	836.967	1033.39	50.4939	111.087	179	1744.18	820.888	820.888	79.5207	89.8116
180	1960.76	845.595	1032.89	48.526	97.0519	180	1789.88	821.993	821.993	68.8416	98.3452
181	1951.34	850.588	1032.99	68.9658	113.368	181	1689.64	827.472	827.472	17.2663	7.27003
182	1956.68	854.852	1034.18	47.5818	105.507	182	1785.71	827.745	827.745	68.2945	77.0663
183	1922	863.297	1035.22	56.8623	120.414	183	1692.03	836.521	836.521	25.1514	19.163
184	1807.47	797.281	1035.67	49.0689	66.5935	184	1652.24	844.218	844.218	25.4685	5.99258
185	1804.12	811.918	1036.13	63.5309	62.5535	185	1770.43	840.998	840.998	93.1897	88.5302
186	1834.11	813.009	1036.33	78.5864	105.076	186	1683.08	844.616	844.616	38.6513	32.9673
187	1906.32	820.546	1034.15	61.8443	106.681	187	1692.87	850.527	850.527	27.0959	33.8698
188	1802.15	828.951	1033.16	78.8382	99.5851	188	1677.13	852.617	852.617	35.1013	48.7518
189	1900.3	831.023	1034.63	45.3705	119.098	189	1791.68	801.864	801.864	38.4526	42.7251
190	1908.02	830.521	1035.02	56.353	105.022	190	1689.38	810.901	810.901	13.1924	4.94713
191	1939.02	832.048	1035.49	54.9277	129.951	191	1717.95	814.396	814.396	54.8132	50.5968
192	1828.27	843.822	1033.79	49.8757	73.5871	192	1677.75	821.514	821.514	16.316	4.83436
193	1865.22	802.588	1034.23	53.6279	120.663	193	1777.67	836.701	836.701	83.0334	89.8394
194	1840.87	830.972	1035.14	69.2774	109.987	194	1691.23	844.644	844.644	36.1345	19.2717
195	1813.85	827.031	1034.42	91.6241	97.6322	195	1733.79	844.588	844.588	85.044	73.1561
196	1890.56	800.604	1034.84	49.4965	107.527	196	1723.27	820.924	820.924	41.3968	28.7478
197	1870.8	808.442	1035.99	65.7072	97.4777	197	1659.94	832.949	832.949	17.5297	5.84324
198	1797.23	811.627	1035.11	55.6921	77.0407	198	1731.06	815.757	815.757	55.884	36.8597
199	1819.16	837.306	1034.61	54.8613	66.0368	199	1670.49	821.155	821.155	19.0119	13.8933
200	1945.18	855.1	1033.44	48.368	75.0976	200	1673.14	832.057	832.057	12.7099	10.399
201	1876.94	799.036	1034.35	29.9559	94.6607	201	1742.89	805.25	805.25	53.4572	46.8575
202	1820.66	829.612	1034.09	70.6705	110.198	202	1758.74	803.205	803.205	54.7785	72.6653
203	1829.65	835.784	1034.42	59.4453	85.6523	203	1736.78	813.293	813.293	74.8232	78.4437
204	1911.43	841.301	1035.72	40.8973	117.784	204	1695.34	823.251	823.251	26.2635	19.4122
205	1911.81	852.634	1034.99	64.4887	98.9244	205	1659.75	823.725	823.725	12.546	3.76379
206	1970.24	861.558	1035.72	31.413	81.1501	206	1667.92	850.392	850.392	33.8109	26.895
207	1947.48	875.413	1034.26	72.3629	115.502	207	1703.07	846.572	846.572	60.9196	47.9367
208	1815.66	792.608	1036.74	38.0379	54.6795	208	1727.65	845.957	845.957	95.7662	96.9063
209	1911.79	802.982	1035.61	31.625	81.1994	209	1711.07	817.296	817.296	28.8742	25.8025
210	1887.77	808.678	1036.05	43.1309	93.6981	210	1776.35	828.29	828.29	61.0847	82.5469
211	1942.96	813.372	1035.01	9.56066	25.4951	211	1706.36	838.777	838.777	59.9023	33.791
212	1935.16	813.317	1035.5	42.6172	88.0138	212	1677.17	848.581	848.581	16.9501	13.5601
213	1927.39	828.426	1035.39	59.0215	116.97	213	1660.09	852.896	852.896	13.7802	17.5384
214	1830.29	828.353	1036.36	53.934	90.532	214	1750.42	819.042	819.042	87.0899	83.894
215	1936.15	834.607	1035.03	56.4372	104.575	215	1776.9	823.494	823.494	74.2998	76.8185
216	1796.67	802.813	1035.31	27.4719	48.6042	216	1728.14	832.425	832.425	66.5616	63.9682
217	1897.09	803.836	1035.48	51.195	93.5632	217	1780.87	831.904	831.904	71.2775	99.457
218	1877.63	806.878	1035.07	40.3966	92.9123	218	1729.98	837.869	837.869	79.3285	93.4555
219	1883.41	814.055	1035.81	50.0524	103.049	219	1771.6	834.575	834.575	69.2187	74.7562
220	1812.84	813.311	1038.53	63.7425	79.4472	220	1712.96	842.729	842.729	44.8839	49.2628
221	1956.16	832.004	1035.56	32.1902	82.1178	221	1653.3	850.359	850.359	17.2701	11.5134
222	1893.6	841.411	1035.71	52.6345	111.848	222	1735.75	803.246	803.246	14.8114	6.58284
223	1958.39	878.17	1035.41	60.4352	123.442	223	1772.32	811.42	811.42	53.5735	65.9366
224	1833.87	803.446	1036.57	45.0128	85.2874	224	1759.47	814.395	814.395	65.98	64.0394
225	1819.03	805.868	1037.75	75.9944	79.9643	225	1690.81	819.759	819.759	29.3196	16.419
226	1844.29	816.099	1037.47	42.7315	76.3711	226	1749.01	826.602	826.602	85.4301	67.4448
227	1854.37	812.87	1036.03	47.0084	100.427	227	1752.37	831.268	831.268	76.3499	66.8061
228	1924.67	823.045	1036.84	78.1882	113.45	228	1755.4	836.639	836.639	76.74	61.5815
229	1860.81	830.532	1037.11	61.8057	93.882	229	1755.17	806.399	806.399	58.0653	76.0379
230	1963.01	838.976	1036.41	30.0916	79.7427	230	1765.03	808.352	808.352	37.6089	49.5754
231	1927.53	851.475	1035.56	57.4634	124.383	231	1685.99	816.852	816.852	8.90012	8.90012
232	1949.88	859.411	1035.4	60.5106	111.529	232	1723.48	839.319	839.319	101.881	48.5711
233	1966.91	865.095	1035.08	41.3497	59.7273	233	1696.24	840.547	840.547	23.6663	19.7219
234	1934.27	860.96	1035.57	77.4399	113.688	234	1672.88	845.332	845.332	31.8879	14.8316
235	1974.18	865.364	1036	28.6033	57.2065	235	1671.45	813.597	813.597	14.9474	8.3041
236	1829.15	792.796	1036.48	60.3416	70.8774	236	1748.1	812.205	812.205	70.8434	96.9437
237	1848.17	804.277	1035.61	27.1441	87.8193	237	1762.46	820.002	820.002	38.2462	46.0916
238	1819.55	811.566	1037.86	53.3077	86.4449	238	1760.43	826.355	826.355	62.781	64.3311
239	1901.49	812.197	1037.12	40.3449	92.1082	239	1739.74	824.773	824.773	82.3038	58.2338
240	1927.89	817.876	1035.61	53.3173	107.819	240	1687.48	840.105	840.105	21.5941	13.3678
241	1948.08	825.916	1036.55	55.0824	107.51	241	1700.69	841.498	841.498	33.9198	12.3345
242	1867.15	838.663	1035.38	65.3955	89.8098	242	1727.09	805.066	805.066	15.9188	14.3269
243	1971.97	848.221	1036.34	16.14	23.4764	243	1677.48	833.003	833.003	16.6947	12.1416
244	1937.02	878.743	1035.54	57.4779	119.061	244	1682.3	826.067	826.067	16.5087	9.43352
245	1911.31	877.349	1036.92	57.6905	134.611	245	1741.04	833.195	833.195	75.3761	72.1686
246	1897.03	798.992	1035.92	44.154	90.8311	246	1714.28	834.762	834.762	51.1623	68.604
247	1865.46	812.314	1036.96	45.7357	83.5859	247	1662.82	838.617	838.617	13.4801	12.1321
248	1904.31	826.082	1038.55	47.3473	98.5335	248	1708.46	842.501	842.501	63.0967	63.0967
249	1932.8	838.785	1036.34	55.1651	115.025	249	1734.59	825.865	825.865	64.9058	55.3295
250	1943.98	863.95	1037.08	67.7327	100.96	250	1693.08	833.232	833.232	32.7103	14.5379
251	1840.71	797.602	1037.74	47.9898	85.4453	251	1745.92	833.289	833.289	83.3859	67.9916
252	1858.29	803.432	1036.03	42.1407	103.011	252	1718.52	837.481	837.481	67.3256	36.3558
253	1928.13	809.407	1035.77	35.9324	88.7743	253	1773.51	816.637	816.637	65.5816	57.0275
254	1807.85	807.301	1037.35	50.5977	76.6631	254	1677.33	839.882	839.882	16.6935	5.56449
255	1915.13	809.571	1036.83	29.9919	96.224	255	1662.48	825.551	825.551	11.4519	8.01631
256	1838.38	821.013	1036.5	59.1265	91.1534	256	1684.28	834.228	834.228	18.1519	9.90106
257	1914	826.437	1037.26	51.3067	108.314	257	1740.78	812.624	812.624	43.0489	45.5812
258	1851.99	833.083	1035.78	49.5759	76.2707	258	1670.6	835.788	835.788	23.4097	13.168
259	1961.51	848.628	1035.46	50.7669	90.2522	259	1655.66	838.001	838.001	12.8491	1.42768
260	1850.5	795.271	1035.39	28.6704	41.3191	0	1706.23	894.848	894.848	86.5625	77.7808
261	1825.29	817.706	1038.23	86.3728	101.265	1	1715.67	901.526	901.526	72.7022	97.6094
262	1881.06	825.052	1035.64	61.9406	105.078	2	1702.6	906.086	906.086	63.8029	29.5672
263	1899.49	821.532	1037.44	59.7815	106.801	3	1720.76	908.454	908.454	72.5773	46.7279
264	1843.52	824.146	1038	68.6137	106.957	4	1696.99	901.193	901.193	72.102	80.804
265	1918.49	840.43	1037.51	45.4103	104.177	5	1711.69	895.018	895.018	83.3415	93.1464
266	1953.9	847.552	1036.76	52.5949	117.042	6	1722.83	896.454	896.454	78.0549	92.6902
267	1944.75	846.845	1036.75	60.8832	110.872	7	1695.22	896.098	896.098	87.0245	88.2857
268	1941.02	871.86	1036.18	73.2109	99.833	8	1688.82	908.442	908.442	46.738	54.7963
269	1854.59	799.561	1036.52	47.9615	87.9293	9	1695.26	909.953	909.953	33.2211	23.1103
270	1872.15	802.921	1036.83	38.5495	82.7679	10	1637.02	893.519	893.519	13.2958	6.64791
271	1920.66	807.101	1036.99	55.9476	101.182	11	1669.59	895.025	895.025	48.7426	47.9302
272	1841.34	807.825	1038.66	57.1592	92.0361	12	1676.32	897.756	897.756	46.3672	58.8789
273	1858.17	821.648	1037.83	51.6111	106.382	13	1637.8	902.002	902.002	12.2759	7.01479
274	1913.39	836.278	1039.29	40.6335	83.3507	14	1645.56	900.963	900.963	19.5965	8.25117
275	1888.63	841.45	1037.37	45.8228	95.6889	15	1642.38	909.371	909.371	5.84498	4.38373
276	1969.59	852.673	1037.29	27.6256	67.61	16	1682.97	901.684	901.684	63.6639	62.3375
277	1924.97	870.723	1037.27	73.279	112.811	17	1677.92	903.657	903.657	36.1167	50.5634
278	1800.78	796.281	1037.16	50.5948	64.169	18	1734.33	915.815	915.815	62.4342	50.1704
279	1874.15	824.846	1037.68	52.2833	116.803	19	1661.33	914.4	914.4	17.3898	5.7966
280	1820.61	823.637	1038.09	59.015	65.7595	20	1654.46	917.442	917.442	13.7309	9.50598
281	1933.5	828.957	1038.87	44.1905	108.357	21	1692.8	928.827	928.827	25.4929	5.09858
282	1810.55	798.544	1038.18	53.7783	62.1439	22	1683.51	894.215	894.215	61.0828	65.5523
283	1801.5	801.958	1037.71	64.5045	79.4788	23	1653.24	893.534	893.534	31.5125	34.8296
284	1810.71	822.154	1038.61	22.9319	16.1873	24	1736.81	906.963	906.963	73.4727	59.0191
285	1917.49	857.168	1036.61	46.6634	103.416	25	1665.47	925.368	925.368	9.45827	7.56661
286	1920.82	877.791	1037.53	60.3707	97.8984	26	1744.7	896.602	896.602	76.0266	79.5141
287	1865.27	816.606	1038.56	38.6021	91.5013	27	1655.24	897.303	897.303	21.3854	17.1083
288	1889.84	830.592	1039.26	47.6436	83.1598	28	1749.85	899.573	899.573	53.1026	66.0195
289	1958.31	837.944	1039.97	34.8512	73.97	29	1755.9	901.704	901.704	66.2677	77.1611
290	1938.31	839.384	1037.74	75.1759	111.551	30	1750.92	908.327	908.327	69.249	82.2331
291	1893.42	809.289	1037.77	40.7867	76.7178	31	1671.4	916.069	916.069	11.7378	7.5457
292	1945.57	829.938	1039.93	53.0257	89.8016	32	1745.45	907.947	907.947	75.7576	79.5455
293	1863.25	834.734	1037.22	65.7549	128.521	33	1678.26	911.118	911.118	28.5784	8.57352
294	1886.16	836.659	1037.64	65.5382	109.23	34	1727.35	911.51	911.51	83.6458	70.3563
295	1952.6	840.123	1039.58	48.3623	83.828	35	1743.92	913.955	913.955	92.6401	91.0961
296	1962.87	865.488	1039.37	37.0594	94.2597	36	1647.95	917.569	917.569	4.51353	2.25677
297	1815.98	801.293	1037.98	57.7929	72.3999	37	1708.6	923.373	923.373	42.4383	45.1763
298	1904.42	806.549	1037.48	39.3027	76.2935	38	1671.52	932.248	932.248	22.1202	11.0601
299	1834.14	813.873	1039.47	55.7787	69.4787	39	1697.64	935.253	935.253	26.2158	11.1557
300	1940.29	820.857	1038.13	41.0163	98.8785	40	1773.5	897.418	897.418	62.9965	77.3958
301	1950.26	832.441	1039.07	46.2572	90.258	41	1739.89	922.324	922.324	85.6881	50.57
302	1958.77	866.677	1037.3	54.471	99.8636	42	1656.26	928.192	928.192	11.5783	2.72431
303	1952.39	876.828	1037.68	55.4829	92.7605	43	1662.45	929.568	929.568	11.5177	4.79904
304	1828.56	798.472	1037.61	67.3814	83.4725	44	1684.75	937.058	937.058	11.8766	5.9383
305	1920.06	815.386	1039.48	49.3468	84.0981	45	1656.47	937.642	937.642	6.4067	0.711855
306	1871.4	833.03	1038.86	62.3495	93.9513	46	1727.82	897.425	897.425	81.9524	83.3183
307	1927.3	835.55	1038.26	71.4677	123.928	47	1684.02	908.188	908.188	50.5992	21.1459
308	1947.01	837.495	1038.16	56.2538	99.526	48	1719.3	914.215	914.215	76.4005	56.4699
309	1934.9	845.467	1039.32	55.8758	97.7827	49	1755.16	917.421	917.421	75.8869	57.4279
310	1938.55	850.315	1037.5	64.1302	128.865	50	1669.72	922.995	922.995	17.1222	1.55657
311	1952.7	862.691	1038.32	42.1388	103.561	51	1710.6	909.47	909.47	95.6108	73.3016
312	1941.61	876.389	1040.03	54.6409	89.9968	52	1663.55	910.585	910.585	20.2934	10.6299
313	1845.48	800.137	1037.76	57.7009	102.213	53	1717.26	896.931	896.931	73.2848	81.1367
314	1928.7	816.568	1040.23	26.8014	92.057	54	1759.44	918.727	918.727	85.4654	70.2037
315	1806.42	817.39	1038.89	26.798	26.798	55	1691.75	937.937	937.937	40.9907	23.1229
316	1935.01	838.059	1040.6	47.3911	87.871	56	1769.01	940.588	940.588	72.6574	75.5067
317	1964.79	845.071	1039.72	35.3764	69.5329	57	1731.2	898.656	898.656	65.6132	79.9661
318	1968.27	873.52	1039.04	43.7311	107.555	58	1668.44	903.412	903.412	30.3166	27.5605
319	1948.24	871.955	1039.38	54.0004	110.299	59	1683.4	918.987	918.987	27.4827	13.087
320	1871.76	817.046	1039.39	26.4	100.65	60	1680.92	930.434	930.434	18.8355	3.13924
321	1830.73	821.369	1038.66	50.7196	67.8228	61	1663.89	936.33	936.33	14.5517	1.45517
322	1880.49	828.094	1040.21	51.1618	97.0762	62	1687.17	896.669	896.669	72.5316	92.5403
323	1937.86	823.434	1039.67	53.1662	82.8565	63	1711.85	930.986	930.986	29.9487	23.2934
324	1893.2	834.937	1039.63	43.5515	95.5713	64	1650.53	929.277	929.277	8.64944	1.33068
325	1945	851.23	1040.28	52.4961	82.3469	65	1709.55	899.716	899.716	96.2625	102.68
326	1939.85	832.501	1040.72	58.4779	80.7552	66	1746.1	926.308	926.308	90.6587	96.5076
327	1922.84	859.13	1038.44	48.4284	85.9214	67	1700.47	926.441	926.441	62.8331	42.216
328	1957.54	874.108	1039.16	51.6466	100.526	68	1779.99	944.615	944.615	54.9655	82.4482
329	1879.15	815.655	1039.35	47.607	114.257	69	1694.68	946.412	946.412	32.9706	16.4853
330	1923.06	835.866	1039.29	60.6246	102.878	70	1769.02	904.8	904.8	65.9086	83.253
331	1935.19	815.057	1039.85	41.1654	86.0731	71	1698.53	912.107	912.107	62.5752	33.128
332	1895.86	816.573	1039.54	45.7822	77.8298	72	1655.2	922.469	922.469	8.28588	4.97153
333	1877.3	821.146	1040.08	43.8817	92.3826	73	1677.33	923.056	923.056	27.242	10.7534
334	1867.99	823.757	1039.43	33.3923	100.177	74	1663.09	895.002	895.002	29.1835	23.0396
335	1962.95	877.33	1040.04	34.0044	58.0562	75	1755.17	896.65	896.65	89.5547	77.3427
336	1890.85	820.186	1039.89	40.5861	73.6959	76	1715.21	908.326	908.326	95.3925	92.2128
337	1834.03	803.717	1040.34	40.3333	58.1274	77	1685.27	915.963	915.963	35.1744	15.7359
338	1967.15	862.006	1040.84	30.1828	41.8664	78	1669.96	940.599	940.599	9.30735	3.49026
339	1824.83	805.191	1040.18	54.3312	83.5864	79	1776.51	935.654	935.654	94.1331	95.1035
340	1924.39	823.845	1040.78	43.6144	87.2287	80	1771.91	945.693	945.693	64.0516	71.9818
341	1950.19	846.925	1040.25	33.9547	73.7636	81	1686.52	930.749	930.749	23.277	9.05216
342	1953.18	854.284	1040.94	58.4528	99.4941	82	1706.52	935.487	935.487	52.772	32.3828
343	1955.17	863.505	1041.27	52.9762	103.236	83	1731.85	911.504	911.504	82.9848	58.0894
0	1947.53	897.156	1026.24	22.3011	57.9829	84	1713.45	923.352	923.352	80.9403	62.6023
1	1940.77	904.516	1026	26.6583	68.8672	85	1720.6	932.683	932.683	64.9844	68.4502
2	1944.73	914.221	1027.06	23.6949	94.7795	86	1770.47	935.439	935.439	103.643	84.6262
3	1938.51	916.13	1027.01	25.1595	76.0923	87	1700.91	941.95	941.95	31.2405	17.3558
4	1933.73	885.687	1029.68	39.4695	83.4684	88	1784.9	949.325	949.325	50.8154	89.9042
5	1947.92	890.917	1028.26	50.4123	103.41	89	1704.64	900.473	900.473	77.2097	98.5655
6	1950.66	909.294	1028.05	17.5582	18.6556	90	1761.79	896.825	896.825	75.8393	85.7855
7	1823.44	916.906	1031.87	54.3029	107.852	91	1699.92	919.674	919.674	44.229	45.4927
8	1824.98	925.535	1031.09	78.7264	91.8474	92	1662.65	920.939	920.939	33.7516	3.21444
9	1798.27	931.881	1030.55	82.289	97.9632	93	1693.08	930.235	930.235	36.9265	17.584
10	1953.08	890.293	1028.4	49.9294	102.294	94	1677.11	936.646	936.646	13.6845	5.47378
11	1827.97	905.075	1030.74	62.4879	101.104	95	1750.61	897.915	897.915	73.9582	81.0019
12	1834.25	901.7	1028.94	57.0506	79.3143	96	1771.8	916.33	916.33	91.3437	88.172
13	1928.16	926.344	1029.67	22.4846	51.0461	97	1643.71	908.915	908.915	14.1635	6.70903
14	1838.51	903.202	1031.26	52.9284	101.045	98	1741.51	911.426	911.426	82.0436	66.4163
15	1939.55	906.787	1030	47.1989	100.466	99	1784.07	954.339	954.339	20.1597	33.1194
16	1832.41	912.713	1029.65	57.6292	76.1141	100	1767.1	896.009	896.009	55.6106	67.5271
17	1818.1	934.154	1030.01	85.5013	88.9213	101	1703.58	909.008	909.008	94.1614	44.4857
18	1832.49	923.869	1030.97	83.8293	98.7988	102	1736.45	909.177	909.177	91.4438	78.2627
19	1810.61	935.359	1030.5	70.2716	107.396	103	1663.78	940.051	940.051	8.19753	3.27901
20	1823.63	931.205	1030.74	92.1889	93.8961	104	1641.1	898.157	898.157	14.9442	4.9814
21	1797.67	920.906	1032.39	83.3302	95.2345	105	1781.18	898.287	898.287	61.4258	77.3806
22	1811.53	947.065	1031.37	73.0459	66.0891	106	1683.68	900.816	900.816	51.0728	73.4172
23	1839.82	914.073	1032.47	45.0741	81.5626	107	1768.3	901.133	901.133	67.0893	75.9501
24	1811.06	902.025	1031.67	47.351	70.3501	108	1689.04	926.287	926.287	49.6596	32.8517
25	1838.88	921.789	1031.57	55.8469	109.034	109	1709.53	925.864	925.864	71.8723	33.8223
26	1942.34	919.907	1030.63	39.3627	92.4167	110	1788.68	944.247	944.247	76.3104	87.6157
27	1815.47	923.925	1032.36	85.8014	122.852	111	1684.21	945.593	945.593	17.9633	13.7367
28	1937.83	925.282	1031.33	26.4037	86.9768	112	1775.47	942.309	942.309	70.1726	77.5041
29	1802.94	933.596	1031.35	72.8042	82.6048	113	1650.44	908.416	908.416	21.947	9.87613
30	1805.48	950.011	1032.37	71.3456	78.9897	114	1656.59	910.763	910.763	17.9186	7.58096
31	1798.12	945.83	1032.25	60.7667	105.542	115	1725.97	920.577	920.577	81.1374	54.4953
32	1951.69	885.457	1031.81	60.2231	114.887	116	1687.7	937.222	937.222	41.5211	11.8632
33	1803.65	899.819	1031.21	53.2284	68.2712	117	1683.92	923.087	923.087	31.7768	10.5923
34	1819.77	902.129	1031.26	60.3127	75.0043	118	1764.04	924.974	924.974	77.1182	89.3592
35	1797.27	897.797	1031.72	51.2844	70.6585	119	1670.15	944.571	944.571	11.5478	10.1892
36	1812.96	941.724	1031.9	61.7889	97.7388	120	1670.77	899.14	899.14	48.0504	55.7727
37	1918.75	922.154	1032.8	45.1751	104.194	121	1738.65	899.224	899.224	87.8317	70.7709
38	1835.35	901.754	1032.66	72.0126	81.7066	122	1787.67	898.427	898.427	65.2111	90.6842
39	1804.78	927.048	1031.63	82.8686	103.915	123	1671.1	907.928	907.928	33.8006	26.0748
40	1949.84	924.982	1035.91	12.0845	20.9465	124	1765.92	915.988	915.988	82.2147	80.5704
41	1949.27	892.733	1033.43	64.8608	127.673	125	1747.36	915.264	915.264	76.7233	72.2755
42	1845.38	920.394	1033.62	60.0981	105.455	126	1654.73	916.877	916.877	11.7082	9.64209
43	1897.61	922.972	1034.12	22.4888	55.5192	127	1760.64	915.544	915.544	93.3775	101.241
44	1818.33	929.937	1034.14	79.3869	106.739	128	1669.5	935.803	935.803	19.4242	3.88484
45	1819.66	943.998	1033.12	68.172	111.554	129	1647.74	916.253	916.253	15.8113	3.43724
46	1943.8	914.95	1035.41	45.2378	125.158	130	1668.14	918.28	918.28	20.8212	11.2114
47	1897.09	928.884	1033.41	19.4809	44.9559	131	1669.6	924.997	924.997	16.4871	11.3349
48	1962.3	891.612	1033.39	53.2483	89.0121	132	1773.12	895.488	895.488	70.4187	86.8997
49	1911.56	921.496	1033.83	59.0528	124.474	133	1696.45	924.494	924.494	45.7378	22.8689
50	1804.71	942.424	1033.24	82.4785	112.975	134	1702.54	931.998	931.998	70.2278	56.8511
51	1965.1	900.168	1036.15	13.7974	11.4978	135	1734.96	935.231	935.231	84.4487	91.6577
52	1932.75	930.046	1033.64	20.6577	63.1884	136	1711.56	939.569	939.569	60.1871	44.4861
53	1836.35	927.839	1033.95	74.5305	104.106	137	1712.77	906.465	906.465	77.1142	77.1142
54	1811.45	950.328	1034.74	56.954	65.4546	138	1791.96	913.633	913.633	98.1553	121.903
55	1951.73	902.084	1033.25	40.5559	110.707	139	1694.19	919.074	919.074	57.538	35.3547
56	1874.28	910.468	1034.55	33.4931	40.7742	140	1739.59	923.831	923.831	93.4648	70.642
57	1927.11	917.231	1033.4	58.149	115.329	141	1723.63	934.176	934.176	79.1349	50.8725
58	1915.73	929.831	1034.81	40.4982	88.2283	142	1656.04	950.343	950.343	5.46212	2.73106
59	1830.95	934.609	1033.18	73.2688	105.083	143	1723.9	904.349	904.349	85.2461	86.5184
60	1922.87	901.288	1035.28	47.5533	100.768	144	1719.79	908.933	908.933	61.019	57.7384
61	1920.95	912.634	1034.15	41.0975	102.395	145	1752.92	932.869	932.869	101.092	89.989
62	1916.45	887.175	1034.51	33.8366	71.4329	146	1677.87	929.001	929.001	19.5257	11.4857
63	1939.38	889.969	1035.34	65.8284	118.3	147	1663.56	930.352	930.352	18.3653	5.58943
64	1959.03	901.141	1033.96	48.807	116.161	148	1761.67	934.568	934.568	90.2838	98.6177
65	1880.85	906.431	1034.68	33.7174	64.6823	149	1764.75	952.193	952.193	21.9064	42.3523
66	1799.25	957.322	1035.21	67.878	88.9663	150	1781.03	912.648	912.648	94.6207	109.76
67	1859.82	900.711	1035.05	55.8986	91.8335	151	1682.47	937.066	937.066	36.2573	22.3122
68	1947.55	915.99	1033.32	51.7142	108.433	152	1720.7	941.616	941.616	55.5279	43.3118
69	1813.57	918.056	1034.79	83.0866	95.1719	153	1699.55	942.759	942.759	38.5366	49.1673
70	1801.31	923.547	1035.51	77.099	108.267	154	1654.82	943.638	943.638	10.9319	5.46594
71	1839.42	934.764	1033.94	62.1809	105.708	155	1729.29	904.046	904.046	75.3229	93.3349
72	1946.04	885.735	1035.19	67.4779	107.692	156	1787.4	933.383	933.383	85.2627	80.4365
73	1955.13	911.161	1034.29	44.932	85.6515	157	1763.99	941.568	941.568	78.3003	71.1821
74	1906.61	914.204	1035.81	51.6919	97.0542	158	1732.59	941.863	941.863	77.6008	55.7134
75	1857.46	934.168	1038.18	58.4124	96.6585	159	1789.15	943.091	943.091	78.3542	94.678
76	1796.67	941.048	1036.97	62.4247	86.293	160	1775.4	906.704	906.704	64.3884	75.7511
77	1818.59	960.108	1035.63	31.3863	58.1228	161	1673.74	934.05	934.05	23.6845	21.4288
78	1890.12	895.155	1035.71	61.0241	101.707	162	1704.95	946.381	946.381	30.2001	19.4839
79	1950.95	909.196	1034.36	63.3027	107.812	163	1787.24	948.219	948.219	73.4925	73.4925
80	1836.39	911.681	1035.01	55.6691	108.808	164	1717.58	918.441	918.441	68.6321	45.7548
81	1938.64	911.125	1034.77	46.1228	119.466	165	1711.46	932.73	932.73	64.2178	44.4585
82	1823.85	923.274	1034.64	56.6319	100.679	166	1656.37	934.959	934.959	16.9788	3.85881
83	1796.02	932.96	1036.32	84.5682	114.861	167	1726.83	946.137	946.137	56.4104	44.2791
84	1815.39	941.017	1035.98	71.754	101.966	168	1695.2	943.917	943.917	18.9342	11.3605
85	1959.65	885.533	1033.9	51.4884	116.179	169	1764.6	910.295	910.295	85.151	85.151
86	1885.12	900.362	1036.44	71.2666	99.7733	170	1650.51	925.617	925.617	8.67528	7.2294
87	1933.14	898.843	1036.95	61.8227	116.69	171	1691.32	947.514	947.514	35.9465	20.8722
88	1954.5	897.375	1035.03	62.0529	101.83	172	1730.18	948.774	948.774	18.6913	20.0264
89	1858.78	924.939	1037.18	60.0923	104.223	173	1650.09	902.738	902.738	22.2441	14.1553
90	1817.3	951.417	1037.37	58.7187	88.078	174	1732.62	910.099	910.099	84.2679	87.1244
91	1917.04	883.294	1037.01	79.0142	134.729	175	1685.92	914.472	914.472	29.7168	8.4905
92	1935.43	925.82	1036.18	53.9656	112.082	176	1713.82	913.983	913.983	107.752	78.917
93	1909.48	935.664	1037.84	55.8592	114.466	177	1757.7	926.818	926.818	91.4632	85.6251
94	1804.72	932.423	1035.97	56.1047	85.3767	178	1705.77	939.297	939.297	48.5669	27.881
95	1824.84	957.226	1036.02	51.8817	62.4698	179	1659.75	943.734	943.734	13.5677	3.39192
96	1938.15	894.923	1037.78	37.3788	101.857	180	1759.97	946.258	946.258	83.1974	99.3746
97	1897.04	901.871	1036.92	80.2729	101.477	181	1656.63	905.243	905.243	22.1148	14.7432
98	1797.02	912.791	1035.79	77.0887	98.2502	182	1709.22	914.888	914.888	84.1211	66.2988
99	1902.34	907.659	1036.53	61.5751	117.932	183	1655.74	926.676	926.676	8.04997	2.68332
100	1890.77	932.917	1039.71	68.0553	101.092	184	1764.18	929.912	929.912	98.0594	103.045
101	1841.84	940.394	1037.06	55.7749	108.956	185	1735.12	929.424	929.424	93.1363	66.9007
102	1810.51	969.897	1036.54	26.2535	44.3593	186	1725.06	935.196	935.196	75.6587	54.8352
103	1806.68	964.64	1036.47	39.0813	37.5782	187	1663.85	907.113	907.113	41.5041	19.5992
104	1807.23	916.84	1035.72	79.7248	81.8508	188	1779.99	927.823	927.823	91.4589	116.3
105	1837.51	920.87	1036.94	59.4636	91.7257	189	1785.82	922.154	922.154	88.6373	113.617
106	1835.35	936.203	1037.67	46.4773	92.281	190	1741.64	932.535	932.535	91.0164	70.4643
107	1907.75	946.472	1038.28	37.5624	97.6621	191	1790.29	936.958	936.958	70.4727	101.564
108	1932.38	886.249	1036.61	45.2688	120.168	192	1665.37	938.83	938.83	10.0364	8.60264
109	1967.11	891.182	1037.31	37.3794	86.3593	193	1670.1	910.075	910.075	20.8767	12.8472
110	1870.46	893.763	1037.54	46.8786	102.03	194	1741.5	917.503	917.503	80.4389	96.5266
111	1855.86	911.912	1039.18	58.0424	97.0261	195	1766.19	922.782	922.782	88.8878	92.0623
112	1841.46	908.068	1036.34	54.0173	110.735	196	1722.76	924.766	924.766	96.0782	53.2126
113	1909.8	913.103	1038.01	67.4328	106.408	197	1666.61	925.144	925.144	15.5987	9.74917
114	1839.74	926.125	1036.93	59.8046	98.8075	198	1740.48	950.328	950.328	20.6124	26.5016
115	1943.52	928.346	1036.62	32.2888	87.641	199	1702.65	912.773	912.773	38.2692	26.9302
116	1937.93	931.572	1036.85	32.1211	88.1756	200	1678.66	911.506	911.506	30.2916	11.3593
117	1829.57	940.052	1037.93	71.7176	84.411	201	1659.32	910.111	910.111	23.127	5.44164
118	1810.09	943.39	1037.89	32.4332	69.4998	202	1736.06	917.34	917.34	80.6266	76.9618
119	1898.26	945.611	1037.1	33.7592	123.294	203	1700.73	919.881	919.881	50.4692	38.3566
120	1844.41	968.677	1037.35	40.9672	81.9344	204	1707.07	929.922	929.922	34.9598	27.4194
121	1815.79	966.25	1037.2	40.7902	48.9483	205	1675.51	951.38	951.38	12.8901	3.22252
122	1965.06	885.112	1035.83	42.0449	75.2897	206	1719.65	951.978	951.978	23.2979	14.7554
123	1922.48	892.112	1037.38	62.7675	111.84	207	1782.72	961.375	961.375	20.7936	29.8343
124	1957.65	901.716	1038.12	65.9355	89.5542	208	1646.07	909.127	909.127	15.1154	5.66827
125	1855.8	904.483	1037.38	54.7523	100.065	209	1649.92	908.68	908.68	21.0326	5.60868
126	1924.38	920.763	1037.15	65.6891	117.402	210	1678.67	917.694	917.694	25.3231	12.0285
127	1796.16	924.182	1036.8	89.247	116.986	211	1760.76	923.902	923.902	95.1974	121.16
128	1823.64	932.286	1037.43	65.4178	89.2061	212	1688.34	941.086	941.086	24.7032	12.3516
129	1805.24	958.008	1037.56	44.8896	51.1741	213	1752.14	943.561	943.561	81.5835	103.152
130	1852.14	962.717	1038.1	68.6857	109.499	214	1662.27	919.724	919.724	37.1214	7.81503
131	1945.07	903.506	1036.83	48.6808	89.7551	215	1747.06	920.21	920.21	73.9105	108.692
132	1890.29	908.295	1038.53	61.6916	113.689	216	1681.08	943.1	943.1	15.5215	7.05521
133	1898.99	918.593	1037.93	59.7157	129.969	217	1765.73	944.13	944.13	67.3567	69.8984
134	1930.01	920.401	1037.33	39.1148	104.306	218	1667.28	913.617	913.617	18.1616	11.6753
135	1882.79	928.228	1037.72	72.759	112.534	219	1668.13	916.322	916.322	3.18052	9.54156
136	1844.57	932.202	1037.25	78.6656	129.047	220	1718.6	930.742	930.742	77.7162	60.7879
137	1802.07	938.616	1037.99	29.5336	51.2951	221	1787.58	910.491	910.491	70.2123	89.4641
138	1798.42	947.676	1036.67	86.5114	107.171	222	1755.31	916.417	916.417	89.014	67.278
139	1896.39	950.739	1039.01	45.2885	99.3426	223	1673.18	915.372	915.372	19.5247	11.3894
140	1911.86	900.554	1038.66	83.5285	111.075	224	1767.2	958.306	958.306	54.2882	67.1459
141	1924.45	913.474	1038.12	50.2693	112.367	225	1771.85	913.663	913.663	93.4496	102.702
142	1917.88	913.015	1039.23	63.7047	95.1207	226	1729.96	915.413	915.413	75.0353	118.141
143	1891.01	929.423	1036.5	45.0265	84.2804	227	1763.69	919.564	919.564	82.2214	86.6488
144	1849.18	904.639	1038.13	63.8134	125.426	228	1692.77	932.1	932.1	31.7824	7.94559
145	1847.87	915.484	1038.22	66.695	117.51	229	1765.31	936.465	936.465	85.5435	98.284
146	1878.01	920.596	1039.67	61.5695	116.392	230	1713.75	942.407	942.407	42.2606	31.074
147	1811.29	949.006	1038.55	68.7733	71.0282	231	1654.3	946.399	946.399	14.7327	3.39985
148	1797.67	962.218	1037.51	61.2472	84.2149	232	1708.92	947.943	947.943	41.5404	30.9138
149	1942.04	885.11	1038.09	55.3803	111.965	233	1782.25	952.107	952.107	46.9034	61.715
150	1947.4	896.036	1038.19	48.6773	114.457	234	1784.18	966.012	966.012	19.9661	16.8944
151	1866.69	935.601	1038.78	63.6696	120.419	235	1689.67	918.56	918.56	23.3885	9.59529
152	1929.3	883.752	1038.43	61.914	91.3969	236	1698.21	929.052	929.052	27.9319	26.4221
153	1956.79	893.648	1038.08	35.8147	112.56	237	1772.46	927.794	927.794	91.7575	88.4005
154	1894.49	893.421	1037.75	79.2723	113.468	238	1670.54	930.934	930.934	11.5038	25.8835
155	1956.78	909.424	1038.24	33.5102	105.459	239	1772.41	938.798	938.798	77.2499	108.633
156	1936.39	913.068	1038.25	57.0095	119.816	240	1791.24	957.953	957.953	73.7629	88.1947
157	1948.2	923.622	1038.56	42.566	103.375	241	1788.09	927.465	927.465	77.0874	98.9764
158	1867.85	921.511	1038.94	61.7563	103.803	242	1701.16	940.418	940.418	35.364	34.3536
159	1922.3	928.001	1037.78	55.3272	104.768	243	1700.67	948.547	948.547	16.9089	11.7061
160	1898.22	929.472	1038.89	59.5583	111.296	244	1751.65	949.836	949.836	58.2832	78.4881
161	1876.7	934.417	1038.58	70.1966	124.331	245	1790.7	963.949	963.949	50.5359	47.4419
162	1864.92	941.574	1038.17	93.4136	120.329	246	1791.35	934.598	934.598	85.8712	95.9737
163	1913.29	943.976	1038.87	36.0103	90.6066	247	1686.61	934.292	934.292	16.6883	1.28372
164	1856.89	954.854	1039.3	72.3357	125.457	248	1695.23	936.414	936.414	32.1301	11.289
165	1837.22	951.457	1038.28	53.4864	90.9269	249	1745.15	945.97	945.97	68.4012	74.8542
166	1884.96	889.835	1037.85	69.5496	103.552	250	1703.01	918.923	918.923	60.354	24.1416
167	1930.46	894.693	1039.05	50.5684	96.5396	251	1758.49	920.605	920.605	89.4113	100.286
168	1865.11	906.803	1040.06	56.2719	80.8006	252	1769.02	920.475	920.475	75.5154	128.234
169	1867.17	949.508	1038.73	61.4278	103.404	253	1653.84	920.1	920.1	13.3048	4.83809
170	1900.5	951.588	1040.17	26.5764	81.944	254	1752.63	922.414	922.414	88.3374	64.6049
171	1905.97	904.724	1040.01	54.5574	95.6438	255	1674.34	923.922	923.922	19.9189	11.1546
172	1948.07	908.68	1039.14	52.0136	104.027	256	1682.19	923.81	923.81	37.2161	20.6756
173	1927.79	926.171	1039.66	55.6146	97.3256	257	1710.22	923.849	923.849	57.236	46.068
174	1942.41	922.555	1038.52	45.5916	95.2059	258	1659.6	924.279	924.279	18.0043	4.69676
175	1806.4	940.509	1038.19	25.7244	32.4351	259	1690.9	927.127	927.127	28.0238	30.0255
176	1854.81	943.777	1038.57	68.5935	128.31	260	1677.21	932.628	932.628	18.8451	10.6004
177	1876.1	941.7	1039.3	53.8369	121.597	261	1658.78	937.162	937.162	4.98201	1.2455
178	1803.62	949.132	1037.92	45.6319	77.0506	262	1788.67	952.549	952.549	67.9465	94.1986
179	1821.13	958.661	1038.31	65.3061	104.697	263	1771.34	954.229	954.229	57.0253	58.9262
180	1916.67	906.577	1039.25	67.8947	100.456	264	1668.27	922.212	922.212	6.21263	8.69768
181	1940.62	907.311	1039.35	41.9114	104.002	265	1704.22	924.722	924.722	89.1701	70.1338
182	1872.63	945.964	1040.43	54.7716	73.0288	266	1701.43	933.43	933.43	56.2105	45.5761
183	1951.88	915.69	1039.29	41.3315	75.4119	267	1712.59	931.887	931.887	51.7464	31.8439
184	1885.54	938.589	1040.48	56.6709	105.504	268	1717.58	938.585	938.585	48.4978	49.0617
185	1823.48	947.436	1038.18	69.8634	92.9184	269	1737	923.297	923.297	67.6268	70.3319
186	1812.36	959.232	1038.74	60.7503	65.8128	270	1726.56	927.446	927.446	84.3138	73.8678
187	1861.39	912.834	1040.34	45.8265	86.743	271	1708.56	940.088	940.088	56.6094	38.9769
188	1857.03	919.872	1039.43	54.1504	91.2821	272	1681.31	938.136	938.136	20.6213	13.7475
189	1873.77	924.345	1040.41	68.1942	107.675	273	1774.87	949.454	949.454	70.557	87.1586
190	1931.31	932.592	1039.31	49.3308	114.694	274	1642.36	915.357	915.357	5.34352	4.45293
191	1909.64	951.724	1040.71	20.8924	18.1068	275	1724.53	919.301	919.301	77.264	67.0593
192	1872.74	958.721	1040.42	58.1934	98.0667	276	1653.09	914.011	914.011	31.4144	8.56756
193	1822.95	971.107	1038.91	21.6404	33.1819	277	1714.49	919.368	919.368	67.1244	58.7338
194	1935.3	904.753	1039.56	41.8558	82.2167	278	1662.77	930.181	930.181	12.3418	5.28934
195	1946.47	918.86	1040.63	31.4198	61.3435	279	1729.69	934.948	934.948	91.2011	47.6424
196	1867.43	928.541	1040.38	65.7611	111.184	280	1788.83	943.38	943.38	61.2122	77.2581
197	1912.59	931.334	1039.57	47.8386	103.037	281	1767.09	945.15	945.15	85.2403	54.0948
198	1854.72	947.627	1041.08	54.8798	80.3597	282	1782.67	947.488	947.488	60.8515	68.832
199	1841.26	960.152	1039.65	58.8558	68.6651	283	1748.17	928.666	928.666	59.1271	52.6875
200	1958.31	886.241	1040.03	42.188	69.4344	284	1649.57	931.391	931.391	8.59045	3.43618
201	1944.61	901.959	1039.71	46.0471	81.5691	285	1728.13	941.877	941.877	71.8766	57.235
202	1882.01	914.188	1040.64	63.1597	111.744	286	1763.96	951.241	951.241	86.02	58.7803
203	1843.29	965.202	1038.96	48.0451	92.7767	287	1742.79	951.682	951.682	60.4617	62.7872
204	1943.52	892.902	1039.85	39.4681	69.0692	288	1660.52	915.657	915.657	18.5888	7.79532
205	1905.4	920.483	1039.57	50.734	120.16	289	1731.26	921.798	921.798	96.7749	56.0275
206	1900.8	924.416	1040.4	67.5074	97.4035	290	1655.62	932.659	932.659	9.71931	6.47954
207	1919.24	929.651	1040.17	37.2506	76.1208	291	1665.28	944.102	944.102	9.08658	7.06734
208	1931.85	914.781	1040.43	58.8013	67.0062	292	1778.19	926.116	926.116	94.0896	101.088
209	1877.82	953.641	1040.58	66.1215	103.118	293	1681.37	929.755	929.755	22.4566	10.6373
210	1889.26	959.115	1041.24	25.7712	37.3682	294	1739.75	930.086	930.086	89.5245	72.5262
211	1880.2	965.222	1040.29	49.1363	77.2142	295	1672.22	937.601	937.601	20.8741	5.96403
212	1952.84	901.333	1040.47	36.006	61.4219	296	1735.84	936.149	936.149	82.291	56.3044
213	1869.33	915.293	1040.74	53.6179	96.1075	297	1771.81	941.575	941.575	58.0312	88.574
214	1914.88	918.74	1040.44	63.4591	86.1707	298	1754.13	930.217	930.217	63.4555	71.5908
215	1879.64	929.842	1040.77	62.9596	97.3012	299	1784.04	936.297	936.297	58.886	78.0582
216	1938.77	927.927	1040.49	43.8608	53.6076	300	1758.12	942.646	942.646	73.1545	70.2283
217	1904.57	935.348	1040.96	56.064	77.088	301	1760.3	935.796	935.796	83.401	86.5482
218	1897.2	943.142	1040.14	49.9426	82.1971	302	1745.77	939.625	939.625	90.5519	73.6693
219	1891.17	917.118	1041.22	72.4036	114.175
220	1924.62	936.775	1041.06	42.2516	89.7846
221	1863.7	947.619	1040.89	52.1386	86.8977
222	1850.08	967.381	1040.56	37.9001	78.9585
223	1867.83	968.296	1041.03	43.5428	61.2824
224	1937.25	921.752	1040.64	46.2283	72.8446
225	1855.16	960.493	1040.85	46.251	84.6629
226	1889.24	924.888	1040.19	52.5386	101.794
227	1909.49	941.811	1041.13	40.6153	79.78
228	1870.9	936.997	1040.89	57.9367	99.5323

## Sheet: Emb#4(raw)
3 ID	Cell Position X	Cell Position Y	Cell Position Z	her1	her7	1 ID	Cell Position X	Cell Position Y	Cell Position Z	her1	her7
0	-2397.4	-4639.02	1094.41	9	30	0	-2537.09	-4636.4	-4636.4	82	104
1	-2430.09	-4662.11	1094.77	15	21	1	-2574.13	-4639.65	-4639.65	88	105
2	-2402.65	-4656.99	1093.94	23	59	2	-2530.02	-4637.12	-4637.12	41	40
3	-2414.65	-4654.07	1093.94	19	44	3	-2517.82	-4644.44	-4644.44	71	100
4	-2400.27	-4646.88	1095.12	21	60	4	-2542.07	-4641.82	-4641.82	104	99
5	-2411.52	-4637.28	1094.91	12	27	5	-2526.69	-4656.16	-4656.16	29	38
6	-2380.77	-4646.31	1095.59	17	37	6	-2568	-4651.2	-4651.2	43	27
7	-2430.24	-4628.01	1096.73	73	117	7	-2557.95	-4646.04	-4646.04	57	68
8	-2447.49	-4625.86	1096.09	46	80	8	-2517.71	-4659.3	-4659.3	53	66
9	-2425.78	-4665.44	1096.46	32	57	9	-2536.88	-4657.11	-4657.11	45	39
10	-2420.02	-4639.63	1095.35	26	56	10	-2577.85	-4650.59	-4650.59	31	44
11	-2449.99	-4636.18	1096.46	39	70	11	-2559.34	-4633.74	-4633.74	51	70
12	-2453.38	-4630.9	1097.26	43	95	12	-2574.43	-4621.86	-4621.86	75	104
13	-2425.97	-4632.29	1096.05	59	80	13	-2525.11	-4665.67	-4665.67	54	56
14	-2439.02	-4626.09	1097.12	46	86	14	-2532.34	-4629.19	-4629.19	54	78
15	-2416.42	-4656.87	1096.15	31	54	15	-2522.45	-4617.39	-4617.39	87	84
16	-2384.76	-4652.44	1097.31	35	84	16	-2532.55	-4640.55	-4640.55	47	46
17	-2434.53	-4641.27	1096.84	33	58	17	-2541.96	-4627.1	-4627.1	59	88
18	-2461.24	-4636.89	1095.6	37	62	18	-2589.46	-4617.75	-4617.75	70	74
19	-2459.23	-4624.81	1097.2	59	112	19	-2598.78	-4612.94	-4612.94	86	74
20	-2409.82	-4661.8	1096.46	22	33	20	-2536.66	-4619.62	-4619.62	75	126
21	-2415.5	-4632.73	1096.92	49	89	21	-2556.69	-4623.39	-4623.39	66	86
22	-2485.28	-4639.24	1096.43	25	40	22	-2592.78	-4634	-4634	25	14
23	-2438.39	-4618.36	1096.18	10	26	23	-2544.82	-4632.27	-4632.27	74	111
24	-2442.1	-4649.52	1097.34	34	41	24	-2550.17	-4624.52	-4624.52	116	142
25	-2460.8	-4648.23	1098.06	24	44	25	-2528.75	-4620.98	-4620.98	60	104
26	-2488.25	-4630.28	1097.49	59	83	26	-2600.96	-4620.27	-4620.27	42	44
27	-2455.29	-4666.59	1100.03	66	105	27	-2607.46	-4609.48	-4609.48	84	71
28	-2478.42	-4648.91	1096.5	57	53	28	-2664.41	-4603.31	-4603.31	13	24
29	-2511.11	-4651.35	1097.82	73	84	29	-2584.7	-4644.98	-4644.98	65	36
30	-2470.92	-4628.01	1097.41	73	127	30	-2563.5	-4622.74	-4622.74	61	80
31	-2497.7	-4625.81	1097.91	80	116	31	-2640.38	-4607.69	-4607.69	21	6
32	-2444.42	-4613.89	1097.05	18	23	32	-2647.64	-4606.02	-4606.02	12	10
33	-2439.29	-4671.42	1097.49	20	27	33	-2655.95	-4600.66	-4600.66	12	10
34	-2460.03	-4660.55	1098.67	21	35	34	-2538.51	-4642.35	-4642.35	60	67
35	-2426.99	-4656.23	1097.47	36	82	35	-2673.63	-4625.06	-4625.06	4	1
36	-2508.93	-4658.25	1096.95	37	60	36	-2646.53	-4619.85	-4619.85	7	6
37	-2507.48	-4641.53	1098.14	62	117	37	-2671.4	-4600.58	-4600.58	8	9
38	-2378.38	-4631.29	1098.02	19	43	38	-2517.46	-4672.87	-4672.87	32	45
39	-2447.6	-4632.3	1098.82	27	82	39	-2669.65	-4621.72	-4621.72	8	5
40	-2483.44	-4622.24	1098.34	70	127	40	-2544.72	-4619.29	-4619.29	58	72
41	-2511.65	-4623.72	1098.23	49	84	41	-2651.6	-4614.32	-4614.32	6	1
42	-2398.3	-4657.88	1098.33	34	69	42	-2528.17	-4654.4	-4654.4	79	105
43	-2402.3	-4630.86	1097.55	24	36	43	-2524.22	-4647.17	-4647.17	72	119
44	-2395.58	-4632.65	1097.87	36	73	44	-2517.57	-4638.62	-4638.62	90	131
45	-2509.92	-4634.72	1098.77	56	68	45	-2656.23	-4607.22	-4607.22	9	7
46	-2386.57	-4624.69	1097.79	20	55	46	-2521.86	-4679.52	-4679.52	42	39
47	-2374.8	-4625.83	1098.08	24	51	47	-2593.13	-4639.53	-4639.53	33	38
48	-2364.06	-4625.4	1097.78	10	19	48	-2544.83	-4647.17	-4647.17	102	130
49	-2400.81	-4607.71	1096.5	20	43	49	-2606.2	-4637.37	-4637.37	9	7
50	-2415.56	-4604.08	1095.81	16	33	50	-2558.82	-4661.06	-4661.06	20	21
51	-2466.75	-4675.29	1098.25	30	36	51	-2640.2	-4615.82	-4615.82	6	2
52	-2475.99	-4657.21	1099.01	77	84	52	-2637.79	-4602.09	-4602.09	14	26
53	-2408.18	-4622.5	1097.89	23	64	53	-2650.05	-4599.9	-4599.9	17	9
54	-2473.31	-4618.42	1099.21	35	93	54	-2580.81	-4641.49	-4641.49	77	53
55	-2383.94	-4603.11	1098.64	38	102	55	-2531.34	-4644.14	-4644.14	61	104
56	-2366.77	-4608.83	1098.69	18	60	56	-2530.23	-4680.99	-4680.99	29	44
57	-2368.8	-4599.35	1097.58	16	49	57	-2515.58	-4666.54	-4666.54	74	70
58	-2382.42	-4596.77	1098.09	28	93	58	-2599.63	-4632.35	-4632.35	48	26
59	-2375.31	-4598.27	1097.6	43	62	59	-2608.31	-4625.47	-4625.47	30	16
60	-2486.97	-4664.51	1098.86	30	46	60	-2543.39	-4674.65	-4674.65	46	65
61	-2404.73	-4653.37	1097.19	41	119	61	-2570.04	-4663.6	-4663.6	48	39
62	-2383.86	-4643.98	1099.31	41	62	62	-2535.73	-4649.03	-4649.03	68	76
63	-2363.76	-4646.46	1098.35	7	3	63	-2569.66	-4629.8	-4629.8	47	67
64	-2446.62	-4621.82	1097.04	33	47	64	-2610.16	-4617.41	-4617.41	39	51
65	-2491.61	-4620.89	1097.78	59	74	65	-2603.23	-4614.65	-4614.65	109	175
66	-2466.75	-4618.99	1098.75	63	96	66	-2560.95	-4669.62	-4669.62	16	19
67	-2357.6	-4623.11	1099	3	23	67	-2542.17	-4642.8	-4642.8	65	82
68	-2377.48	-4607.92	1097.77	15	65	68	-2601.66	-4639.71	-4639.71	35	21
69	-2361.31	-4585.46	1098.35	40	119	69	-2562.68	-4632.58	-4632.58	64	63
70	-2373.87	-4585.68	1099.49	38	86	70	-2639.76	-4622.71	-4622.71	5	5
71	-2392.68	-4651.09	1098.57	40	93	71	-2669.73	-4611.41	-4611.41	11	11
72	-2359.9	-4637.06	1098.72	26	48	72	-2634.5	-4607.11	-4607.11	25	35
73	-2501.44	-4636.51	1098.7	35	60	73	-2645.83	-4597.9	-4597.9	16	13
74	-2382.08	-4620.24	1098.74	36	67	74	-2572.53	-4655.3	-4655.3	48	44
75	-2403.32	-4616.35	1098.57	52	121	75	-2539.33	-4637.71	-4637.71	68	85
76	-2384.47	-4584.27	1099.55	44	130	76	-2653.23	-4599.51	-4599.51	17	8
77	-2459.67	-4673	1098.93	79	110	77	-2536.54	-4679.61	-4679.61	14	32
78	-2450.39	-4674.92	1098.2	35	58	78	-2522.76	-4665.66	-4665.66	61	66
79	-2453.45	-4640.73	1099.38	68	156	79	-2540.34	-4658.96	-4658.96	63	106
80	-2409.72	-4632.63	1099.66	49	118	80	-2520.43	-4652.25	-4652.25	77	119
81	-2479.97	-4634.39	1098.91	75	115	81	-2585.82	-4633.65	-4633.65	110	105
82	-2412.59	-4625.69	1100.41	41	99	82	-2555.99	-4629.92	-4629.92	62	85
83	-2499.9	-4613.1	1098.46	27	47	83	-2535.65	-4623.94	-4623.94	50	64
84	-2485.85	-4670.92	1099.66	44	56	84	-2656.59	-4620.57	-4620.57	8	10
85	-2398.18	-4662.74	1098.49	6	7	85	-2662.63	-4597.3	-4597.3	10	5
86	-2499.32	-4660.51	1099.06	44	54	86	-2530.45	-4659.54	-4659.54	64	89
87	-2386.31	-4658.2	1098.38	4	4	87	-2519.23	-4633.39	-4633.39	36	45
88	-2477.58	-4646.34	1098.53	37	64	88	-2663.9	-4617.33	-4617.33	8	4
89	-2434.38	-4630.76	1099.44	34	98	89	-2670.4	-4599.13	-4599.13	13	3
90	-2479.06	-4665	1098.78	33	51	90	-2614.7	-4629.57	-4629.57	33	17
91	-2408.14	-4644.64	1099.13	42	80	91	-2647.68	-4627.19	-4627.19	8	6
92	-2349.58	-4623.09	1099.77	15	34	92	-2644.78	-4616.27	-4616.27	10	18
93	-2405.63	-4618.93	1101.6	51	125	93	-2649.88	-4612.72	-4612.72	12	15
94	-2492.59	-4664.36	1101.71	79	115	94	-2516.33	-4678.75	-4678.75	24	37
95	-2436.33	-4651.62	1099.45	66	131	95	-2567.28	-4658.09	-4658.09	74	66
96	-2424.9	-4644.69	1098.37	50	135	96	-2548.71	-4636.49	-4636.49	29	82
97	-2510.95	-4643.58	1100.22	31	59	97	-2631.16	-4615.08	-4615.08	37	20
98	-2358.96	-4602.88	1099.38	16	46	98	-2541.7	-4650.42	-4650.42	110	129
99	-2352.36	-4585.96	1099.26	32	104	99	-2556.61	-4637.49	-4637.49	62	92
100	-2415.87	-4660.91	1098.78	18	31	100	-2565.65	-4638.15	-4638.15	54	75
101	-2373.59	-4646.53	1098.56	32	72	101	-2589.48	-4622.23	-4622.23	91	121
102	-2497.75	-4635.99	1100.01	85	117	102	-2661.24	-4627.64	-4627.64	5	3
103	-2507	-4609.79	1099.54	74	72	103	-2612	-4607.86	-4607.86	67	70
104	-2463.44	-4681.26	1100.58	4	5	104	-2633.69	-4601.43	-4601.43	31	40
105	-2482.48	-4653.92	1099.89	74	113	105	-2561.17	-4662.74	-4662.74	61	65
106	-2490.24	-4649.32	1100.99	91	104	106	-2624.46	-4611.79	-4611.79	20	24
107	-2489.92	-4641.83	1099.11	103	138	107	-2618.4	-4607.74	-4607.74	78	64
108	-2441.05	-4622.16	1100.32	28	73	108	-2639.59	-4604.17	-4604.17	49	35
109	-2453.11	-4619.98	1100.67	44	128	109	-2527.09	-4634.32	-4634.32	46	64
110	-2448.81	-4668.38	1100.03	37	78	110	-2598.79	-4625.41	-4625.41	46	47
111	-2413.47	-4653.18	1099.89	19	50	111	-2527.77	-4650.76	-4650.76	105	132
112	-2487.99	-4608.07	1099.86	41	71	112	-2584.93	-4630.48	-4630.48	93	97
113	-2500.73	-4605.93	1099.61	25	38	113	-2645.97	-4605.55	-4605.55	15	12
114	-2432.76	-4668.02	1099.83	18	57	114	-2524.84	-4681.14	-4681.14	47	63
115	-2455.67	-4660.62	1100.93	58	87	115	-2583.46	-4656.04	-4656.04	29	26
116	-2410.83	-4660.17	1101.32	41	66	116	-2606.76	-4647.53	-4647.53	31	19
117	-2463.31	-4640.33	1101.91	55	107	117	-2604.89	-4636.51	-4636.51	42	28
118	-2349.64	-4628.37	1101.08	27	110	118	-2636.03	-4625.78	-4625.78	7	9
119	-2385.86	-4606.9	1099.29	20	77	119	-2576.36	-4662.18	-4662.18	21	17
120	-2510.97	-4675.76	1100.56	39	57	120	-2516.97	-4656.57	-4656.57	81	92
121	-2448.6	-4655.38	1100.5	66	104	121	-2568.18	-4654.18	-4654.18	77	76
122	-2470.19	-4656.51	1101.31	92	99	122	-2569.21	-4641.64	-4641.64	91	91
123	-2444.1	-4619.11	1100.62	23	53	123	-2592.81	-4634.27	-4634.27	39	34
124	-2462.77	-4611.87	1100.02	29	56	124	-2596.47	-4634.62	-4634.62	33	37
125	-2476.37	-4666.92	1101.04	88	135	125	-2618.33	-4620.08	-4620.08	34	8
126	-2388.32	-4625.74	1100.63	26	84	126	-2652.39	-4635.4	-4635.4	14	6
127	-2480.27	-4610.34	1101.09	44	100	127	-2671.27	-4617.57	-4617.57	6	6
128	-2398.6	-4597.27	1099.28	25	68	128	-2626.49	-4604.75	-4604.75	46	57
129	-2402.71	-4586.02	1100.86	29	75	129	-2561.76	-4655.6	-4655.6	40	71
130	-2437.52	-4664.35	1102.52	57	66	130	-2533.75	-4654.93	-4654.93	94	125
131	-2459.88	-4619.29	1101.8	47	94	131	-2594.74	-4640	-4640	62	39
132	-2375.19	-4616.74	1099.9	51	135	132	-2620.94	-4633.35	-4633.35	14	8
133	-2395.46	-4603.11	1100.68	36	120	133	-2631.46	-4628.16	-4628.16	6	3
134	-2402.82	-4597.14	1100.43	17	58	134	-2637.52	-4617.51	-4617.51	23	12
135	-2392.64	-4585.53	1101.77	24	74	135	-2566.67	-4668.14	-4668.14	83	95
136	-2472.76	-4675.91	1100.9	53	79	136	-2553.93	-4668.69	-4668.69	29	35
137	-2469.19	-4670	1100.85	33	49	137	-2526.41	-4663.31	-4663.31	33	84
138	-2466.26	-4664.5	1099.64	46	90	138	-2597.69	-4645.03	-4645.03	47	36
139	-2511.87	-4667.09	1101.09	43	44	139	-2641.12	-4623.75	-4623.75	2	5
140	-2420.53	-4651.94	1100.08	49	67	140	-2531.97	-4678.43	-4678.43	77	69
141	-2431.93	-4647.92	1100.73	50	111	141	-2574.25	-4670.01	-4670.01	46	22
142	-2457.05	-4637.27	1101.39	44	99	142	-2527.68	-4673.93	-4673.93	51	73
143	-2402.81	-4608.54	1101.99	41	125	143	-2588.28	-4665.47	-4665.47	21	16
144	-2503.98	-4655.86	1100.93	32	48	144	-2590.04	-4660.18	-4660.18	22	19
145	-2476.78	-4655.74	1103.3	54	63	145	-2612.44	-4651.96	-4651.96	26	13
146	-2403.32	-4643.13	1101.47	22	50	146	-2626.4	-4647.95	-4647.95	18	8
147	-2411.09	-4639.37	1101.01	34	106	147	-2615.31	-4637.52	-4637.52	32	18
148	-2443.5	-4635.45	1101.77	36	85	148	-2654.39	-4628.66	-4628.66	8	9
149	-2499.28	-4615.36	1100.61	31	49	149	-2664.48	-4625.13	-4625.13	10	8
150	-2365.81	-4603.02	1101.95	30	69	150	-2651.5	-4620.55	-4620.55	11	13
151	-2491.29	-4675.54	1102.61	48	77	151	-2609.44	-4613.55	-4613.55	92	129
152	-2424.15	-4665.69	1101.93	21	57	152	-2547.24	-4683.39	-4683.39	25	32
153	-2379.28	-4650.73	1099.94	20	58	153	-2568.35	-4679.89	-4679.89	47	44
154	-2367.1	-4645.77	1101.76	12	33	154	-2574.8	-4680.54	-4680.54	15	20
155	-2367.65	-4637.58	1102.06	41	105	155	-2605.58	-4656.55	-4656.55	44	23
156	-2353.46	-4606.44	1101.36	23	50	156	-2523.12	-4656.93	-4656.93	55	63
157	-2403.88	-4651.98	1101.74	31	109	157	-2619.32	-4654.49	-4654.49	38	13
158	-2466.54	-4611.5	1101.86	17	36	158	-2620.03	-4647.78	-4647.78	8	9
159	-2492.57	-4616.25	1101.01	15	37	159	-2585.2	-4676.85	-4676.85	37	42
160	-2398.06	-4588.72	1101.19	36	105	160	-2615.23	-4664.1	-4664.1	23	10
161	-2465.98	-4676.24	1101.97	34	69	161	-2548.22	-4648.26	-4648.26	84	101
162	-2499.91	-4677.15	1103.51	30	50	162	-2593.14	-4673.39	-4673.39	6	7
163	-2451.65	-4661.72	1102.83	70	116	163	-2543.69	-4673.08	-4673.08	63	104
164	-2430.83	-4664.77	1102.91	27	58	164	-2605.23	-4670.27	-4670.27	5	3
165	-2412.79	-4648.2	1101.16	31	104	165	-2583.1	-4650.52	-4650.52	30	35
166	-2401.12	-4639.98	1103.25	16	71	166	-2646.07	-4625.76	-4625.76	5	6
167	-2359.43	-4616.72	1100.2	26	60	167	-2562.44	-4662.62	-4662.62	69	96
168	-2396.9	-4613.79	1101.62	35	107	168	-2609.58	-4664.6	-4664.6	8	5
169	-2341.08	-4584.96	1105.2	37	110	169	-2562.44	-4644.18	-4644.18	50	69
170	-2508.99	-4658.58	1101.74	36	55	170	-2625.38	-4632.73	-4632.73	19	9
171	-2491.82	-4654.95	1104.1	92	128	171	-2589.87	-4633.58	-4633.58	50	68
172	-2492.57	-4635.66	1102.83	46	95	172	-2603.86	-4626.44	-4626.44	71	44
173	-2472.1	-4636.77	1102.78	36	80	173	-2667.24	-4605.75	-4605.75	5	4
174	-2474.84	-4633.03	1103.48	41	80	174	-2559.52	-4682.77	-4682.77	52	27
175	-2345.74	-4600.84	1103.07	23	102	175	-2598.02	-4656.14	-4656.14	33	32
176	-2451.65	-4673.56	1102.92	27	56	176	-2635.74	-4636.56	-4636.56	9	10
177	-2443.12	-4669.3	1103.56	61	95	177	-2665.16	-4617.36	-4617.36	12	17
178	-2438.28	-4656.67	1102.62	30	78	178	-2657.92	-4614.42	-4614.42	14	11
179	-2487.12	-4649.48	1104.52	49	96	179	-2672.85	-4605.59	-4605.59	7	3
180	-2394.39	-4627.74	1102.89	41	140	180	-2553.16	-4676.86	-4676.86	15	30
181	-2350.57	-4619.41	1102.34	22	71	181	-2610.04	-4622.64	-4622.64	89	69
182	-2408.83	-4589.63	1102.75	29	47	182	-2551.55	-4652.99	-4652.99	66	97
183	-2508.72	-4644.91	1103.22	52	59	183	-2668.81	-4613.89	-4613.89	10	6
184	-2447.73	-4643.18	1104.52	62	116	184	-2645.22	-4615.52	-4615.52	14	8
185	-2510.92	-4630.29	1101.77	35	49	185	-2560.92	-4673.36	-4673.36	53	58
186	-2424.46	-4617.31	1102.28	69	167	186	-2577.81	-4673.96	-4673.96	68	103
187	-2494.49	-4621.43	1101.35	23	45	187	-2596.95	-4666.13	-4666.13	23	31
188	-2371.12	-4613.01	1102.98	59	182	188	-2638.58	-4643.85	-4643.85	3	5
189	-2363.51	-4585.09	1103.45	31	84	189	-2633.53	-4646.44	-4646.44	11	8
190	-2459.39	-4675.05	1103.67	35	54	190	-2573.13	-4647.03	-4647.03	46	37
191	-2385.35	-4648.15	1103.49	36	110	191	-2623.01	-4640.78	-4640.78	10	8
192	-2364.44	-4641.05	1103.03	25	58	192	-2644.9	-4638.01	-4638.01	7	9
193	-2507.94	-4636.9	1102.78	53	81	193	-2615.11	-4617.93	-4617.93	34	32
194	-2366.84	-4620.26	1103.85	19	65	194	-2517.81	-4673.63	-4673.63	62	92
195	-2344.21	-4611.6	1102.93	14	37	195	-2586.18	-4670.82	-4670.82	27	37
196	-2369.09	-4598.89	1103.15	31	67	196	-2604.72	-4664.09	-4664.09	26	19
197	-2423.11	-4651.34	1103.41	34	69	197	-2543.17	-4656.45	-4656.45	54	54
198	-2479.8	-4651.88	1105.46	95	149	198	-2632.25	-4631.23	-4631.23	35	12
199	-2393.69	-4634.28	1104.11	61	143	199	-2639.44	-4630.62	-4630.62	5	3
200	-2357.28	-4633.13	1104.18	48	107	200	-2639.99	-4610.82	-4610.82	19	28
201	-2367.6	-4629.87	1101.99	44	100	201	-2583.04	-4666.04	-4666.04	45	56
202	-2489.17	-4627.11	1101.92	23	60	202	-2534.6	-4663.62	-4663.62	40	69
203	-2447.64	-4625	1102.34	25	52	203	-2584.64	-4640.8	-4640.8	84	57
204	-2478.87	-4619.92	1102.56	19	39	204	-2616.28	-4627.32	-4627.32	54	34
205	-2452.75	-4649.05	1104.04	55	130	205	-2525.45	-4670.4	-4670.4	39	76
206	-2440.17	-4646.25	1105.06	56	141	206	-2526.93	-4660.86	-4660.86	35	56
207	-2416.84	-4628.41	1104.7	48	143	207	-2583.65	-4657.34	-4657.34	59	65
208	-2352.79	-4615.67	1103.3	30	55	208	-2649.01	-4629.07	-4629.07	7	4
209	-2456.9	-4609.62	1102.38	12	41	209	-2644.34	-4622.28	-4622.28	10	10
210	-2359.7	-4586.74	1105.74	61	180	210	-2536.65	-4659.2	-4659.2	46	62
211	-2475.48	-4675.45	1105.64	66	80	211	-2616.36	-4642.44	-4642.44	10	21
212	-2477.86	-4660.51	1102.41	36	59	212	-2536.78	-4677.69	-4677.69	42	42
213	-2432.64	-4659.59	1102.75	38	75	213	-2576.89	-4666.89	-4666.89	40	21
214	-2511.8	-4657.96	1104.2	43	58	214	-2518.67	-4666.67	-4666.67	71	103
215	-2448	-4630.12	1103.78	22	63	215	-2618.04	-4659.01	-4659.01	18	17
216	-2357.52	-4627.22	1105.02	37	105	216	-2634.26	-4610.57	-4610.57	18	20
217	-2388.15	-4622.49	1104.83	55	130	217	-2600.21	-4671.09	-4671.09	16	10
218	-2360.28	-4620.19	1104.16	35	102	218	-2663.39	-4629.1	-4629.1	11	3
219	-2384.92	-4607.94	1104.13	48	113	219	-2670.91	-4628.08	-4628.08	6	5
220	-2404.96	-4596.84	1105.05	23	72	220	-2638.27	-4618.24	-4618.24	17	11
221	-2364.93	-4597.3	1105.2	37	127	221	-2565.11	-4679.98	-4679.98	44	20
222	-2378.93	-4583.97	1103.14	54	147	222	-2529.39	-4681.39	-4681.39	35	37
223	-2456.9	-4634.13	1104.56	38	71	223	-2593.51	-4671.42	-4671.42	45	46
224	-2403.7	-4627.53	1103.49	37	129	224	-2570.66	-4674.71	-4674.71	68	81
225	-2394.7	-4611.59	1104.15	27	77	225	-2557.14	-4654.9	-4654.9	34	34
226	-2363.05	-4611.97	1104.26	72	159	226	-2570.65	-4654.62	-4654.62	58	88
227	-2488.09	-4675.46	1105.39	53	48	227	-2645.5	-4645.38	-4645.38	9	3
228	-2396.58	-4652.92	1103.78	36	79	228	-2604.51	-4640.13	-4640.13	45	23
229	-2484.96	-4656.41	1104.72	35	65	229	-2602.11	-4631.83	-4631.83	47	47
230	-2416.38	-4649.53	1105.43	37	126	230	-2655.88	-4620.98	-4620.98	10	4
231	-2507.18	-4654.98	1104.27	50	42	231	-2662.02	-4611.7	-4611.7	10	4
232	-2493.49	-4644.71	1104.38	31	59	232	-2532.5	-4671.63	-4671.63	44	64
233	-2414.05	-4636.67	1105.08	55	142	233	-2553.71	-4672.09	-4672.09	66	62
234	-2335.88	-4605.09	1106.23	43	126	234	-2548.73	-4661.41	-4661.41	63	68
235	-2340.95	-4601.79	1104.93	25	93	235	-2610.19	-4662.56	-4662.56	24	19
236	-2495.19	-4661.8	1105.04	44	73	236	-2589.77	-4649.46	-4649.46	28	27
237	-2384.86	-4643.66	1105.61	31	62	237	-2579.27	-4647.54	-4647.54	34	66
238	-2370.29	-4634.66	1104.53	15	63	238	-2631.23	-4640.9	-4640.9	10	6
239	-2397.62	-4605.1	1104.56	35	80	239	-2624.29	-4620.45	-4620.45	31	23
240	-2382.42	-4597.39	1104.08	31	91	240	-2556.96	-4678.98	-4678.98	31	62
241	-2449.38	-4637.26	1104.07	14	54	241	-2545.8	-4675.99	-4675.99	50	68
242	-2466.13	-4634.59	1104.99	34	78	242	-2540.03	-4665.98	-4665.98	70	72
243	-2399.52	-4618.9	1106.3	42	154	243	-2623.41	-4659.27	-4659.27	5	2
244	-2341.8	-4609.64	1105.66	33	74	244	-2630.1	-4654.37	-4654.37	7	3
245	-2505.5	-4671.79	1104.19	50	95	245	-2642.78	-4629.85	-4629.85	3	8
246	-2499.27	-4641.35	1104.14	40	50	246	-2637.57	-4625.91	-4625.91	18	11
247	-2438.53	-4633.51	1106.9	61	122	247	-2630.8	-4624.35	-4624.35	20	13
248	-2388.47	-4595.54	1105.31	38	94	248	-2615.98	-4652.13	-4652.13	17	15
249	-2472.47	-4654.01	1106.4	34	76	249	-2657.77	-4643.53	-4643.53	7	4
250	-2375.21	-4633.44	1106.17	25	60	250	-2674.39	-4614.56	-4614.56	9	2
251	-2345.31	-4621.62	1106.73	44	99	251	-2651.08	-4615.49	-4615.49	4	8
252	-2389.02	-4612.41	1105.74	37	87	252	-2573.07	-4662.96	-4662.96	31	22
253	-2407.7	-4605.4	1105.5	52	127	253	-2563.16	-4656.83	-4656.83	29	49
254	-2456.1	-4667.79	1106.34	33	71	254	-2651.35	-4644.37	-4644.37	3	3
255	-2445.2	-4653.01	1108.86	56	98	255	-2660.72	-4630.13	-4630.13	13	9
256	-2504.96	-4654.97	1106.76	49	77	256	-2564.21	-4672.68	-4672.68	17	32
257	-2402.66	-4649.01	1105.63	34	87	257	-2594.07	-4654.59	-4654.59	29	36
258	-2409.87	-4642.46	1107.08	69	163	258	-2624.47	-4652.7	-4652.7	9	10
259	-2462.38	-4645.4	1106.2	68	103	259	-2640.56	-4649.2	-4649.2	5	1
260	-2433.79	-4626.8	1104.73	31	70	260	-2571.93	-4667.98	-4667.98	17	27
261	-2393.63	-4586.02	1105.77	23	79	261	-2596.68	-4664.98	-4664.98	45	46
262	-2464.84	-4659.02	1105.47	31	61	262	-2635.96	-4653.41	-4653.41	6	3
263	-2423.71	-4656.31	1106.59	37	82	263	-2546.93	-4670.4	-4670.4	59	96
264	-2348.58	-4616.58	1106.53	17	70	264	-2590.66	-4660.26	-4660.26	55	46
265	-2351.84	-4604.04	1107.09	32	81	265	-2605.24	-4659.04	-4659.04	12	13
266	-2391.79	-4606.17	1106.91	29	117	266	-2596.39	-4645.86	-4645.86	86	37
267	-2348.8	-4594.79	1106.33	40	114	267	-2624.02	-4646.09	-4646.09	8	8
268	-2509.89	-4676.81	1106.56	41	58	268	-2634.95	-4633.42	-4633.42	11	10
269	-2396.91	-4645.22	1107.53	18	78	269	-2673.63	-4624.03	-4624.03	3	4
270	-2406.23	-4642.9	1107.44	23	67	270	-2622.19	-4640.69	-4640.69	13	6
271	-2383.59	-4637.39	1106.48	23	54	271	-2649.99	-4637.49	-4637.49	9	2
272	-2363.74	-4634.34	1108.08	23	71	272	-2625.58	-4634.88	-4634.88	14	2
273	-2395.8	-4622.92	1105.53	36	120	273	-2670.96	-4637.95	-4637.95	3	5
274	-2413.5	-4622.9	1106.72	44	76	274	-2610.28	-4649.45	-4649.45	11	10
275	-2336.59	-4591.53	1106.59	28	68	275	-2605.34	-4645.76	-4645.76	20	14
276	-2346.86	-4588.31	1108.08	46	142	0	-2619.2	-4568.03	-4568.03	43	57
277	-2497.1	-4673.81	1106.54	35	94	1	-2613.72	-4565.84	-4565.84	31	35
278	-2475.4	-4668.19	1105.99	56	66	2	-2619.05	-4559.49	-4559.49	37	34
279	-2402.43	-4633.54	1105.62	32	96	3	-2625.47	-4561.33	-4561.33	35	22
280	-2352.17	-4626.05	1106.64	17	83	4	-2633.41	-4556.8	-4556.8	13	14
281	-2325.63	-4594.4	1107.18	7	16	5	-2644.47	-4561.59	-4561.59	5	12
282	-2369.84	-4585.72	1107.02	43	88	6	-2655.34	-4559.08	-4559.08	8	9
283	-2428.06	-4662.81	1106.91	23	61	7	-2650.75	-4555.34	-4555.34	18	19
284	-2432.28	-4656.34	1106.15	14	63	8	-2661.62	-4545.13	-4545.13	9	3
285	-2469.97	-4650.45	1109.15	66	112	9	-2645.4	-4546.56	-4546.56	16	18
286	-2372.34	-4640.81	1106.16	30	44	10	-2634.58	-4544.05	-4544.05	6	10
287	-2423.63	-4636.58	1107.2	42	102	11	-2645.2	-4530.89	-4530.89	4	1
288	-2428.54	-4630.42	1107.48	27	97	12	-2650.86	-4523.99	-4523.99	3	8
289	-2421.81	-4621.04	1106.47	58	175	13	-2601.55	-4566.83	-4566.83	99	132
290	-2397.84	-4611.52	1107.78	48	103	14	-2630.21	-4564.28	-4564.28	15	18
291	-2354.91	-4608.13	1108.4	27	90	15	-2605.56	-4558.42	-4558.42	44	55
292	-2395.66	-4629.59	1107.67	33	68	16	-2614.07	-4555.52	-4555.52	30	39
293	-2387.37	-4628.71	1106.56	20	65	17	-2652.23	-4540	-4540	15	7
294	-2375.27	-4624.04	1105.48	17	52	18	-2628.02	-4540.99	-4540.99	28	22
295	-2482.95	-4674.16	1107.01	30	58	19	-2636.54	-4524.84	-4524.84	9	11
296	-2455.62	-4671.52	1107.61	28	56	20	-2659.83	-4521.41	-4521.41	5	4
297	-2426.89	-4646.8	1106.09	61	123	21	-2638.15	-4538.48	-4538.48	7	10
298	-2397.16	-4640.77	1108.45	67	149	22	-2642.93	-4536.09	-4536.09	5	5
299	-2336.36	-4615.85	1107.08	11	25	23	-2631.82	-4527.7	-4527.7	8	10
300	-2343.57	-4601.71	1108.52	53	143	24	-2647.64	-4555.52	-4555.52	15	8
301	-2364.03	-4588.9	1107.25	16	70	25	-2626.43	-4549.67	-4549.67	43	41
302	-2503.17	-4669.7	1107.63	44	64	26	-2657.19	-4542.79	-4542.79	6	14
303	-2498.73	-4657.96	1108.12	41	59	27	-2668.67	-4538.32	-4538.32	4	4
304	-2370.49	-4629.28	1108.29	60	122	28	-2665.65	-4531.3	-4531.3	8	2
305	-2409.36	-4629.93	1107.46	25	123	29	-2655.51	-4527.05	-4527.05	11	12
306	-2408.21	-4619.74	1106.5	41	135	30	-2647.27	-4518.95	-4518.95	7	7
307	-2329.21	-4604.01	1107.38	7	17	31	-2558.23	-4564.64	-4564.64	83	114
308	-2380.31	-4605.77	1109.48	67	131	32	-2648.84	-4533.11	-4533.11	7	4
309	-2391.67	-4651.67	1106.89	9	26	33	-2638.51	-4519.05	-4519.05	2	8
310	-2431.87	-4637.18	1107.96	34	70	34	-2624.82	-4566.18	-4566.18	55	49
311	-2409.8	-4612.41	1107.77	29	40	35	-2617.83	-4561.29	-4561.29	75	85
312	-2397.29	-4586.03	1107.25	19	61	36	-2641.12	-4555.3	-4555.3	33	33
313	-2417.57	-4655.87	1108.14	29	53	37	-2516.28	-4561.41	-4561.41	37	65
314	-2453.16	-4643.5	1108.29	37	71	38	-2597.77	-4561.1	-4561.1	78	84
315	-2459	-4649.29	1109.96	61	136	39	-2567.7	-4560.47	-4560.47	56	66
316	-2494.58	-4666.55	1108.67	39	56	40	-2517.14	-4529.53	-4529.53	50	54
317	-2440.69	-4664.41	1109.13	34	69	41	-2524.76	-4526.46	-4526.46	76	91
318	-2401.7	-4654.64	1107.86	10	12	42	-2658.75	-4515.37	-4515.37	7	5
319	-2483.71	-4658.11	1108.99	40	70	43	-2529.05	-4574.3	-4574.3	6	7
320	-2406.8	-4628.78	1109.72	23	63	44	-2595.36	-4568.67	-4568.67	73	84
321	-2373.38	-4604.68	1108.5	24	83	45	-2644.08	-4542	-4542	6	12
322	-2391.8	-4594.45	1108.03	39	120	46	-2652.94	-4517.48	-4517.48	5	7
323	-2326.38	-4587.63	1108.91	18	44	47	-2563.12	-4565.75	-4565.75	64	85
324	-2411.64	-4632.8	1110.32	38	114	48	-2545.35	-4572.88	-4572.88	5	4
325	-2364.56	-4622.7	1108.26	30	53	49	-2571.89	-4563.84	-4563.84	65	93
326	-2387.77	-4619.08	1108.89	40	109	50	-2634.21	-4533.83	-4533.83	10	15
327	-2387.09	-4604.61	1107.47	35	84	51	-2624.5	-4533.64	-4533.64	17	13
328	-2354.24	-4595.28	1109.71	58	160	52	-2644.2	-4512.96	-4512.96	4	3
329	-2509.67	-4672.01	1108.84	53	78	53	-2648.28	-4504.98	-4504.98	1	4
330	-2457.69	-4664.5	1108.64	24	53	54	-2522.72	-4545.52	-4545.52	102	147
331	-2501.67	-4665.23	1108.54	74	94	55	-2635.21	-4562.33	-4562.33	19	16
332	-2491.06	-4661.17	1108.75	61	115	56	-2631.29	-4555.96	-4555.96	23	44
333	-2424.88	-4650.85	1110.54	39	86	57	-2569.93	-4556.13	-4556.13	37	52
334	-2419.67	-4644.34	1109.89	30	105	58	-2656.2	-4508.15	-4508.15	8	4
335	-2377.65	-4630.6	1109.29	24	57	59	-2603.77	-4562.58	-4562.58	92	137
336	-2338.74	-4611.94	1108.82	15	51	60	-2644.95	-4524.14	-4524.14	17	12
337	-2339.92	-4592.41	1108.41	30	92	61	-2529.33	-4519.36	-4519.36	35	61
338	-2430.54	-4653.31	1108.51	21	46	62	-2633.33	-4515.72	-4515.72	10	14
339	-2352.9	-4585.73	1109.28	33	124	63	-2622.62	-4558.47	-4558.47	53	56
340	-2382.8	-4627.15	1110.2	38	80	64	-2638.2	-4549.79	-4549.79	18	15
341	-2401.7	-4625.09	1109.19	25	90	65	-2626.47	-4522.28	-4522.28	18	10
342	-2377.51	-4599.79	1110.42	23	83	66	-2587.43	-4559.13	-4559.13	114	104
343	-2375.49	-4595.07	1109.57	15	80	67	-2563.31	-4555.5	-4555.5	40	67
344	-2436.81	-4660.48	1109.68	28	56	68	-2523.17	-4572.02	-4572.02	50	45
345	-2411.41	-4649.71	1109.53	23	82	69	-2642.98	-4504.06	-4504.06	5	8
346	-2401.46	-4636.52	1109.46	50	140	70	-2551.19	-4567.86	-4567.86	62	86
347	-2333.13	-4597.03	1109.09	28	50	71	-2608.58	-4563.77	-4563.77	50	79
348	-2387.94	-4587.54	1108.84	41	134	72	-2556.5	-4556.62	-4556.62	62	64
349	-2380.36	-4584.98	1110.25	37	125	73	-2615.14	-4549.1	-4549.1	38	36
350	-2475.98	-4668.12	1109.56	49	98	74	-2602.86	-4541.61	-4541.61	19	23
351	-2434.19	-4647.67	1110.77	17	39	75	-2666.98	-4539.14	-4539.14	7	8
352	-2389.64	-4636.29	1109.87	24	39	76	-2650.48	-4526.58	-4526.58	8	5
353	-2356.42	-4628.04	1109.83	45	103	77	-2521.2	-4522.75	-4522.75	71	83
354	-2400.41	-4609.8	1110.59	25	64	78	-2517.44	-4516.3	-4516.3	15	30
355	-2365.02	-4586.6	1112.8	48	139	79	-2638.12	-4512.1	-4512.1	9	5
356	-2341.02	-4583.81	1110.26	28	82	80	-2521.94	-4559.47	-4559.47	48	68
357	-2476.64	-4663.52	1110.14	45	83	81	-2620.85	-4548.24	-4548.24	44	39
358	-2394.08	-4623.67	1109.64	27	58	82	-2646.88	-4534.42	-4534.42	10	5
359	-2382.93	-4619.46	1111.05	39	80	83	-2621.45	-4527.58	-4527.58	17	10
360	-2391.18	-4606.03	1110.46	27	59	84	-2609.8	-4548.06	-4548.06	54	38
361	-2386.55	-4598.65	1109.45	36	68	85	-2647.6	-4542.41	-4542.41	21	15
362	-2372.12	-4584.18	1111.55	27	70	86	-2608.4	-4543.58	-4543.58	30	22
363	-2464.33	-4668.5	1108.9	51	76	87	-2531.93	-4533.89	-4533.89	87	115
364	-2477.79	-4657.25	1110.45	26	48	88	-2628.14	-4511.92	-4511.92	8	5
365	-2360.27	-4616.79	1109.75	15	69	89	-2520.9	-4563.38	-4563.38	82	90
366	-2371.62	-4589.95	1110.22	46	103	90	-2653.28	-4542.77	-4542.77	22	18
367	-2472.64	-4660.11	1110.78	37	63	91	-2549.28	-4534.59	-4534.59	113	176
368	-2448.12	-4656.85	1109.44	33	74	92	-2538.83	-4517.31	-4517.31	45	70
369	-2434.28	-4656.2	1111	17	55	93	-2649.66	-4501.9	-4501.9	6	7
370	-2411.3	-4638.86	1111.68	27	45	94	-2614.4	-4526.94	-4526.94	31	20
371	-2390.01	-4629.18	1110.29	24	73	95	-2544.97	-4514.93	-4514.93	32	51
372	-2356.31	-4622.08	1109.58	25	96	96	-2616.83	-4507.63	-4507.63	5	4
373	-2413.86	-4624.51	1111.76	16	28	97	-2589.55	-4540.52	-4540.52	47	40
374	-2401.03	-4616.7	1111.29	28	75	98	-2632.67	-4522.64	-4522.64	22	18
375	-2394.12	-4591.16	1109.94	24	56	99	-2534.11	-4524.26	-4524.26	54	76
376	-2333.79	-4586.83	1110.12	32	84	100	-2641.3	-4518.16	-4518.16	3	1
377	-2360.31	-4593.92	1111.42	23	59	101	-2605.23	-4516.3	-4516.3	11	13
378	-2397.48	-4632.27	1110.87	26	73	102	-2515.56	-4513.17	-4513.17	46	74
379	-2369.38	-4627.79	1111.04	17	53	103	-2540.13	-4570.43	-4570.43	25	37
380	-2344.56	-4598.5	1110.55	18	52	104	-2571.48	-4567.94	-4567.94	20	29
381	-2363.24	-4600.82	1113.11	47	108	105	-2595.71	-4564.64	-4564.64	83	108
382	-2358.53	-4584.16	1112.05	35	111	106	-2536.17	-4543.41	-4543.41	62	64
383	-2407.23	-4625.55	1111.86	24	46	107	-2643.49	-4529.71	-4529.71	8	9
384	-2399.42	-4625.4	1112.35	14	40	108	-2657.87	-4497.9	-4497.9	3	3
385	-2389.24	-4595.18	1113.01	25	59	109	-2659.57	-4541.48	-4541.48	2	3
386	-2458.43	-4663.84	1112.11	22	47	110	-2620.71	-4539.51	-4539.51	20	12
387	-2361.33	-4621.74	1112.21	31	77	111	-2638.08	-4532.13	-4532.13	13	11
388	-2406.28	-4615.82	1112.56	13	40	112	-2621.04	-4515.47	-4515.47	11	8
389	-2367.53	-4615.67	1111.13	35	122	113	-2649.44	-4511.14	-4511.14	6	8
390	-2338.03	-4605.69	1112.09	13	43	114	-2533.02	-4508.93	-4508.93	62	53
391	-2338.47	-4595.9	1112.87	40	85	115	-2556.64	-4561.48	-4561.48	47	56
392	-2467.29	-4660.5	1111.61	29	49	116	-2612.42	-4516.9	-4516.9	4	4
393	-2352.12	-4611.14	1112.56	35	104	117	-2596.82	-4514.53	-4514.53	11	7
394	-2376.3	-4606.18	1113.49	24	39	118	-2587.98	-4561.88	-4561.88	100	94
395	-2347.41	-4606.2	1113.31	23	81	119	-2534.03	-4569.83	-4569.83	70	82
396	-2381.78	-4597.62	1113.54	37	86	120	-2516.39	-4549.98	-4549.98	64	70
397	-2379.42	-4590.21	1113.14	15	47	121	-2595.13	-4538.27	-4538.27	53	77
398	-2386.11	-4589.12	1113.15	34	84	122	-2641.98	-4537.53	-4537.53	11	12
399	-2394.55	-4600.51	1113.1	27	57	123	-2627.1	-4526.49	-4526.49	18	14
400	-2347.4	-4590.5	1112.78	29	85	124	-2654.04	-4519.7	-4519.7	8	5
401	-2351.62	-4620.74	1112.75	10	48	125	-2648.56	-4517.48	-4517.48	13	4
402	-2401.16	-4606.12	1113.39	6	27	126	-2544.66	-4565.88	-4565.88	34	38
403	-2344.2	-4591.99	1114.1	15	24	127	-2521.35	-4547.16	-4547.16	98	133
404	-2357.56	-4591.14	1113.84	31	65	128	-2649.95	-4537.25	-4537.25	1	8
405	-2350.22	-4584.94	1113.82	21	48	129	-2651.51	-4506.54	-4506.54	3	5
406	-2370.45	-4594.57	1114.25	16	68	130	-2529.24	-4560.49	-4560.49	83	132
407	-2393.12	-4610.54	1113.71	24	56	131	-2558.05	-4531.71	-4531.71	34	25
408	-2333.81	-4585.19	1113.95	13	40	132	-2651.17	-4529.96	-4529.96	5	12
409	-2356.13	-4598.31	1114.68	21	49	133	-2528.92	-4527.86	-4527.86	56	72
410	-2352.91	-4591.19	1115.01	21	37	134	-2656.58	-4524.09	-4524.09	4	6
411	-2375	-4589.87	1114.62	17	45	135	-2539.49	-4510.42	-4510.42	19	45
412	-2389.35	-4603.5	1114.34	12	34	136	-2660.55	-4510.45	-4510.45	4	5
0	-2373.84	-4566.15	1096.66	6	41	137	-2525.32	-4569.16	-4569.16	21	47
1	-2448.39	-4564.81	1097.17	19	27	138	-2570.52	-4556.38	-4556.38	77	65
2	-2400.33	-4557.48	1097.58	10	28	139	-2593.9	-4546.59	-4546.59	28	51
3	-2386.22	-4559.9	1097.08	18	32	140	-2581.25	-4539.54	-4539.54	68	64
4	-2413.1	-4553.71	1097.95	18	35	141	-2642.51	-4510.73	-4510.73	5	4
5	-2382.68	-4549.14	1097.02	25	90	142	-2542.39	-4506.97	-4506.97	58	81
6	-2383.74	-4577.12	1097.46	14	54	143	-2609.54	-4552.59	-4552.59	71	76
7	-2370.29	-4569.63	1097.07	14	48	144	-2571.07	-4549.68	-4549.68	104	126
8	-2387.42	-4568.69	1097.64	18	45	145	-2600.75	-4543.69	-4543.69	63	43
9	-2400.92	-4546.07	1098.05	32	60	146	-2641.39	-4525.58	-4525.58	4	5
10	-2392.95	-4548.34	1098.28	42	87	147	-2531.29	-4513.98	-4513.98	127	143
11	-2355.45	-4573.13	1098.21	17	72	148	-2587.88	-4517.09	-4517.09	32	25
12	-2355.72	-4566.61	1097.9	16	93	149	-2582.28	-4550.83	-4550.83	51	68
13	-2346.71	-4574.18	1098.41	24	99	150	-2603.48	-4549.73	-4549.73	60	56
14	-2396.24	-4564.08	1097.3	15	34	151	-2638.56	-4546.92	-4546.92	10	6
15	-2382.63	-4566.6	1098.42	47	132	152	-2532.84	-4538.62	-4538.62	85	118
16	-2351.87	-4558.86	1098.49	19	78	153	-2628.63	-4541.59	-4541.59	13	19
17	-2352.04	-4547.41	1099.11	47	146	154	-2581.96	-4531.73	-4531.73	46	52
18	-2393.32	-4557.19	1098.03	22	62	155	-2555.49	-4524.98	-4524.98	62	80
19	-2352.07	-4537.55	1098.39	11	49	156	-2554.99	-4511.94	-4511.94	52	59
20	-2346.83	-4537.01	1098.25	4	35	157	-2625.34	-4550.77	-4550.77	24	27
21	-2391	-4575.54	1097.68	27	46	158	-2531.18	-4548.62	-4548.62	46	64
22	-2495.62	-4570.71	1098.18	31	25	159	-2516.02	-4540.41	-4540.41	74	115
23	-2501.18	-4568.24	1098.63	36	55	160	-2623.6	-4541.77	-4541.77	22	19
24	-2384.65	-4518.6	1098.55	5	17	161	-2623.89	-4533.27	-4533.27	26	20
25	-2366.23	-4568.78	1098.32	14	82	162	-2520.44	-4534.83	-4534.83	55	52
26	-2487.64	-4564.47	1098.31	31	51	163	-2559.02	-4535.41	-4535.41	55	70
27	-2331.35	-4561.94	1099.51	9	52	164	-2628.66	-4532.41	-4532.41	19	19
28	-2452.79	-4554.89	1098.44	20	27	165	-2560.34	-4518.15	-4518.15	58	83
29	-2418.93	-4545.78	1098.73	30	67	166	-2525.55	-4507.6	-4507.6	50	83
30	-2394.54	-4579.16	1100.07	30	56	167	-2631.69	-4506.68	-4506.68	5	4
31	-2386.56	-4550.52	1100.3	53	123	168	-2589.62	-4544.3	-4544.3	69	36
32	-2357	-4545.04	1098.01	7	48	169	-2536.15	-4528.94	-4528.94	102	122
33	-2387.9	-4574.33	1099.78	22	89	170	-2665.76	-4531.22	-4531.22	5	6
34	-2401.46	-4568.49	1099.23	57	127	171	-2577.11	-4554.88	-4554.88	74	98
35	-2475.97	-4546.03	1099.55	29	34	172	-2540.4	-4545.89	-4545.89	129	149
36	-2494.12	-4556.96	1100.3	78	117	173	-2643.39	-4541.88	-4541.88	9	4
37	-2372.58	-4542.72	1098.75	11	37	174	-2605.75	-4539.67	-4539.67	51	65
38	-2335.15	-4540.28	1100.58	9	24	175	-2614.49	-4519.53	-4519.53	7	11
39	-2341.23	-4573.9	1100.57	23	68	176	-2626.43	-4516.53	-4516.53	12	2
40	-2417.62	-4565.44	1098.06	22	35	177	-2567.16	-4515.61	-4515.61	35	55
41	-2335.58	-4567.16	1100.92	44	119	178	-2547.78	-4558.98	-4558.98	45	57
42	-2326.12	-4565.84	1101.58	7	15	179	-2554.97	-4540.15	-4540.15	64	64
43	-2394.98	-4525.28	1101.2	19	81	180	-2612.57	-4534.21	-4534.21	12	17
44	-2374.73	-4565.23	1099.81	32	91	181	-2603.52	-4518.86	-4518.86	28	24
45	-2474.27	-4559.57	1099.75	38	62	182	-2625.21	-4508.77	-4508.77	3	6
46	-2497.76	-4545.29	1100.43	40	40	183	-2584.44	-4542.64	-4542.64	70	65
47	-2370.35	-4524.17	1100.48	27	131	184	-2574.51	-4528.13	-4528.13	48	52
48	-2363.09	-4558.39	1099.47	38	137	185	-2562.57	-4528.58	-4528.58	94	97
49	-2334.71	-4556.84	1101.15	22	54	186	-2520.53	-4523.02	-4523.02	44	72
50	-2506.36	-4556.01	1100.31	55	69	187	-2620.62	-4520.37	-4520.37	15	9
51	-2499.62	-4552.59	1100.27	44	57	188	-2582.77	-4557.19	-4557.19	90	102
52	-2347.51	-4552.26	1099.28	28	67	189	-2590.9	-4532.11	-4532.11	22	29
53	-2394.19	-4543.55	1101.15	71	132	190	-2618.24	-4531.61	-4531.61	19	22
54	-2395.79	-4518.5	1101.42	15	53	191	-2530.38	-4525.59	-4525.59	70	78
55	-2367.17	-4511.18	1101.43	9	22	192	-2567.33	-4522.02	-4522.02	39	46
56	-2492.75	-4564.92	1101.31	31	63	193	-2534.76	-4520.96	-4520.96	20	56
57	-2415.38	-4537.95	1100.7	18	71	194	-2590.23	-4524.02	-4524.02	30	39
58	-2426.91	-4533.55	1101.44	24	71	195	-2634.87	-4509.48	-4509.48	8	6
59	-2403.25	-4529.14	1101.4	26	77	196	-2593.04	-4554.18	-4554.18	80	104
60	-2381.34	-4521.87	1100.34	21	90	197	-2656.74	-4535.58	-4535.58	10	7
61	-2433.26	-4557.59	1098.62	8	21	198	-2638.45	-4519.95	-4519.95	6	3
62	-2348.39	-4562.83	1100.92	26	77	199	-2637.28	-4514.54	-4514.54	0	3
63	-2380.79	-4556.11	1100.72	32	103	200	-2604.33	-4510.47	-4510.47	9	7
64	-2445.77	-4540.03	1103.57	70	159	201	-2548.79	-4509.41	-4509.41	52	80
65	-2389.29	-4513.65	1101.74	21	36	202	-2528.26	-4540.98	-4540.98	76	85
66	-2341.29	-4578.38	1101.51	26	77	203	-2609.34	-4533.58	-4533.58	20	14
67	-2404.91	-4556.26	1101.77	73	167	204	-2547.96	-4526.92	-4526.92	46	60
68	-2490.24	-4520.51	1103.1	71	89	205	-2547.75	-4517.96	-4517.96	42	85
69	-2343.74	-4549.04	1102.36	48	105	206	-2609.33	-4514.28	-4514.28	12	13
70	-2394.44	-4535.22	1101.5	40	76	207	-2658.79	-4513.4	-4513.4	4	7
71	-2393.29	-4530.18	1100.43	33	103	208	-2534.91	-4553.53	-4553.53	82	97
72	-2478.98	-4517.06	1101.34	18	49	209	-2564.32	-4540.34	-4540.34	46	52
73	-2485.73	-4511.64	1101.55	29	43	210	-2634.66	-4534.03	-4534.03	10	9
74	-2361.91	-4528.88	1100.82	32	89	211	-2638.27	-4526.38	-4526.38	11	8
75	-2383.3	-4533.4	1101.5	46	111	212	-2581.55	-4517.62	-4517.62	36	58
76	-2367.53	-4518.17	1101.83	24	82	213	-2657.39	-4518.67	-4518.67	7	2
77	-2467.3	-4514.58	1103.87	36	70	214	-2618.76	-4511.99	-4511.99	24	7
78	-2499.33	-4514.2	1102.26	22	30	215	-2661.97	-4538.16	-4538.16	2	3
79	-2378.32	-4506.53	1103.2	2	13	216	-2552.94	-4521.24	-4521.24	58	81
80	-2325.36	-4576.89	1103.91	11	23	217	-2651.76	-4521.41	-4521.41	5	1
81	-2489.23	-4556.77	1102.72	52	92	218	-2534.71	-4542.33	-4542.33	63	86
82	-2403.99	-4545.57	1101.96	37	102	219	-2552.91	-4543.95	-4543.95	55	69
83	-2467.91	-4541.03	1102.44	32	56	220	-2588.78	-4549.98	-4549.98	59	61
84	-2376.34	-4539.1	1101.07	31	116	221	-2654.76	-4528.21	-4528.21	6	5
85	-2462.56	-4548.7	1101.96	27	80	222	-2630.21	-4543.09	-4543.09	10	9
86	-2344.08	-4539.69	1101.57	47	129	223	-2587.91	-4534.15	-4534.15	51	58
87	-2435.07	-4532	1102.97	50	120	224	-2572.78	-4521.47	-4521.47	70	61
88	-2456.13	-4528.48	1103.38	60	131	225	-2646.53	-4518.56	-4518.56	10	8
89	-2347.85	-4577.97	1102.33	24	96	226	-2653.93	-4514.4	-4514.4	4	2
90	-2352.97	-4538.18	1102.44	53	116	227	-2599.38	-4550.24	-4550.24	43	55
91	-2476.27	-4532.44	1105.09	93	138	228	-2646.5	-4539.2	-4539.2	5	8
92	-2511.06	-4522.66	1104.06	71	106	229	-2520.64	-4537.77	-4537.77	28	31
93	-2361.21	-4571.03	1103.42	46	199	230	-2544.39	-4531.68	-4531.68	82	102
94	-2357.29	-4542.83	1102.96	34	73	231	-2642.29	-4533.24	-4533.24	3	8
95	-2382.55	-4541.82	1101.51	49	146	232	-2648.12	-4528.45	-4528.45	11	10
96	-2503.73	-4524.57	1103.09	48	73	233	-2644.18	-4525.99	-4525.99	2	9
97	-2491.81	-4509.6	1102.91	23	64	234	-2623.03	-4522.57	-4522.57	10	4
98	-2394.97	-4578.61	1103.1	29	103	235	-2628.65	-4516.82	-4516.82	3	4
99	-2368.4	-4575.82	1102.61	38	127	236	-2622.14	-4546.89	-4546.89	13	19
100	-2398.03	-4564.34	1101.87	24	108	237	-2543.82	-4538.31	-4538.31	53	72
101	-2384.13	-4562.7	1103.27	61	154	238	-2614.51	-4541.1	-4541.1	20	19
102	-2370.71	-4543.45	1103.14	39	146	239	-2600.39	-4529.64	-4529.64	13	21
103	-2494.3	-4547.92	1102.47	49	107	240	-2631.93	-4527.27	-4527.27	12	13
104	-2482.66	-4534.4	1106.01	88	139	241	-2578	-4521.02	-4521.02	51	46
105	-2438.14	-4538.55	1104.84	21	60	242	-2616.74	-4547.41	-4547.41	18	16
106	-2481.6	-4522.25	1103.21	40	74	243	-2668.22	-4534.83	-4534.83	1	2
107	-2389.92	-4507.06	1104.79	46	104	244	-2607.65	-4523.13	-4523.13	15	19
108	-2499.99	-4556.82	1103.85	31	74	245	-2562.19	-4517.13	-4517.13	68	71
109	-2332.53	-4560.85	1106.95	45	106	246	-2558.47	-4513.63	-4513.63	25	25
110	-2509.24	-4554.11	1105.12	77	106	247	-2584.41	-4547.87	-4547.87	44	41
111	-2482.67	-4552.3	1103.61	48	68	248	-2598.7	-4540.41	-4540.41	32	22
112	-2462.43	-4535.58	1102.78	36	74	249	-2539.48	-4520.23	-4520.23	56	82
113	-2394.35	-4517.29	1104.16	29	62	250	-2572.41	-4512.26	-4512.26	8	15
114	-2378.12	-4568.49	1102.36	48	130	251	-2571.15	-4540.85	-4540.85	91	114
115	-2343.77	-4571.35	1103.63	37	109	252	-2575.76	-4531.74	-4531.74	74	79
116	-2479.35	-4559.87	1102.9	58	79	253	-2581.83	-4527.31	-4527.31	63	61
117	-2472.19	-4556.63	1104.11	48	76	254	-2544.85	-4518.67	-4518.67	43	66
118	-2339.72	-4559.06	1103.51	28	62	255	-2663.94	-4519	-4519	8	3
119	-2397.07	-4550.73	1101.87	29	100	256	-2598.16	-4521.99	-4521.99	22	16
120	-2507.7	-4540.08	1103.78	46	72	257	-2551.91	-4518.48	-4518.48	39	51
121	-2416.8	-4532.65	1105.94	74	177	258	-2565.32	-4532.12	-4532.12	71	77
122	-2409.34	-4530.88	1103.46	23	85	259	-2661.71	-4529.78	-4529.78	8	3
123	-2391.82	-4527.44	1102.94	28	71	260	-2567.99	-4524.37	-4524.37	54	65
124	-2438.31	-4526.43	1104.76	59	140	261	-2594.11	-4534.38	-4534.38	30	23
125	-2407.54	-4522.68	1103.59	41	100	262	-2560.23	-4524.07	-4524.07	58	53
126	-2449.89	-4523.72	1104.79	26	62	263	-2583.39	-4537.66	-4537.66	51	56
127	-2460.3	-4519.31	1105.59	46	69
128	-2373.85	-4520.43	1104.98	42	151
129	-2502.77	-4508.91	1103.99	13	19
130	-2337.58	-4576.46	1105.68	34	103
131	-2500.42	-4541.38	1106.4	84	102
132	-2423.26	-4517.89	1107.04	79	150
133	-2398.67	-4572.27	1104.06	50	163
134	-2409.21	-4561.2	1104.3	22	71
135	-2430.84	-4544.42	1104.97	49	103
136	-2430.17	-4537.74	1104.37	31	92
137	-2502.7	-4534.24	1104.01	56	71
138	-2387.9	-4518.43	1104.35	21	52
139	-2381.39	-4517.14	1103.52	36	62
140	-2485.09	-4518.11	1104.88	41	95
141	-2417.15	-4558.2	1105.16	74	161
142	-2358.88	-4559.16	1105.5	33	97
143	-2413.65	-4551.46	1104.84	31	107
144	-2434.74	-4554.34	1104.41	29	73
145	-2511.22	-4547.78	1104.72	44	66
146	-2336.04	-4544.38	1105.12	5	17
147	-2489.14	-4531.68	1106.08	41	55
148	-2342.14	-4535.6	1104.84	0	11
149	-2471.8	-4516.35	1104.97	49	99
150	-2489.59	-4515.8	1105.69	50	77
151	-2505.12	-4518.15	1104.83	39	91
152	-2370.33	-4514.62	1105.17	40	129
153	-2404.46	-4566.76	1104.48	15	78
154	-2351.23	-4553.78	1106.55	41	88
155	-2340.14	-4545.15	1105.1	23	68
156	-2489.95	-4539.35	1104.66	50	72
157	-2424.97	-4533.03	1106.15	49	97
158	-2508.97	-4508.03	1106.03	57	82
159	-2419.89	-4507.38	1105.46	11	35
160	-2376.69	-4562.06	1104.18	17	55
161	-2398.77	-4560.99	1105.01	17	66
162	-2346.42	-4559.62	1104.71	23	71
163	-2442.84	-4554.49	1105.78	21	55
164	-2374.6	-4532.56	1103.8	32	89
165	-2510.26	-4529.18	1105.48	42	60
166	-2466.22	-4523.97	1105.66	91	188
167	-2477.93	-4519.95	1105.27	43	92
168	-2336.11	-4566.72	1104.73	30	67
169	-2463.09	-4554.48	1106	34	72
170	-2448.54	-4549.05	1105.65	31	81
171	-2488.66	-4544.26	1106.95	91	135
172	-2398.37	-4545.99	1105.86	47	103
173	-2475.87	-4542.03	1104.56	45	112
174	-2386.46	-4537.11	1104.69	31	73
175	-2460.37	-4537.5	1104.68	22	62
176	-2448.5	-4530.06	1105.69	35	60
177	-2480.94	-4509	1104.76	32	58
178	-2399.83	-4508.63	1106.56	25	110
179	-2494.8	-4553.67	1105.25	58	96
180	-2374.87	-4558.57	1104.74	38	82
181	-2382.09	-4546.69	1105.23	19	56
182	-2390.27	-4546.21	1104.76	18	72
183	-2422.88	-4539.98	1105.75	57	170
184	-2347.89	-4537.39	1106.7	36	86
185	-2404.95	-4525.05	1105.28	28	63
186	-2420.93	-4523.19	1106.02	29	73
187	-2435.31	-4518.08	1106.2	28	67
188	-2447.83	-4510.69	1106.02	16	37
189	-2431.81	-4509.97	1105.42	11	17
190	-2403.72	-4502.94	1107.29	23	40
191	-2486.45	-4506.86	1105.63	57	85
192	-2490.88	-4501.71	1106.56	29	52
193	-2382.19	-4578.68	1105.31	22	65
194	-2354.04	-4573.26	1106.29	42	120
195	-2349.87	-4563.72	1106.5	32	95
196	-2360.98	-4546.8	1104.47	53	165
197	-2464.74	-4542.18	1105.54	66	113
198	-2450.69	-4543	1106.28	16	52
199	-2397.23	-4519.05	1107.18	40	166
200	-2465.66	-4502.86	1106.64	8	29
201	-2436.75	-4498.47	1106.25	17	61
202	-2400.8	-4555.03	1107.07	57	164
203	-2425.71	-4548.03	1106.84	12	53
204	-2408.84	-4542.78	1107.53	39	150
205	-2470.16	-4535.77	1107.51	96	144
206	-2362.22	-4529.82	1105.97	37	123
207	-2387.25	-4527.86	1104.88	28	80
208	-2442.32	-4514.88	1108.29	39	131
209	-2375.29	-4573.57	1106.41	22	87
210	-2345.94	-4570.05	1107.24	28	105
211	-2376.9	-4566.11	1106.35	25	74
212	-2390.52	-4558.08	1107.94	39	153
213	-2335.68	-4550.18	1107.76	15	54
214	-2375.68	-4539.24	1107.42	43	108
215	-2388.51	-4534.17	1106.94	34	84
216	-2353.56	-4530.51	1106.9	25	87
217	-2439.86	-4503.1	1107.37	38	96
218	-2422.73	-4496.74	1107.89	30	52
219	-2408.78	-4552.9	1106.48	38	114
220	-2331.08	-4556.02	1109.15	8	35
221	-2357.15	-4534.71	1106.96	20	83
222	-2491.24	-4526.27	1107.67	43	77
223	-2379.5	-4523.6	1106.62	40	102
224	-2360.92	-4523.32	1106.27	24	71
225	-2429.18	-4521.06	1106.53	23	66
226	-2418.19	-4514.44	1106.82	34	64
227	-2476.86	-4499.23	1107.29	32	56
228	-2345.82	-4577.68	1108.99	51	154
229	-2368.14	-4569.25	1107.57	54	159
230	-2327.53	-4568.6	1107.85	15	46
231	-2341.71	-4563.41	1107.12	22	63
232	-2368.45	-4548.43	1107.16	36	95
233	-2454.37	-4536.02	1107.87	102	173
234	-2499.64	-4534.53	1107.34	50	67
235	-2494.39	-4535.08	1108.46	44	95
236	-2506.97	-4522.34	1107.55	75	85
237	-2411.03	-4513.33	1108.43	72	143
238	-2390.06	-4576.55	1106.02	31	92
239	-2406.22	-4566.63	1108.26	35	103
240	-2379.68	-4558.01	1107.17	42	99
241	-2395.63	-4536.54	1108.05	58	120
242	-2458.01	-4530.54	1108.86	73	129
243	-2441.77	-4537.9	1107.97	58	146
244	-2441.33	-4528.88	1108.74	66	142
245	-2401.17	-4526.67	1107.35	38	95
246	-2451.79	-4523.99	1108.78	83	155
247	-2409.7	-4502.46	1107.6	20	36
248	-2499.72	-4502.05	1107.75	14	33
249	-2394.84	-4566.88	1108.26	66	101
250	-2448.72	-4554.14	1107.63	32	84
251	-2384	-4549.34	1107.18	37	93
252	-2390.23	-4521.25	1107.41	30	54
253	-2484.87	-4511.33	1107.89	62	99
254	-2388.75	-4513.59	1108.06	22	89
255	-2436.42	-4510.81	1108.76	50	132
256	-2432.66	-4500.39	1109.45	18	78
257	-2336.94	-4566.74	1108.63	53	125
258	-2384.66	-4561.36	1109.52	36	135
259	-2418.09	-4547.11	1108.74	53	105
260	-2471.05	-4547.73	1107.18	30	81
261	-2389.45	-4541.98	1107.05	29	52
262	-2415.96	-4541.95	1107.57	22	82
263	-2483.32	-4537.75	1109.57	26	71
264	-2509.64	-4532.37	1108.25	57	81
265	-2394.1	-4529.56	1107.71	39	108
266	-2381.46	-4526.32	1110.08	23	63
267	-2385.21	-4521.36	1109.54	36	89
268	-2379.51	-4515.02	1108.05	39	105
269	-2428.3	-4509.89	1108.8	34	67
270	-2501.69	-4513.25	1107.18	69	118
271	-2486.32	-4502.79	1108.89	36	85
272	-2442.89	-4496.83	1107.14	14	41
273	-2465.2	-4531.87	1108.23	40	97
274	-2476.8	-4513.83	1109.43	90	147
275	-2458.63	-4513.65	1109.1	84	158
276	-2466.88	-4550.34	1106.47	25	76
277	-2399.62	-4543.02	1109.05	65	181
278	-2447.1	-4519.25	1108.89	53	104
279	-2396.36	-4511.65	1108.06	42	90
280	-2444.87	-4508.53	1108.73	44	108
281	-2456.64	-4499.33	1108.36	36	107
282	-2398.67	-4574.71	1108.15	58	148
283	-2432.88	-4547.57	1109.15	74	151
284	-2404.5	-4547.34	1109.09	22	63
285	-2506.91	-4541.36	1109.4	90	85
286	-2479.54	-4526.04	1109.14	26	53
287	-2366.5	-4521.85	1108.63	14	76
288	-2482.52	-4520.66	1108.39	36	88
289	-2465.16	-4511.84	1109.34	28	55
290	-2494.87	-4512.71	1109.49	93	158
291	-2508.77	-4510.14	1109.38	102	156
292	-2329.65	-4575.31	1108.96	18	55
293	-2406.23	-4559.97	1108.65	26	60
294	-2411.56	-4554.9	1110.75	33	78
295	-2469.97	-4498.51	1109.37	21	37
296	-2358.97	-4561.68	1109.06	38	79
297	-2374.42	-4563.98	1109.74	33	90
298	-2474.54	-4542.93	1109.17	16	56
299	-2476.55	-4537.3	1109.95	30	63
300	-2448.36	-4539.69	1109.64	40	94
301	-2406.05	-4533.95	1108.96	39	81
302	-2408.31	-4528.32	1109.66	33	72
303	-2368.96	-4527.61	1109.28	30	68
304	-2406.15	-4507.89	1109.06	42	80
305	-2420.35	-4511.35	1110.89	49	94
306	-2479.88	-4505.91	1109.77	75	117
307	-2416.03	-4500.35	1109.07	24	39
308	-2351.05	-4579.11	1110.18	32	75
309	-2365.07	-4547.44	1110.84	35	93
310	-2391.77	-4549.06	1109.12	40	92
311	-2344.14	-4544.12	1110.48	17	59
312	-2378	-4532.63	1109.49	34	79
313	-2404.06	-4515.8	1110.02	49	154
314	-2469.81	-4513	1110.74	41	70
315	-2358.88	-4577.5	1109.48	54	122
316	-2339.99	-4577.57	1108.69	40	126
317	-2363.76	-4575.87	1109.66	28	101
318	-2464.21	-4541.86	1109.29	52	110
319	-2428.66	-4530.29	1111.11	48	69
320	-2414.78	-4506.34	1110.07	46	92
321	-2369.1	-4540.71	1110.67	42	73
322	-2382.66	-4535.1	1110.82	56	152
323	-2359.56	-4527.43	1109.67	13	47
324	-2423.69	-4523.76	1110.34	21	57
325	-2492.95	-4521.67	1109.66	48	78
326	-2464.07	-4516.59	1111.14	29	73
327	-2503.04	-4505.46	1109.56	26	46
328	-2391.56	-4578.63	1109.74	30	81
329	-2348.89	-4575.24	1112.41	43	123
330	-2344.44	-4567.49	1112.87	24	67
331	-2362.74	-4557.11	1110.54	26	110
332	-2360.24	-4535.42	1110.35	20	69
333	-2352.92	-4538.25	1110.81	21	60
334	-2506.26	-4528.86	1110.88	58	113
335	-2461.62	-4523.12	1111.45	42	95
336	-2498.66	-4519.04	1108.68	68	105
337	-2494.72	-4505.25	1109.19	72	116
338	-2456.8	-4505.73	1111.15	76	137
339	-2403.7	-4555.51	1110.92	40	75
340	-2417.17	-4552	1110.61	20	60
341	-2373.11	-4553.45	1111.32	37	107
342	-2386.94	-4547.53	1110.97	48	97
343	-2450.66	-4529.14	1110.98	47	101
344	-2489.94	-4516.08	1110.86	66	107
345	-2444.07	-4512.2	1111.67	30	56
346	-2444.86	-4500.95	1110.41	64	94
347	-2385	-4570.06	1110.55	45	130
348	-2344.69	-4562.16	1110.84	24	69
349	-2336.62	-4560.57	1111.44	35	128
350	-2414.95	-4538.92	1110.18	16	46
351	-2389.67	-4525.09	1110.52	24	65
352	-2504.58	-4521.68	1111.49	48	67
353	-2396.63	-4522.44	1110.59	15	66
354	-2373.82	-4522.86	1110.47	18	60
355	-2426.55	-4512.4	1111.54	47	102
356	-2332.61	-4569.55	1111.24	16	81
357	-2337.8	-4545.92	1110.83	9	40
358	-2390.5	-4537.25	1110.92	30	89
359	-2489.1	-4533.47	1110.91	52	93
360	-2373.93	-4528.67	1109.8	26	69
361	-2333.83	-4574.64	1112.73	29	59
362	-2399.44	-4562.12	1110.55	32	76
363	-2395.81	-4551.13	1111.63	16	51
364	-2440.41	-4545.18	1109.9	29	56
365	-2425.77	-4541.28	1111.12	31	79
366	-2411.25	-4525.15	1110.48	33	123
367	-2483.54	-4517.83	1111.36	49	67
368	-2473.22	-4505.68	1110.92	25	56
369	-2341.22	-4571.14	1111.95	33	105
370	-2356.41	-4550.78	1112.22	7	42
371	-2353.7	-4544.18	1111.34	11	46
372	-2494.06	-4528.58	1111.76	34	50
373	-2502.16	-4511.98	1111.48	25	51
374	-2437.9	-4505.28	1112.17	21	58
375	-2397.52	-4577.83	1112.09	21	54
376	-2367.25	-4563.09	1111.91	23	67
377	-2338.72	-4553.52	1111.62	18	33
378	-2421.86	-4528.15	1110.64	59	129
379	-2468.93	-4519.45	1111.39	33	56
380	-2474.86	-4519.86	1111.54	23	54
381	-2401.57	-4569.76	1111.97	23	39
382	-2379.86	-4550.23	1112.01	21	67
383	-2406.5	-4548.63	1111.78	24	62
384	-2360.47	-4540.51	1112.1	15	48
385	-2444.9	-4535.2	1111.99	71	116
386	-2399.67	-4535.82	1111.24	29	75
387	-2479.13	-4531.56	1111.6	45	53
388	-2465.69	-4531.27	1111.9	20	82
389	-2487.66	-4525	1111.68	30	70
390	-2509.53	-4517.53	1111.6	44	85
391	-2359.01	-4569.42	1112.88	37	76
392	-2373.93	-4569.07	1112.54	23	61
393	-2380.25	-4566.1	1112.33	28	84
394	-2347.01	-4550.37	1112.33	19	63
395	-2402.16	-4528.97	1111.22	16	55
396	-2452.22	-4509.39	1111.92	40	72
397	-2365.8	-4572.31	1112.19	34	82
398	-2386.73	-4571.93	1113.95	30	58
399	-2440.32	-4524.37	1111.94	32	62
400	-2455.48	-4520.35	1112.91	50	129
401	-2462.73	-4502.16	1111.3	26	53
402	-2361.14	-4579.17	1113.64	53	123
403	-2379.04	-4577.06	1112.96	16	50
404	-2389.3	-4554.43	1112.47	13	55
405	-2362.13	-4562.23	1113.7	27	72
406	-2347.71	-4545.29	1113.32	13	26
407	-2446.77	-4524.05	1112.95	24	101
408	-2387.67	-4579.56	1113.98	33	73
409	-2372	-4575.27	1113.51	56	121
410	-2352.59	-4571.46	1113.91	16	33
411	-2351.25	-4564.34	1114.12	16	48
412	-2374.34	-4563.07	1113.59	23	51
413	-2394.34	-4560.97	1113.52	20	70
414	-2356.98	-4558.93	1113.86	15	32
415	-2381.4	-4577.02	1114.48	14	39
416	-2396.56	-4567.91	1114.21	14	47

## Sheet: Emb#4(density)
3 ID	Cell Position X	Cell Position Y	Cell Position Z	her1Density(count/pL)	her7Density(count/pL)	1 ID	Cell Position X	Cell Position Y	Cell Position Z	her1Density(count/pL)	her7Density(count/pL)
0	-2397.4	-4639.02	1094.41	11.1861	37.2871	0	-2537.09	-4636.4	-4636.4	62.4229	79.1705
1	-2430.09	-4662.11	1094.77	22.1187	30.9661	1	-2574.13	-4639.65	-4639.65	49.6111	59.1951
2	-2402.65	-4656.99	1093.94	22.5909	57.9506	2	-2530.02	-4637.12	-4637.12	60.2516	58.782
3	-2414.65	-4654.07	1093.94	21.1494	48.9775	3	-2517.82	-4644.44	-4644.44	62.66	88.2535
4	-2400.27	-4646.88	1095.12	22.4519	64.1483	4	-2542.07	-4641.82	-4641.82	70.0833	66.7139
5	-2411.52	-4637.28	1094.91	16.4393	36.9885	5	-2526.69	-4656.16	-4656.16	47.0178	61.6095
6	-2380.77	-4646.31	1095.59	27.5904	60.0497	6	-2568	-4651.2	-4651.2	38.8366	24.3858
7	-2430.24	-4628.01	1096.73	52.4751	84.1039	7	-2557.95	-4646.04	-4646.04	63.0542	75.2226
8	-2447.49	-4625.86	1096.09	35.7071	62.0993	8	-2517.71	-4659.3	-4659.3	63.7381	79.3719
9	-2425.78	-4665.44	1096.46	25.6267	45.6475	9	-2536.88	-4657.11	-4657.11	54.6868	47.3952
10	-2420.02	-4639.63	1095.35	20.5591	44.2812	10	-2577.85	-4650.59	-4650.59	28.4324	40.3557
11	-2449.99	-4636.18	1096.46	43.1942	77.528	11	-2559.34	-4633.74	-4633.74	72.8184	99.9469
12	-2453.38	-4630.9	1097.26	33.2496	73.4585	12	-2574.43	-4621.86	-4621.86	64.8863	89.9757
13	-2425.97	-4632.29	1096.05	50.0747	67.8979	13	-2525.11	-4665.67	-4665.67	60.6709	62.918
14	-2439.02	-4626.09	1097.12	43.193	80.7521	14	-2532.34	-4629.19	-4629.19	55.4374	80.0762
15	-2416.42	-4656.87	1096.15	28.4235	49.5119	15	-2522.45	-4617.39	-4617.39	60.7759	58.6802
16	-2384.76	-4652.44	1097.31	32.3938	77.7452	16	-2532.55	-4640.55	-4640.55	76.6131	74.983
17	-2434.53	-4641.27	1096.84	37.9469	66.6946	17	-2541.96	-4627.1	-4627.1	54.2962	80.9842
18	-2461.24	-4636.89	1095.6	53.0046	88.8186	18	-2589.46	-4617.75	-4617.75	72.0951	76.2148
19	-2459.23	-4624.81	1097.2	39.3355	74.6708	19	-2598.78	-4612.94	-4612.94	81.0229	69.7174
20	-2409.82	-4661.8	1096.46	24.371	36.5565	20	-2536.66	-4619.62	-4619.62	50.7019	85.1791
21	-2415.5	-4632.73	1096.92	35.6671	64.7831	21	-2556.69	-4623.39	-4623.39	62.1853	81.0293
22	-2485.28	-4639.24	1096.43	40.8994	65.439	22	-2592.78	-4634	-4634	31.0598	17.3935
23	-2438.39	-4618.36	1096.18	13.2384	34.4199	23	-2544.82	-4632.27	-4632.27	65.1842	97.7763
24	-2442.1	-4649.52	1097.34	39.8128	48.0096	24	-2550.17	-4624.52	-4624.52	64.7923	79.3147
25	-2460.8	-4648.23	1098.06	21.8834	40.1196	25	-2528.75	-4620.98	-4620.98	39.4758	68.4247
26	-2488.25	-4630.28	1097.49	50.2364	70.6715	26	-2600.96	-4620.27	-4620.27	51.2668	53.7081
27	-2455.29	-4666.59	1100.03	48.1278	76.567	27	-2607.46	-4609.48	-4609.48	93.7801	79.2666
28	-2478.42	-4648.91	1096.5	74.3175	69.1022	28	-2664.41	-4603.31	-4603.31	7.58564	14.0043
29	-2511.11	-4651.35	1097.82	60.6208	69.7554	29	-2584.7	-4644.98	-4644.98	37.8313	20.9527
30	-2470.92	-4628.01	1097.41	44.3231	77.1101	30	-2563.5	-4622.74	-4622.74	49.4919	64.9075
31	-2497.7	-4625.81	1097.91	52.5354	76.1763	31	-2640.38	-4607.69	-4607.69	30.3267	8.66476
32	-2444.42	-4613.89	1097.05	25.3491	32.3905	32	-2647.64	-4606.02	-4606.02	14.7525	12.2937
33	-2439.29	-4671.42	1097.49	26.0123	35.1166	33	-2655.95	-4600.66	-4600.66	12.5003	10.4169
34	-2460.03	-4660.55	1098.67	15.1527	25.2544	34	-2538.51	-4642.35	-4642.35	73.2111	81.7524
35	-2426.99	-4656.23	1097.47	27.533	62.714	35	-2673.63	-4625.06	-4625.06	3.46928	0.867321
36	-2508.93	-4658.25	1096.95	47.2373	76.601	36	-2646.53	-4619.85	-4619.85	9.81701	8.41458
37	-2507.48	-4641.53	1098.14	45.3986	85.6716	37	-2671.4	-4600.58	-4600.58	5.77871	6.50105
38	-2378.38	-4631.29	1098.02	25.3161	57.2942	38	-2517.46	-4672.87	-4672.87	37.1118	52.1884
39	-2447.6	-4632.3	1098.82	24.7382	75.1309	39	-2669.65	-4621.72	-4621.72	5.88542	3.67839
40	-2483.44	-4622.24	1098.34	41.7236	75.6985	40	-2544.72	-4619.29	-4619.29	59.5793	73.9605
41	-2511.65	-4623.72	1098.23	52.2718	89.6088	41	-2651.6	-4614.32	-4614.32	8.98742	1.4979
42	-2398.3	-4657.88	1098.33	30.7633	62.4315	42	-2528.17	-4654.4	-4654.4	65.7546	87.3954
43	-2402.3	-4630.86	1097.55	22.7305	34.0958	43	-2524.22	-4647.17	-4647.17	53.6749	88.7128
44	-2395.58	-4632.65	1097.87	29.9646	60.7616	44	-2517.57	-4638.62	-4638.62	75.0155	109.189
45	-2509.92	-4634.72	1098.77	57.99	70.4164	45	-2656.23	-4607.22	-4607.22	9.2404	7.18698
46	-2386.57	-4624.69	1097.79	19.5158	53.6684	46	-2521.86	-4679.52	-4679.52	51.4217	47.7487
47	-2374.8	-4625.83	1098.08	20.3953	43.3399	47	-2593.13	-4639.53	-4639.53	42.9292	49.4336
48	-2364.06	-4625.4	1097.78	12.924	24.5557	48	-2544.83	-4647.17	-4647.17	73.2277	93.3294
49	-2400.81	-4607.71	1096.5	15.3412	32.9837	49	-2606.2	-4637.37	-4637.37	13.424	10.4409
50	-2415.56	-4604.08	1095.81	24.7326	51.0109	50	-2558.82	-4661.06	-4661.06	26.0281	27.3295
51	-2466.75	-4675.29	1098.25	46.3029	55.5634	51	-2640.2	-4615.82	-4615.82	9.5816	3.19387
52	-2475.99	-4657.21	1099.01	53.9849	58.8927	52	-2637.79	-4602.09	-4602.09	20.3041	37.7076
53	-2408.18	-4622.5	1097.89	30.0203	83.5348	53	-2650.05	-4599.9	-4599.9	25.927	13.726
54	-2473.31	-4618.42	1099.21	24.4607	64.9955	54	-2580.81	-4641.49	-4641.49	56.2836	38.7407
55	-2383.94	-4603.11	1098.64	32.9646	88.4839	55	-2531.34	-4644.14	-4644.14	54.2969	92.5718
56	-2366.77	-4608.83	1098.69	17.515	58.3835	56	-2530.23	-4680.99	-4680.99	29.4545	44.6897
57	-2368.8	-4599.35	1097.58	21.5935	66.1301	57	-2515.58	-4666.54	-4666.54	60.3678	57.1046
58	-2382.42	-4596.77	1098.09	25.6865	85.3158	58	-2599.63	-4632.35	-4632.35	34.8841	18.8956
59	-2375.31	-4598.27	1097.6	40.5465	58.4623	59	-2608.31	-4625.47	-4625.47	30.5844	16.3117
60	-2486.97	-4664.51	1098.86	30.656	47.0059	60	-2543.39	-4674.65	-4674.65	35.8461	50.6521
61	-2404.73	-4653.37	1097.19	25.2182	73.1942	61	-2570.04	-4663.6	-4663.6	56.5878	45.9776
62	-2383.86	-4643.98	1099.31	33.2202	50.2355	62	-2535.73	-4649.03	-4649.03	85.807	95.902
63	-2363.76	-4646.46	1098.35	10.8679	4.65769	63	-2569.66	-4629.8	-4629.8	51.7341	73.7486
64	-2446.62	-4621.82	1097.04	43.6268	62.1351	64	-2610.16	-4617.41	-4617.41	38.4097	50.2281
65	-2491.61	-4620.89	1097.78	63.3246	79.424	65	-2603.23	-4614.65	-4614.65	66.6869	107.066
66	-2466.75	-4618.99	1098.75	46.8393	71.3742	66	-2560.95	-4669.62	-4669.62	13.2366	15.7185
67	-2357.6	-4623.11	1099	4.70051	36.0373	67	-2542.17	-4642.8	-4642.8	83.762	105.669
68	-2377.48	-4607.92	1097.77	20.4216	88.4936	68	-2601.66	-4639.71	-4639.71	48.5165	29.1099
69	-2361.31	-4585.46	1098.35	32.7053	97.2982	69	-2562.68	-4632.58	-4632.58	67.9186	66.8574
70	-2373.87	-4585.68	1099.49	32.2879	73.0726	70	-2639.76	-4622.71	-4622.71	6.281	6.281
71	-2392.68	-4651.09	1098.57	24.8205	57.7078	71	-2669.73	-4611.41	-4611.41	7.2313	7.2313
72	-2359.9	-4637.06	1098.72	33.429	61.7151	72	-2634.5	-4607.11	-4607.11	29.5458	41.3641
73	-2501.44	-4636.51	1098.7	39.8577	68.3275	73	-2645.83	-4597.9	-4597.9	21.743	17.6662
74	-2382.08	-4620.24	1098.74	37.1379	69.1178	74	-2572.53	-4655.3	-4655.3	50.8518	46.6141
75	-2403.32	-4616.35	1098.57	32.4517	75.5127	75	-2539.33	-4637.71	-4637.71	59.9394	74.9242
76	-2384.47	-4584.27	1099.55	36.8427	108.853	76	-2653.23	-4599.51	-4599.51	12.844	6.04423
77	-2459.67	-4673	1098.93	45.1752	62.9021	77	-2536.54	-4679.61	-4679.61	23.2793	53.2099
78	-2450.39	-4674.92	1098.2	25.301	41.9274	78	-2522.76	-4665.66	-4665.66	51.2833	55.4868
79	-2453.45	-4640.73	1099.38	38.597	88.546	79	-2540.34	-4658.96	-4658.96	56.9851	95.8797
80	-2409.72	-4632.63	1099.66	32.1822	77.5	80	-2520.43	-4652.25	-4652.25	55.1786	85.276
81	-2479.97	-4634.39	1098.91	54.0424	82.865	81	-2585.82	-4633.65	-4633.65	87.6765	83.6912
82	-2412.59	-4625.69	1100.41	39.7492	95.9797	82	-2555.99	-4629.92	-4629.92	58.6619	80.4236
83	-2499.9	-4613.1	1098.46	34.9817	60.8941	83	-2535.65	-4623.94	-4623.94	51.9131	66.4488
84	-2485.85	-4670.92	1099.66	34.4288	43.8185	84	-2656.59	-4620.57	-4620.57	7.7278	9.65975
85	-2398.18	-4662.74	1098.49	5.68053	6.62728	85	-2662.63	-4597.3	-4597.3	10.3753	5.18765
86	-2499.32	-4660.51	1099.06	70.5974	86.6423	86	-2530.45	-4659.54	-4659.54	63.4888	88.2891
87	-2386.31	-4658.2	1098.38	5.28134	5.28134	87	-2519.23	-4633.39	-4633.39	51.1811	63.9764
88	-2477.58	-4646.34	1098.53	50.8921	88.0296	88	-2663.9	-4617.33	-4617.33	7.3335	3.66675
89	-2434.38	-4630.76	1099.44	27.0991	78.1091	89	-2670.4	-4599.13	-4599.13	14.2406	3.2863
90	-2479.06	-4665	1098.78	51.9162	80.2341	90	-2614.7	-4629.57	-4629.57	26.077	13.4336
91	-2408.14	-4644.64	1099.13	43.3671	82.604	91	-2647.68	-4627.19	-4627.19	11.2409	8.43066
92	-2349.58	-4623.09	1099.77	12.906	29.2537	92	-2644.78	-4616.27	-4616.27	7.46338	13.4341
93	-2405.63	-4618.93	1101.6	33.4539	81.995	93	-2649.88	-4612.72	-4612.72	9.51324	11.8915
94	-2492.59	-4664.36	1101.71	52.217	76.0122	94	-2516.33	-4678.75	-4678.75	20.8	32.0667
95	-2436.33	-4651.62	1099.45	48.7649	96.791	95	-2567.28	-4658.09	-4658.09	54.8252	48.8982
96	-2424.9	-4644.69	1098.37	29.9127	80.7642	96	-2548.71	-4636.49	-4636.49	37.0474	104.755
97	-2510.95	-4643.58	1100.22	49.7295	94.6465	97	-2631.16	-4615.08	-4615.08	23.8489	12.8913
98	-2358.96	-4602.88	1099.38	19.1858	55.159	98	-2541.7	-4650.42	-4650.42	70.661	82.8661
99	-2352.36	-4585.96	1099.26	27.3877	89.01	99	-2556.61	-4637.49	-4637.49	64.0814	95.0885
100	-2415.87	-4660.91	1098.78	22.3586	38.5064	100	-2565.65	-4638.15	-4638.15	73.3676	101.899
101	-2373.59	-4646.53	1098.56	36.6737	82.5158	101	-2589.48	-4622.23	-4622.23	71.9934	95.7275
102	-2497.75	-4635.99	1100.01	60.6708	83.5115	102	-2661.24	-4627.64	-4627.64	4.4859	2.69154
103	-2507	-4609.79	1099.54	54.201	52.7361	103	-2612	-4607.86	-4607.86	93.024	97.1893
104	-2463.44	-4681.26	1100.58	5.73079	7.16349	104	-2633.69	-4601.43	-4601.43	29.3815	37.9117
105	-2482.48	-4653.92	1099.89	54.0413	82.5225	105	-2561.17	-4662.74	-4662.74	59.4855	63.3862
106	-2490.24	-4649.32	1100.99	67.7664	77.4473	106	-2624.46	-4611.79	-4611.79	23.8931	28.6718
107	-2489.92	-4641.83	1099.11	67.417	90.3257	107	-2618.4	-4607.74	-4607.74	56.0675	46.0041
108	-2441.05	-4622.16	1100.32	30.3159	79.0379	108	-2639.59	-4604.17	-4604.17	50.4799	36.057
109	-2453.11	-4619.98	1100.67	26.2375	76.3271	109	-2527.09	-4634.32	-4634.32	57.3975	79.8575
110	-2448.81	-4668.38	1100.03	33.0167	69.6028	110	-2598.79	-4625.41	-4625.41	55.3958	56.6
111	-2413.47	-4653.18	1099.89	28.1582	74.1004	111	-2527.77	-4650.76	-4650.76	66.7828	83.9556
112	-2487.99	-4608.07	1099.86	44.8264	77.6262	112	-2584.93	-4630.48	-4630.48	67.1478	70.0359
113	-2500.73	-4605.93	1099.61	25.9717	39.4769	113	-2645.97	-4605.55	-4605.55	20.9814	16.7851
114	-2432.76	-4668.02	1099.83	17.0682	54.0493	114	-2524.84	-4681.14	-4681.14	55.659	74.6067
115	-2455.67	-4660.62	1100.93	43.6755	65.5132	115	-2583.46	-4656.04	-4656.04	27.3515	24.522
116	-2410.83	-4660.17	1101.32	38.1816	61.463	116	-2606.76	-4647.53	-4647.53	30.634	18.7757
117	-2463.31	-4640.33	1101.91	48.4928	94.3406	117	-2604.89	-4636.51	-4636.51	29.4247	19.6165
118	-2349.64	-4628.37	1101.08	17.6557	71.9308	118	-2636.03	-4625.78	-4625.78	10.2899	13.2299
119	-2385.86	-4606.9	1099.29	23.9738	92.2991	119	-2576.36	-4662.18	-4662.18	31.7783	25.7253
120	-2510.97	-4675.76	1100.56	48.0083	70.1659	120	-2516.97	-4656.57	-4656.57	54.746	62.1806
121	-2448.6	-4655.38	1100.5	41.562	65.4917	121	-2568.18	-4654.18	-4654.18	59.3087	58.5384
122	-2470.19	-4656.51	1101.31	59.6742	64.2147	122	-2569.21	-4641.64	-4641.64	61.3052	61.3052
123	-2444.1	-4619.11	1100.62	33.7973	77.8807	123	-2592.81	-4634.27	-4634.27	43.1685	37.6341
124	-2462.77	-4611.87	1100.02	40.4958	78.1987	124	-2596.47	-4634.62	-4634.62	26.6932	29.9288
125	-2476.37	-4666.92	1101.04	50.5189	77.5005	125	-2618.33	-4620.08	-4620.08	38.3462	9.02262
126	-2388.32	-4625.74	1100.63	27.4585	88.712	126	-2652.39	-4635.4	-4635.4	8.16233	3.49814
127	-2480.27	-4610.34	1101.09	32.8741	74.7138	127	-2671.27	-4617.57	-4617.57	5.85979	5.85979
128	-2398.6	-4597.27	1099.28	29.7422	80.8988	128	-2626.49	-4604.75	-4604.75	55.5105	68.7848
129	-2402.71	-4586.02	1100.86	35.3402	91.397	129	-2561.76	-4655.6	-4655.6	58.4635	103.773
130	-2437.52	-4664.35	1102.52	43.599	50.4831	130	-2533.75	-4654.93	-4654.93	66.6531	88.6344
131	-2459.88	-4619.29	1101.8	35.2643	70.5286	131	-2594.74	-4640	-4640	58.2801	36.6601
132	-2375.19	-4616.74	1099.9	35.9708	95.2169	132	-2620.94	-4633.35	-4633.35	15.2206	8.69747
133	-2395.46	-4603.11	1100.68	30.0741	100.247	133	-2631.46	-4628.16	-4628.16	9.90766	4.95383
134	-2402.82	-4597.14	1100.43	26.5027	90.421	134	-2637.52	-4617.51	-4617.51	17.7077	9.23881
135	-2392.64	-4585.53	1101.77	31.9565	98.5327	135	-2566.67	-4668.14	-4668.14	66.1515	75.7155
136	-2472.76	-4675.91	1100.9	45.538	67.8773	136	-2553.93	-4668.69	-4668.69	25.1442	30.3464
137	-2469.19	-4670	1100.85	40.8819	60.7034	137	-2526.41	-4663.31	-4663.31	34.0706	86.7253
138	-2466.26	-4664.5	1099.64	35.8705	70.1814	138	-2597.69	-4645.03	-4645.03	32.89	25.1924
139	-2511.87	-4667.09	1101.09	63.4784	64.9546	139	-2641.12	-4623.75	-4623.75	2.76098	6.90245
140	-2420.53	-4651.94	1100.08	45.8752	62.7273	140	-2531.97	-4678.43	-4678.43	54.6535	48.9752
141	-2431.93	-4647.92	1100.73	32.3848	71.8944	141	-2574.25	-4670.01	-4670.01	60.7306	29.0451
142	-2457.05	-4637.27	1101.39	31.39	70.6275	142	-2527.68	-4673.93	-4673.93	42.9166	61.4296
143	-2402.81	-4608.54	1101.99	33.7715	102.962	143	-2588.28	-4665.47	-4665.47	33.8836	25.8161
144	-2503.98	-4655.86	1100.93	48.5446	72.8169	144	-2590.04	-4660.18	-4660.18	20.8915	18.0427
145	-2476.78	-4655.74	1103.3	61.8047	72.1055	145	-2612.44	-4651.96	-4651.96	17.9747	8.98733
146	-2403.32	-4643.13	1101.47	32.253	73.3022	146	-2626.4	-4647.95	-4647.95	14.5971	6.48761
147	-2411.09	-4639.37	1101.01	31.6221	98.5867	147	-2615.31	-4637.52	-4637.52	28.0901	15.8007
148	-2443.5	-4635.45	1101.77	33.7919	79.7864	148	-2654.39	-4628.66	-4628.66	6.92845	7.7945
149	-2499.28	-4615.36	1100.61	41.0716	64.9196	149	-2664.48	-4625.13	-4625.13	7.91019	6.32815
150	-2365.81	-4603.02	1101.95	35.4111	81.4455	150	-2651.5	-4620.55	-4620.55	6.89033	8.14312
151	-2491.29	-4675.54	1102.61	43.1602	69.2361	151	-2609.44	-4613.55	-4613.55	71.5299	100.297
152	-2424.15	-4665.69	1101.93	23.6865	64.292	152	-2547.24	-4683.39	-4683.39	28.0182	35.8633
153	-2379.28	-4650.73	1099.94	24.2438	70.3071	153	-2568.35	-4679.89	-4679.89	49.2324	46.0899
154	-2367.1	-4645.77	1101.76	18.9986	52.2463	154	-2574.8	-4680.54	-4680.54	22.2666	29.6887
155	-2367.65	-4637.58	1102.06	31.4355	80.5057	155	-2605.58	-4656.55	-4656.55	47.383	24.7684
156	-2353.46	-4606.44	1101.36	28.6546	62.2926	156	-2523.12	-4656.93	-4656.93	72.507	83.0534
157	-2403.88	-4651.98	1101.74	18.7216	65.8275	157	-2619.32	-4654.49	-4654.49	54.4594	18.6308
158	-2466.54	-4611.5	1101.86	26.9299	57.0281	158	-2620.03	-4647.78	-4647.78	10.1097	11.3734
159	-2492.57	-4616.25	1101.01	23.7349	58.5462	159	-2585.2	-4676.85	-4676.85	26.8248	30.4498
160	-2398.06	-4588.72	1101.19	39.9785	116.604	160	-2615.23	-4664.1	-4664.1	18.1756	7.90244
161	-2465.98	-4676.24	1101.97	33.3746	67.7307	161	-2548.22	-4648.26	-4648.26	67.6967	81.3973
162	-2499.91	-4677.15	1103.51	34.7153	57.8589	162	-2593.14	-4673.39	-4673.39	9.42691	10.9981
163	-2451.65	-4661.72	1102.83	51.2379	84.9085	163	-2543.69	-4673.08	-4673.08	66.7478	110.187
164	-2430.83	-4664.77	1102.91	30.0549	64.5624	164	-2605.23	-4670.27	-4670.27	5.08699	3.05219
165	-2412.79	-4648.2	1101.16	22.4716	75.3888	165	-2583.1	-4650.52	-4650.52	35.6009	41.5343
166	-2401.12	-4639.98	1103.25	18.4959	82.0756	166	-2646.07	-4625.76	-4625.76	7.68361	9.22033
167	-2359.43	-4616.72	1100.2	17.5883	40.5884	167	-2562.44	-4662.62	-4662.62	55.387	77.0602
168	-2396.9	-4613.79	1101.62	33.9591	103.818	168	-2609.58	-4664.6	-4664.6	10.7576	6.7235
169	-2341.08	-4584.96	1105.2	29.1303	86.6035	169	-2562.44	-4644.18	-4644.18	62.0591	85.6415
170	-2508.99	-4658.58	1101.74	52.9558	80.9047	170	-2625.38	-4632.73	-4632.73	20.2372	9.58605
171	-2491.82	-4654.95	1104.1	75.7142	105.341	171	-2589.87	-4633.58	-4633.58	45.4179	61.7683
172	-2492.57	-4635.66	1102.83	51.3184	105.984	172	-2603.86	-4626.44	-4626.44	55.0705	34.1282
173	-2472.1	-4636.77	1102.78	39.4154	87.5898	173	-2667.24	-4605.75	-4605.75	7.7988	6.23904
174	-2474.84	-4633.03	1103.48	45.7369	89.2427	174	-2559.52	-4682.77	-4682.77	56.0123	29.0833
175	-2345.74	-4600.84	1103.07	24.2592	107.584	175	-2598.02	-4656.14	-4656.14	26.4183	25.6178
176	-2451.65	-4673.56	1102.92	27.1022	56.212	176	-2635.74	-4636.56	-4636.56	10.7019	11.891
177	-2443.12	-4669.3	1103.56	34.5224	53.7644	177	-2665.16	-4617.36	-4617.36	9.28626	13.1555
178	-2438.28	-4656.67	1102.62	30.639	79.6614	178	-2657.92	-4614.42	-4614.42	14.3672	11.2885
179	-2487.12	-4649.48	1104.52	42.8677	83.9857	179	-2672.85	-4605.59	-4605.59	8.34342	3.57575
180	-2394.39	-4627.74	1102.89	30.1901	103.088	180	-2553.16	-4676.86	-4676.86	24.0783	48.1566
181	-2350.57	-4619.41	1102.34	18.7908	60.6429	181	-2610.04	-4622.64	-4622.64	56.5948	43.8768
182	-2408.83	-4589.63	1102.75	41.0193	66.4796	182	-2551.55	-4652.99	-4652.99	60.0712	88.2865
183	-2508.72	-4644.91	1103.22	63.4081	71.9439	183	-2668.81	-4613.89	-4613.89	6.37939	3.82763
184	-2447.73	-4643.18	1104.52	43.2224	80.8678	184	-2645.22	-4615.52	-4615.52	11.5607	6.60611
185	-2510.92	-4630.29	1101.77	55.1202	77.1683	185	-2560.92	-4673.36	-4673.36	53.112	58.1225
186	-2424.46	-4617.31	1102.28	38.606	93.4377	186	-2577.81	-4673.96	-4673.96	52.308	79.2313
187	-2494.49	-4621.43	1101.35	35.2969	69.0591	187	-2596.95	-4666.13	-4666.13	27.3233	36.8271
188	-2371.12	-4613.01	1102.98	38.0936	117.509	188	-2638.58	-4643.85	-4643.85	4.81488	8.02481
189	-2363.51	-4585.09	1103.45	35.0803	95.0562	189	-2633.53	-4646.44	-4646.44	8.68228	6.31439
190	-2459.39	-4675.05	1103.67	45.2699	69.845	190	-2573.13	-4647.03	-4647.03	51.5919	41.4979
191	-2385.35	-4648.15	1103.49	24.7792	75.7142	191	-2623.01	-4640.78	-4640.78	14.5868	11.6694
192	-2364.44	-4641.05	1103.03	31.8299	73.8455	192	-2644.9	-4638.01	-4638.01	10.9626	14.0947
193	-2507.94	-4636.9	1102.78	50.2054	76.729	193	-2615.11	-4617.93	-4617.93	51.4893	48.4605
194	-2366.84	-4620.26	1103.85	26.9962	92.3553	194	-2517.81	-4673.63	-4673.63	46.3607	68.7933
195	-2344.21	-4611.6	1102.93	21.7543	57.4934	195	-2586.18	-4670.82	-4670.82	20.3742	27.9201
196	-2369.09	-4598.89	1103.15	46.2033	99.8587	196	-2604.72	-4664.09	-4664.09	21.6447	15.8173
197	-2423.11	-4651.34	1103.41	41.1009	83.4107	197	-2543.17	-4656.45	-4656.45	77.9081	77.9081
198	-2479.8	-4651.88	1105.46	56.1832	88.119	198	-2632.25	-4631.23	-4631.23	47.3844	16.2461
199	-2393.69	-4634.28	1104.11	40.7763	95.5903	199	-2639.44	-4630.62	-4630.62	6.87917	4.1275
200	-2357.28	-4633.13	1104.18	37.1844	82.8902	200	-2639.99	-4610.82	-4610.82	24.0048	35.3755
201	-2367.6	-4629.87	1101.99	37.4928	85.2108	201	-2583.04	-4666.04	-4666.04	29.2693	36.424
202	-2489.17	-4627.11	1101.92	37.2029	97.0509	202	-2534.6	-4663.62	-4663.62	54.6496	94.2705
203	-2447.64	-4625	1102.34	33.3364	69.3396	203	-2584.64	-4640.8	-4640.8	82.2298	55.7988
204	-2478.87	-4619.92	1102.56	25.504	52.3504	204	-2616.28	-4627.32	-4627.32	38.9451	24.521
205	-2452.75	-4649.05	1104.04	45.7703	108.184	205	-2525.45	-4670.4	-4670.4	37.9311	73.917
206	-2440.17	-4646.25	1105.06	32.2619	81.2307	206	-2526.93	-4660.86	-4660.86	32.6028	52.1645
207	-2416.84	-4628.41	1104.7	34.2046	101.901	207	-2583.65	-4657.34	-4657.34	53.7876	59.2575
208	-2352.79	-4615.67	1103.3	49.2326	90.2598	208	-2649.01	-4629.07	-4629.07	11.2856	6.44891
209	-2456.9	-4609.62	1102.38	13.8681	47.3826	209	-2644.34	-4622.28	-4622.28	10.5368	10.5368
210	-2359.7	-4586.74	1105.74	38.6391	114.017	210	-2536.65	-4659.2	-4659.2	49.1995	66.3124
211	-2475.48	-4675.45	1105.64	44.2555	53.643	211	-2616.36	-4642.44	-4642.44	6.52495	13.7024
212	-2477.86	-4660.51	1102.41	51.7917	84.8809	212	-2536.78	-4677.69	-4677.69	40.8265	40.8265
213	-2432.64	-4659.59	1102.75	33.9199	66.9471	213	-2576.89	-4666.89	-4666.89	63.0128	33.0817
214	-2511.8	-4657.96	1104.2	64.8282	87.4426	214	-2518.67	-4666.67	-4666.67	65.585	95.1445
215	-2448	-4630.12	1103.78	28.7624	82.365	215	-2618.04	-4659.01	-4659.01	11.7031	11.0529
216	-2357.52	-4627.22	1105.02	33.7066	95.6539	216	-2634.26	-4610.57	-4610.57	21.2136	23.5707
217	-2388.15	-4622.49	1104.83	47.624	112.566	217	-2600.21	-4671.09	-4671.09	19.684	12.3025
218	-2360.28	-4620.19	1104.16	31.9441	93.0942	218	-2663.39	-4629.1	-4629.1	12.7358	3.4734
219	-2384.92	-4607.94	1104.13	44.5386	104.851	219	-2670.91	-4628.08	-4628.08	8.70307	7.25256
220	-2404.96	-4596.84	1105.05	27.2613	85.3396	220	-2638.27	-4618.24	-4618.24	16.1753	10.4664
221	-2364.93	-4597.3	1105.2	28.0637	96.3268	221	-2565.11	-4679.98	-4679.98	51.1509	23.2504
222	-2378.93	-4583.97	1103.14	44.6139	121.449	222	-2529.39	-4681.39	-4681.39	50.1171	52.981
223	-2456.9	-4634.13	1104.56	46.8793	87.5903	223	-2593.51	-4671.42	-4671.42	41.7728	42.7011
224	-2403.7	-4627.53	1103.49	28.0127	97.666	224	-2570.66	-4674.71	-4674.71	43.4232	51.7247
225	-2394.7	-4611.59	1104.15	39.5102	112.677	225	-2557.14	-4654.9	-4654.9	51.5824	51.5824
226	-2363.05	-4611.97	1104.26	41.4758	91.5924	226	-2570.65	-4654.62	-4654.62	38.5274	58.4553
227	-2488.09	-4675.46	1105.39	64.7428	58.635	227	-2645.5	-4645.38	-4645.38	10.6459	3.54863
228	-2396.58	-4652.92	1103.78	32.2105	70.6842	228	-2604.51	-4640.13	-4640.13	34.2144	17.4874
229	-2484.96	-4656.41	1104.72	48.1084	89.3441	229	-2602.11	-4631.83	-4631.83	32.9108	32.9108
230	-2416.38	-4649.53	1105.43	23.1196	78.7317	230	-2655.88	-4620.98	-4620.98	10.0785	4.03141
231	-2507.18	-4654.98	1104.27	81.7234	68.6476	231	-2662.02	-4611.7	-4611.7	9.00713	3.60285
232	-2493.49	-4644.71	1104.38	46.8533	89.1724	232	-2532.5	-4671.63	-4671.63	27.8724	40.5416
233	-2414.05	-4636.67	1105.08	33.2612	85.8743	233	-2553.71	-4672.09	-4672.09	70.1945	65.9403
234	-2335.88	-4605.09	1106.23	26.8982	78.818	234	-2548.73	-4661.41	-4661.41	45.8154	49.4515
235	-2340.95	-4601.79	1104.93	26.73	99.4355	235	-2610.19	-4662.56	-4662.56	25.3468	20.0662
236	-2495.19	-4661.8	1105.04	51.8978	86.1032	236	-2589.77	-4649.46	-4649.46	30.519	29.4291
237	-2384.86	-4643.66	1105.61	27.1111	54.2222	237	-2579.27	-4647.54	-4647.54	28.664	55.6419
238	-2370.29	-4634.66	1104.53	18.4767	77.6023	238	-2631.23	-4640.9	-4640.9	8.63994	5.18396
239	-2397.62	-4605.1	1104.56	42.3454	96.7895	239	-2624.29	-4620.45	-4620.45	26.5779	19.7191
240	-2382.42	-4597.39	1104.08	33.5122	98.3745	240	-2556.96	-4678.98	-4678.98	24.7286	49.4572
241	-2449.38	-4637.26	1104.07	20.6726	79.7373	241	-2545.8	-4675.99	-4675.99	50.7792	69.0597
242	-2466.13	-4634.59	1104.99	35.9092	82.38	242	-2540.03	-4665.98	-4665.98	60.7367	62.472
243	-2399.52	-4618.9	1106.3	25.5572	93.7098	243	-2623.41	-4659.27	-4659.27	7.48611	2.99444
244	-2341.8	-4609.64	1105.66	37.6413	84.4078	244	-2630.1	-4654.37	-4654.37	11.0402	4.73153
245	-2505.5	-4671.79	1104.19	44.6145	84.7675	245	-2642.78	-4629.85	-4629.85	2.90685	7.75161
246	-2499.27	-4641.35	1104.14	55.5161	69.3951	246	-2637.57	-4625.91	-4625.91	20.2032	12.3464
247	-2438.53	-4633.51	1106.9	35.4233	70.8465	247	-2630.8	-4624.35	-4624.35	18.6971	12.1531
248	-2388.47	-4595.54	1105.31	40.1418	99.2982	248	-2615.98	-4652.13	-4652.13	15.2388	13.446
249	-2472.47	-4654.01	1106.4	36.5944	81.7992	249	-2657.77	-4643.53	-4643.53	6.18396	3.53369
250	-2375.21	-4633.44	1106.17	29.6277	71.1066	250	-2674.39	-4614.56	-4614.56	10.3568	2.30151
251	-2345.31	-4621.62	1106.73	28.4773	64.0739	251	-2651.08	-4615.49	-4615.49	3.86193	7.72386
252	-2389.02	-4612.41	1105.74	44.7238	105.161	252	-2573.07	-4662.96	-4662.96	29.767	21.125
253	-2407.7	-4605.4	1105.5	39.5772	96.6597	253	-2563.16	-4656.83	-4656.83	25.0282	42.2891
254	-2456.1	-4667.79	1106.34	34.6445	74.5382	254	-2651.35	-4644.37	-4644.37	4.97915	4.97915
255	-2445.2	-4653.01	1108.86	41.6102	72.8178	255	-2660.72	-4630.13	-4630.13	8.47058	5.86425
256	-2504.96	-4654.97	1106.76	46.7577	73.4764	256	-2564.21	-4672.68	-4672.68	21.3126	40.1177
257	-2402.66	-4649.01	1105.63	25.611	65.5342	257	-2594.07	-4654.59	-4654.59	25.4172	31.5524
258	-2409.87	-4642.46	1107.08	41.1409	97.1879	258	-2624.47	-4652.7	-4652.7	7.25441	8.06046
259	-2462.38	-4645.4	1106.2	67.5354	102.296	259	-2640.56	-4649.2	-4649.2	5.07748	1.0155
260	-2433.79	-4626.8	1104.73	38.329	86.5493	260	-2571.93	-4667.98	-4667.98	22.9244	36.4093
261	-2393.63	-4586.02	1105.77	33.9075	116.465	261	-2596.68	-4664.98	-4664.98	34.6129	35.3821
262	-2464.84	-4659.02	1105.47	50.566	99.5009	262	-2635.96	-4653.41	-4653.41	9.81117	4.90558
263	-2423.71	-4656.31	1106.59	35.7498	79.2292	263	-2546.93	-4670.4	-4670.4	60.0265	97.6702
264	-2348.58	-4616.58	1106.53	21.7811	89.687	264	-2590.66	-4660.26	-4660.26	57.1854	47.8278
265	-2351.84	-4604.04	1107.09	36.9576	93.549	265	-2605.24	-4659.04	-4659.04	19.8415	21.495
266	-2391.79	-4606.17	1106.91	29.429	118.731	266	-2596.39	-4645.86	-4645.86	64.7973	27.8779
267	-2348.8	-4594.79	1106.33	36.5933	104.291	267	-2624.02	-4646.09	-4646.09	9.57809	9.57809
268	-2509.89	-4676.81	1106.56	37.7509	53.4037	268	-2634.95	-4633.42	-4633.42	10.6523	9.68392
269	-2396.91	-4645.22	1107.53	24.682	106.955	269	-2673.63	-4624.03	-4624.03	3.57722	4.76963
270	-2406.23	-4642.9	1107.44	25.0742	73.0424	270	-2622.19	-4640.69	-4640.69	21.3723	9.86414
271	-2383.59	-4637.39	1106.48	32.6732	76.7111	271	-2649.99	-4637.49	-4637.49	14.6865	3.26367
272	-2363.74	-4634.34	1108.08	25.486	78.6742	272	-2625.58	-4634.88	-4634.88	18.1745	2.59636
273	-2395.8	-4622.92	1105.53	36.3025	121.008	273	-2670.96	-4637.95	-4637.95	3.68579	6.14299
274	-2413.5	-4622.9	1106.72	48.8932	84.452	274	-2610.28	-4649.45	-4649.45	16.0682	14.6075
275	-2336.59	-4591.53	1106.59	38.3112	93.0416	275	-2605.34	-4645.76	-4645.76	24.0501	16.8351
276	-2346.86	-4588.31	1108.08	37.4476	115.599	0	-2619.2	-4568.03	-4568.03	57.3691	76.0475
277	-2497.1	-4673.81	1106.54	34.1866	91.8155	1	-2613.72	-4565.84	-4565.84	50.4295	56.9365
278	-2475.4	-4668.19	1105.99	79.326	93.4913	2	-2619.05	-4559.49	-4559.49	40.2675	37.0025
279	-2402.43	-4633.54	1105.62	35.4268	106.28	3	-2625.47	-4561.33	-4561.33	56.9506	35.7975
280	-2352.17	-4626.05	1106.64	20.5319	100.244	4	-2633.41	-4556.8	-4556.8	19.0704	20.5374
281	-2325.63	-4594.4	1107.18	9.07154	20.735	5	-2644.47	-4561.59	-4561.59	7.1998	17.2795
282	-2369.84	-4585.72	1107.02	40.7274	83.3491	6	-2655.34	-4559.08	-4559.08	13.031	14.6599
283	-2428.06	-4662.81	1106.91	26.6792	70.7578	7	-2650.75	-4555.34	-4555.34	14.2292	15.0197
284	-2432.28	-4656.34	1106.15	20.217	90.9763	8	-2661.62	-4545.13	-4545.13	10.0963	3.36542
285	-2469.97	-4650.45	1109.15	44.6529	75.7746	9	-2645.4	-4546.56	-4546.56	10.1919	11.4659
286	-2372.34	-4640.81	1106.16	39.7726	58.3332	10	-2634.58	-4544.05	-4544.05	9.09416	15.1569
287	-2423.63	-4636.58	1107.2	34.7628	84.4239	11	-2645.2	-4530.89	-4530.89	6.04639	1.5116
288	-2428.54	-4630.42	1107.48	27.1756	97.6307	12	-2650.86	-4523.99	-4523.99	4.3047	11.4792
289	-2421.81	-4621.04	1106.47	33.3571	100.646	13	-2601.55	-4566.83	-4566.83	67.2536	89.6715
290	-2397.84	-4611.52	1107.78	43.9578	94.3261	14	-2630.21	-4564.28	-4564.28	21.6861	26.0233
291	-2354.91	-4608.13	1108.4	29.8817	99.6056	15	-2605.56	-4558.42	-4558.42	45.6068	57.0085
292	-2395.66	-4629.59	1107.67	47.6554	98.1989	16	-2614.07	-4555.52	-4555.52	28.4495	36.9844
293	-2387.37	-4628.71	1106.56	32.144	104.468	17	-2652.23	-4540	-4540	15.7282	7.3398
294	-2375.27	-4624.04	1105.48	25.7289	78.7001	18	-2628.02	-4540.99	-4540.99	22.6892	17.8272
295	-2482.95	-4674.16	1107.01	33.3823	64.5391	19	-2636.54	-4524.84	-4524.84	7.67091	9.37555
296	-2455.62	-4671.52	1107.61	32.5457	65.0915	20	-2659.83	-4521.41	-4521.41	5.72643	4.58115
297	-2426.89	-4646.8	1106.09	39.9872	80.6299	21	-2638.15	-4538.48	-4538.48	9.31758	13.3108
298	-2397.16	-4640.77	1108.45	39.0197	86.7752	22	-2642.93	-4536.09	-4536.09	7.44424	7.44424
299	-2336.36	-4615.85	1107.08	17.3309	39.3884	23	-2631.82	-4527.7	-4527.7	9.61483	12.0185
300	-2343.57	-4601.71	1108.52	31.6119	85.2925	24	-2647.64	-4555.52	-4555.52	16.2816	8.6835
301	-2364.03	-4588.9	1107.25	26.0761	114.083	25	-2626.43	-4549.67	-4549.67	30.5815	29.1591
302	-2503.17	-4669.7	1107.63	45.1325	65.6472	26	-2657.19	-4542.79	-4542.79	8.90916	20.788
303	-2498.73	-4657.96	1108.12	49.6476	71.4441	27	-2668.67	-4538.32	-4538.32	4.39796	4.39796
304	-2370.49	-4629.28	1108.29	35.5805	72.3471	28	-2665.65	-4531.3	-4531.3	8.55286	2.13821
305	-2409.36	-4629.93	1107.46	22.9842	113.082	29	-2655.51	-4527.05	-4527.05	9.18844	10.0238
306	-2408.21	-4619.74	1106.5	35.8747	118.124	30	-2647.27	-4518.95	-4518.95	6.96626	6.96626
307	-2329.21	-4604.01	1107.38	10.8436	26.3344	31	-2558.23	-4564.64	-4564.64	51.8797	71.2564
308	-2380.31	-4605.77	1109.48	38.3091	74.9029	32	-2648.84	-4533.11	-4533.11	8.90241	5.08709
309	-2391.67	-4651.67	1106.89	8.72732	25.2123	33	-2638.51	-4519.05	-4519.05	2.55188	10.2075
310	-2431.87	-4637.18	1107.96	38.3327	78.9202	34	-2624.82	-4566.18	-4566.18	77.2945	68.8624
311	-2409.8	-4612.41	1107.77	39.798	54.8938	35	-2617.83	-4561.29	-4561.29	78.4194	88.8753
312	-2397.29	-4586.03	1107.25	31.3145	100.536	36	-2641.12	-4555.3	-4555.3	26.3771	26.3771
313	-2417.57	-4655.87	1108.14	30.7179	56.1395	37	-2516.28	-4561.41	-4561.41	40.4285	71.023
314	-2453.16	-4643.5	1108.29	31.5293	60.5022	38	-2597.77	-4561.1	-4561.1	82.2868	88.6166
315	-2459	-4649.29	1109.96	36.1855	80.676	39	-2567.7	-4560.47	-4560.47	59.1096	69.6649
316	-2494.58	-4666.55	1108.67	45.8778	65.8758	40	-2517.14	-4529.53	-4529.53	40.3845	43.6152
317	-2440.69	-4664.41	1109.13	35.1772	71.389	41	-2524.76	-4526.46	-4526.46	67.5676	80.9033
318	-2401.7	-4654.64	1107.86	11.936	14.3232	42	-2658.75	-4515.37	-4515.37	6.19653	4.4261
319	-2483.71	-4658.11	1108.99	46.8909	82.0591	43	-2529.05	-4574.3	-4574.3	6.43948	7.51273
320	-2406.8	-4628.78	1109.72	34.1431	93.5223	44	-2595.36	-4568.67	-4568.67	89.8789	103.422
321	-2373.38	-4604.68	1108.5	30.6777	106.094	45	-2644.08	-4542	-4542	7.91924	15.8385
322	-2391.8	-4594.45	1108.03	36.4588	112.181	46	-2652.94	-4517.48	-4517.48	6.31323	8.83852
323	-2326.38	-4587.63	1108.91	14.6609	35.8377	47	-2563.12	-4565.75	-4565.75	67.9077	90.1899
324	-2411.64	-4632.8	1110.32	37.2084	111.625	48	-2545.35	-4572.88	-4572.88	7.01888	5.61511
325	-2364.56	-4622.7	1108.26	39.2241	69.2959	49	-2571.89	-4563.84	-4563.84	63.4815	90.8274
326	-2387.77	-4619.08	1108.89	37.9177	103.326	50	-2634.21	-4533.83	-4533.83	7.54519	11.3178
327	-2387.09	-4604.61	1107.47	48.2847	115.883	51	-2624.5	-4533.64	-4533.64	13.0633	9.98961
328	-2354.24	-4595.28	1109.71	32.6432	90.0501	52	-2644.2	-4512.96	-4512.96	6.49642	4.87231
329	-2509.67	-4672.01	1108.84	56.1872	82.6905	53	-2648.28	-4504.98	-4504.98	1.61442	6.4577
330	-2457.69	-4664.5	1108.64	31.1334	68.753	54	-2522.72	-4545.52	-4545.52	70.3332	101.363
331	-2501.67	-4665.23	1108.54	55.3798	70.3473	55	-2635.21	-4562.33	-4562.33	25.1187	21.1526
332	-2491.06	-4661.17	1108.75	47.4189	89.3962	56	-2631.29	-4555.96	-4555.96	26.5198	50.7336
333	-2424.88	-4650.85	1110.54	31.0783	68.5316	57	-2569.93	-4556.13	-4556.13	58.6334	82.4037
334	-2419.67	-4644.34	1109.89	19.679	68.8765	58	-2656.2	-4508.15	-4508.15	8.76805	4.38402
335	-2377.65	-4630.6	1109.29	35.2748	83.7777	59	-2603.77	-4562.58	-4562.58	70.6208	105.164
336	-2338.74	-4611.94	1108.82	20.5176	69.7598	60	-2644.95	-4524.14	-4524.14	12.7228	8.98077
337	-2339.92	-4592.41	1108.41	34.0904	104.544	61	-2529.33	-4519.36	-4519.36	40.241	70.1343
338	-2430.54	-4653.31	1108.51	30.3672	66.5186	62	-2633.33	-4515.72	-4515.72	13.3787	18.7302
339	-2352.9	-4585.73	1109.28	28.867	108.47	63	-2622.62	-4558.47	-4558.47	71.9393	76.0114
340	-2382.8	-4627.15	1110.2	36.9841	77.8613	64	-2638.2	-4549.79	-4549.79	18.0225	15.0187
341	-2401.7	-4625.09	1109.19	36.4166	131.1	65	-2626.47	-4522.28	-4522.28	12.5148	6.95269
342	-2377.51	-4599.79	1110.42	23.9748	86.5178	66	-2587.43	-4559.13	-4559.13	79.4299	72.4624
343	-2375.49	-4595.07	1109.57	16.0558	85.6311	67	-2563.31	-4555.5	-4555.5	56.4694	94.5863
344	-2436.81	-4660.48	1109.68	24.7668	49.5335	68	-2523.17	-4572.02	-4572.02	75.7475	68.1727
345	-2411.41	-4649.71	1109.53	22.2847	79.45	69	-2642.98	-4504.06	-4504.06	4.14826	6.63722
346	-2401.46	-4636.52	1109.46	43.4058	121.536	70	-2551.19	-4567.86	-4567.86	72.2712	100.247
347	-2333.13	-4597.03	1109.09	32.6368	58.28	71	-2608.58	-4563.77	-4563.77	49.3611	77.9905
348	-2387.94	-4587.54	1108.84	32.669	106.772	72	-2556.5	-4556.62	-4556.62	65.2354	67.3398
349	-2380.36	-4584.98	1110.25	32.5975	110.127	73	-2615.14	-4549.1	-4549.1	37.3626	35.3961
350	-2475.98	-4668.12	1109.56	40.1932	80.3864	74	-2602.86	-4541.61	-4541.61	23.3013	28.2069
351	-2434.19	-4647.67	1110.77	27.173	62.3382	75	-2666.98	-4539.14	-4539.14	5.57052	6.3663
352	-2389.64	-4636.29	1109.87	36.4779	59.2766	76	-2650.48	-4526.58	-4526.58	12.0026	7.50165
353	-2356.42	-4628.04	1109.83	34.9335	79.959	77	-2521.2	-4522.75	-4522.75	76.6739	89.6328
354	-2400.41	-4609.8	1110.59	27.8926	71.405	78	-2517.44	-4516.3	-4516.3	24.4861	48.9722
355	-2365.02	-4586.6	1112.8	31.375	90.8568	79	-2638.12	-4512.1	-4512.1	7.35768	4.0876
356	-2341.02	-4583.81	1110.26	40.09	117.407	80	-2521.94	-4559.47	-4559.47	62.6573	88.7645
357	-2476.64	-4663.52	1110.14	58.8451	108.536	81	-2620.85	-4548.24	-4548.24	38.6734	34.2787
358	-2394.08	-4623.67	1109.64	42.615	91.5433	82	-2646.88	-4534.42	-4534.42	11.2668	5.63342
359	-2382.93	-4619.46	1111.05	34.0953	69.9391	83	-2621.45	-4527.58	-4527.58	12.9741	7.63182
360	-2391.18	-4606.03	1110.46	37.7291	82.4451	84	-2609.8	-4548.06	-4548.06	44.8938	31.5919
361	-2386.55	-4598.65	1109.45	59.2047	111.831	85	-2647.6	-4542.41	-4542.41	17.8491	12.7493
362	-2372.12	-4584.18	1111.55	35.3883	91.7474	86	-2608.4	-4543.58	-4543.58	28.4454	20.86
363	-2464.33	-4668.5	1108.9	46.671	69.5489	87	-2531.93	-4533.89	-4533.89	67.3475	89.0225
364	-2477.79	-4657.25	1110.45	42.2951	78.0833	88	-2628.14	-4511.92	-4511.92	9.25155	5.78222
365	-2360.27	-4616.79	1109.75	22.884	105.266	89	-2520.9	-4563.38	-4563.38	66.9968	73.533
366	-2371.62	-4589.95	1110.22	43.8012	98.0766	90	-2653.28	-4542.77	-4542.77	12.2264	10.0034
367	-2472.64	-4660.11	1110.78	52.3537	89.1427	91	-2549.28	-4534.59	-4534.59	63.6157	99.0828
368	-2448.12	-4656.85	1109.44	31.8232	71.3611	92	-2538.83	-4517.31	-4517.31	39.5524	61.5259
369	-2434.28	-4656.2	1111	22.3548	72.3243	93	-2649.66	-4501.9	-4501.9	9.37289	10.935
370	-2411.3	-4638.86	1111.68	34.9725	58.2874	94	-2614.4	-4526.94	-4526.94	22.8574	14.7467
371	-2390.01	-4629.18	1110.29	28.4891	86.6543	95	-2544.97	-4514.93	-4514.93	28.1039	44.7906
372	-2356.31	-4622.08	1109.58	30.8604	118.504	96	-2616.83	-4507.63	-4507.63	6.31728	5.05382
373	-2413.86	-4624.51	1111.76	15.8524	27.7417	97	-2589.55	-4540.52	-4540.52	53.8724	45.8488
374	-2401.03	-4616.7	1111.29	29.9627	80.2572	98	-2632.67	-4522.64	-4522.64	21.3192	17.4429
375	-2394.12	-4591.16	1109.94	38.9198	90.813	99	-2534.11	-4524.26	-4524.26	55.2134	77.7077
376	-2333.79	-4586.83	1110.12	40.655	106.719	100	-2641.3	-4518.16	-4518.16	4.78011	1.59337
377	-2360.31	-4593.92	1111.42	37.909	97.2448	101	-2605.23	-4516.3	-4516.3	15.0276	17.7599
378	-2397.48	-4632.27	1110.87	33.3007	93.4982	102	-2515.56	-4513.17	-4513.17	50.326	80.9593
379	-2369.38	-4627.79	1111.04	23.4277	73.0394	103	-2540.13	-4570.43	-4570.43	27.5942	40.8394
380	-2344.56	-4598.5	1110.55	29.463	85.1153	104	-2571.48	-4567.94	-4567.94	32.6546	47.3491
381	-2363.24	-4600.82	1113.11	35.9431	82.5925	105	-2595.71	-4564.64	-4564.64	92.4968	120.357
382	-2358.53	-4584.16	1112.05	36.1533	114.658	106	-2536.17	-4543.41	-4543.41	74.4648	76.8669
383	-2407.23	-4625.55	1111.86	25.4176	48.717	107	-2643.49	-4529.71	-4529.71	8.83861	9.94343
384	-2399.42	-4625.4	1112.35	14.9955	42.8444	108	-2657.87	-4497.9	-4497.9	4.35737	4.35737
385	-2389.24	-4595.18	1113.01	22.8427	53.9089	109	-2659.57	-4541.48	-4541.48	2.31973	3.4796
386	-2458.43	-4663.84	1112.11	31.1721	66.5949	110	-2620.71	-4539.51	-4539.51	27.85	16.71
387	-2361.33	-4621.74	1112.21	32.7549	81.3589	111	-2638.08	-4532.13	-4532.13	11.1618	9.44459
388	-2406.28	-4615.82	1112.56	14.7899	45.5075	112	-2621.04	-4515.47	-4515.47	9.12784	6.63843
389	-2367.53	-4615.67	1111.13	24.6197	85.8171	113	-2649.44	-4511.14	-4511.14	5.43409	7.24546
390	-2338.03	-4605.69	1112.09	12.4079	41.0417	114	-2533.02	-4508.93	-4508.93	65.4923	55.9854
391	-2338.47	-4595.9	1112.87	34.0448	72.3451	115	-2556.64	-4561.48	-4561.48	75.6391	90.1231
392	-2467.29	-4660.5	1111.61	42.6684	72.0949	116	-2612.42	-4516.9	-4516.9	6.33208	6.33208
393	-2352.12	-4611.14	1112.56	34.6315	102.905	117	-2596.82	-4514.53	-4514.53	12.8996	8.20883
394	-2376.3	-4606.18	1113.49	26.0927	42.4007	118	-2587.98	-4561.88	-4561.88	92.7087	87.1461
395	-2347.41	-4606.2	1113.31	22.47	79.1334	119	-2534.03	-4569.83	-4569.83	58.5743	68.6156
396	-2381.78	-4597.62	1113.54	24.6519	57.299	120	-2516.39	-4549.98	-4549.98	102.521	112.132
397	-2379.42	-4590.21	1113.14	24.2507	75.9854	121	-2595.13	-4538.27	-4538.27	34.3142	49.8528
398	-2386.11	-4589.12	1113.15	29.8378	73.7168	122	-2641.98	-4537.53	-4537.53	12.8767	14.0473
399	-2394.55	-4600.51	1113.1	24.5389	51.8044	123	-2627.1	-4526.49	-4526.49	17.873	13.9012
400	-2347.4	-4590.5	1112.78	26.2773	77.0198	124	-2654.04	-4519.7	-4519.7	9.88035	6.17522
401	-2351.62	-4620.74	1112.75	14.1106	67.7308	125	-2648.56	-4517.48	-4517.48	10.7616	3.31127
402	-2401.16	-4606.12	1113.39	9.6596	43.4682	126	-2544.66	-4565.88	-4565.88	52.1892	58.3291
403	-2344.2	-4591.99	1114.1	23.7451	37.9922	127	-2521.35	-4547.16	-4547.16	74.2823	100.812
404	-2357.56	-4591.14	1113.84	28.8648	60.523	128	-2649.95	-4537.25	-4537.25	1.46476	11.7181
405	-2350.22	-4584.94	1113.82	29.2425	66.8401	129	-2651.51	-4506.54	-4506.54	4.90388	8.17314
406	-2370.45	-4594.57	1114.25	15.5751	66.1942	130	-2529.24	-4560.49	-4560.49	63.7922	101.453
407	-2393.12	-4610.54	1113.71	26.4242	61.6564	131	-2558.05	-4531.71	-4531.71	51.3797	37.7792
408	-2333.81	-4585.19	1113.95	16.5608	50.9565	132	-2651.17	-4529.96	-4529.96	4.65985	11.1836
409	-2356.13	-4598.31	1114.68	29.459	68.7376	133	-2528.92	-4527.86	-4527.86	74.1828	95.3779
410	-2352.91	-4591.19	1115.01	29.3121	51.6451	134	-2656.58	-4524.09	-4524.09	5.21681	7.82522
411	-2375	-4589.87	1114.62	22.0888	58.4704	135	-2539.49	-4510.42	-4510.42	25.961	61.4865
412	-2389.35	-4603.5	1114.34	19.9291	56.4657	136	-2660.55	-4510.45	-4510.45	4.95914	6.19892
0	-2373.84	-4566.15	1096.66	9.56572	65.3657	137	-2525.32	-4569.16	-4569.16	27.5644	61.6918
1	-2448.39	-4564.81	1097.17	26.764	38.0331	138	-2570.52	-4556.38	-4556.38	83.0891	70.1402
2	-2400.33	-4557.48	1097.58	14.1191	39.5335	139	-2593.9	-4546.59	-4546.59	40.397	73.5803
3	-2386.22	-4559.9	1097.08	24.3379	43.2673	140	-2581.25	-4539.54	-4539.54	49.5851	46.6683
4	-2413.1	-4553.71	1097.95	20.3841	39.6358	141	-2642.51	-4510.73	-4510.73	4.99062	3.99249
5	-2382.68	-4549.14	1097.02	18.3115	65.9213	142	-2542.39	-4506.97	-4506.97	47.7684	66.711
6	-2383.74	-4577.12	1097.46	18.954	73.1081	143	-2609.54	-4552.59	-4552.59	48.9235	52.3689
7	-2370.29	-4569.63	1097.07	19.0236	65.2238	144	-2571.07	-4549.68	-4549.68	84.824	102.768
8	-2387.42	-4568.69	1097.64	29.5105	73.7763	145	-2600.75	-4543.69	-4543.69	72.6329	49.5748
9	-2400.92	-4546.07	1098.05	29.5061	55.324	146	-2641.39	-4525.58	-4525.58	5.75831	7.19789
10	-2392.95	-4548.34	1098.28	26.6431	55.1893	147	-2531.29	-4513.98	-4513.98	83.2686	93.7592
11	-2355.45	-4573.13	1098.21	16.7061	70.7553	148	-2587.88	-4517.09	-4517.09	38.0038	29.6905
12	-2355.72	-4566.61	1097.9	11.4449	66.5234	149	-2582.28	-4550.83	-4550.83	68.3668	91.1557
13	-2346.71	-4574.18	1098.41	17.3049	71.3826	150	-2603.48	-4549.73	-4549.73	58.4556	54.5586
14	-2396.24	-4564.08	1097.3	22.8249	51.7365	151	-2638.56	-4546.92	-4546.92	13.4856	8.09136
15	-2382.63	-4566.6	1098.42	28.2977	79.4744	152	-2532.84	-4538.62	-4538.62	76.9094	106.768
16	-2351.87	-4558.86	1098.49	16.5673	68.0132	153	-2628.63	-4541.59	-4541.59	18.6178	27.2107
17	-2352.04	-4547.41	1099.11	27.4577	85.2941	154	-2581.96	-4531.73	-4531.73	37.0564	41.8898
18	-2393.32	-4557.19	1098.03	18.595	52.404	155	-2555.49	-4524.98	-4524.98	66.7436	86.1208
19	-2352.07	-4537.55	1098.39	13.3032	59.2598	156	-2554.99	-4511.94	-4511.94	46.59	52.8617
20	-2346.83	-4537.01	1098.25	5.20462	45.5404	157	-2625.34	-4550.77	-4550.77	30.2416	34.0218
21	-2391	-4575.54	1097.68	36.2749	61.8017	158	-2531.18	-4548.62	-4548.62	73.4022	102.125
22	-2495.62	-4570.71	1098.18	51.1923	41.2841	159	-2516.02	-4540.41	-4540.41	56.8274	88.3129
23	-2501.18	-4568.24	1098.63	29.1776	44.5769	160	-2623.6	-4541.77	-4541.77	20.2814	17.5157
24	-2384.65	-4518.6	1098.55	6.98059	23.734	161	-2623.89	-4533.27	-4533.27	25.4087	19.5451
25	-2366.23	-4568.78	1098.32	16.5469	96.9175	162	-2520.44	-4534.83	-4534.83	91.4022	86.4166
26	-2487.64	-4564.47	1098.31	37.0344	60.9275	163	-2559.02	-4535.41	-4535.41	82.9588	105.584
27	-2331.35	-4561.94	1099.51	14.2045	82.0702	164	-2628.66	-4532.41	-4532.41	16.8341	16.8341
28	-2452.79	-4554.89	1098.44	24.7584	33.4238	165	-2560.34	-4518.15	-4518.15	70.0081	100.184
29	-2418.93	-4545.78	1098.73	25.9549	57.9659	166	-2525.55	-4507.6	-4507.6	49.3437	81.9106
30	-2394.54	-4579.16	1100.07	44.0089	82.15	167	-2631.69	-4506.68	-4506.68	7.18205	5.74564
31	-2386.56	-4550.52	1100.3	35.2697	81.8522	168	-2589.62	-4544.3	-4544.3	91.6208	47.8022
32	-2357	-4545.04	1098.01	11.5895	79.4707	169	-2536.15	-4528.94	-4528.94	74.9777	89.6792
33	-2387.9	-4574.33	1099.78	20.254	81.9367	170	-2665.76	-4531.22	-4531.22	5.11769	6.14122
34	-2401.46	-4568.49	1099.23	33.7279	75.1481	171	-2577.11	-4554.88	-4554.88	78.8741	104.455
35	-2475.97	-4546.03	1099.55	32.3554	37.9339	172	-2540.4	-4545.89	-4545.89	88.4742	102.191
36	-2494.12	-4556.96	1100.3	44.4513	66.677	173	-2643.39	-4541.88	-4541.88	9.89172	4.39632
37	-2372.58	-4542.72	1098.75	9.9702	33.5361	174	-2605.75	-4539.67	-4539.67	35.1336	44.7782
38	-2335.15	-4540.28	1100.58	14.986	39.9627	175	-2614.49	-4519.53	-4519.53	8.14253	12.7954
39	-2341.23	-4573.9	1100.57	32.9266	97.3481	176	-2626.43	-4516.53	-4516.53	11.4692	1.91153
40	-2417.62	-4565.44	1098.06	23.3161	37.0939	177	-2567.16	-4515.61	-4515.61	51.7635	81.3427
41	-2335.58	-4567.16	1100.92	29.735	80.4198	178	-2547.78	-4558.98	-4558.98	61.134	77.4364
42	-2326.12	-4565.84	1101.58	5.04163	10.8035	179	-2554.97	-4540.15	-4540.15	100.798	100.798
43	-2394.98	-4525.28	1101.2	16.6036	70.7837	180	-2612.57	-4534.21	-4534.21	18.7343	26.5403
44	-2374.73	-4565.23	1099.81	30.926	87.9458	181	-2603.52	-4518.86	-4518.86	27.3791	23.4678
45	-2474.27	-4559.57	1099.75	51.1964	83.5309	182	-2625.21	-4508.77	-4508.77	3.36374	6.72748
46	-2497.76	-4545.29	1100.43	65.4892	65.4892	183	-2584.44	-4542.64	-4542.64	76.1409	70.7023
47	-2370.35	-4524.17	1100.48	16.1382	78.3002	184	-2574.51	-4528.13	-4528.13	71.2644	77.2031
48	-2363.09	-4558.39	1099.47	23.1299	83.3895	185	-2562.57	-4528.58	-4528.58	69.0764	71.281
49	-2334.71	-4556.84	1101.15	29.253	71.8028	186	-2520.53	-4523.02	-4523.02	59.694	97.6812
50	-2506.36	-4556.01	1100.31	50.3064	63.1117	187	-2620.62	-4520.37	-4520.37	18.9084	11.345
51	-2499.62	-4552.59	1100.27	46.1611	59.7996	188	-2582.77	-4557.19	-4557.19	87.3257	98.9692
52	-2347.51	-4552.26	1099.28	23.1633	55.4265	189	-2590.9	-4532.11	-4532.11	26.2066	34.545
53	-2394.19	-4543.55	1101.15	53.0251	98.5819	190	-2618.24	-4531.61	-4531.61	27.562	31.9138
54	-2395.79	-4518.5	1101.42	15.8062	55.8485	191	-2530.38	-4525.59	-4525.59	82.3115	91.7185
55	-2367.17	-4511.18	1101.43	9.84562	24.0671	192	-2567.33	-4522.02	-4522.02	56.5617	66.7138
56	-2492.75	-4564.92	1101.31	32.4624	65.9719	193	-2534.76	-4520.96	-4520.96	32.9807	92.3458
57	-2415.38	-4537.95	1100.7	17.5329	69.1574	194	-2590.23	-4524.02	-4524.02	32.3516	42.057
58	-2426.91	-4533.55	1101.44	24.7306	73.1615	195	-2634.87	-4509.48	-4509.48	13.084	9.81297
59	-2403.25	-4529.14	1101.4	24.6646	73.045	196	-2593.04	-4554.18	-4554.18	76.9734	100.065
60	-2381.34	-4521.87	1100.34	19.6517	84.2217	197	-2656.74	-4535.58	-4535.58	6.44385	4.51069
61	-2433.26	-4557.59	1098.62	12.9488	33.9907	198	-2638.45	-4519.95	-4519.95	6.2797	3.13985
62	-2348.39	-4562.83	1100.92	27.3508	81.0005	199	-2637.28	-4514.54	-4514.54	0	4.08581
63	-2380.79	-4556.11	1100.72	30.8075	99.1617	200	-2604.33	-4510.47	-4510.47	13.1625	10.2375
64	-2445.77	-4540.03	1103.57	40.2856	91.5059	201	-2548.79	-4509.41	-4509.41	46.8214	72.0329
65	-2389.29	-4513.65	1101.74	34.6425	59.3871	202	-2528.26	-4540.98	-4540.98	61.3145	68.5754
66	-2341.29	-4578.38	1101.51	32.5986	96.542	203	-2609.34	-4533.58	-4533.58	30.7516	21.5261
67	-2404.91	-4556.26	1101.77	42.2589	96.6744	204	-2547.96	-4526.92	-4526.92	55.3451	72.1893
68	-2490.24	-4520.51	1103.1	68.4807	85.842	205	-2547.75	-4517.96	-4517.96	59.367	120.147
69	-2343.74	-4549.04	1102.36	33.5478	73.3857	206	-2609.33	-4514.28	-4514.28	16.5998	17.9831
70	-2394.44	-4535.22	1101.5	42.0985	79.9872	207	-2658.79	-4513.4	-4513.4	4.38681	7.67692
71	-2393.29	-4530.18	1100.43	25.8626	80.7225	208	-2534.91	-4553.53	-4553.53	75.8762	89.756
72	-2478.98	-4517.06	1101.34	29.0119	78.9767	209	-2564.32	-4540.34	-4540.34	67.1917	75.9559
73	-2485.73	-4511.64	1101.55	43.9056	65.1014	210	-2634.66	-4534.03	-4534.03	10.5549	9.4994
74	-2361.91	-4528.88	1100.82	30.328	84.3496	211	-2638.27	-4526.38	-4526.38	13.2641	9.6466
75	-2383.3	-4533.4	1101.5	31.2195	75.3339	212	-2581.55	-4517.62	-4517.62	40.2528	64.8517
76	-2367.53	-4518.17	1101.83	18.3725	62.7727	213	-2657.39	-4518.67	-4518.67	10.1574	2.90212
77	-2467.3	-4514.58	1103.87	29.4604	57.2841	214	-2618.76	-4511.99	-4511.99	28.8362	8.41055
78	-2499.33	-4514.2	1102.26	19.9112	27.1517	215	-2661.97	-4538.16	-4538.16	2.29173	3.43759
79	-2378.32	-4506.53	1103.2	2.98634	19.4112	216	-2552.94	-4521.24	-4521.24	48.5959	67.8667
80	-2325.36	-4576.89	1103.91	7.26671	15.194	217	-2651.76	-4521.41	-4521.41	7.69112	1.53822
81	-2489.23	-4556.77	1102.72	45.5606	80.6073	218	-2534.71	-4542.33	-4542.33	78.1362	106.662
82	-2403.99	-4545.57	1101.96	33.3443	91.922	219	-2552.91	-4543.95	-4543.95	81.5975	102.368
83	-2467.91	-4541.03	1102.44	49.445	86.5287	220	-2588.78	-4549.98	-4549.98	52.2168	53.9869
84	-2376.34	-4539.1	1101.07	20.6528	77.2816	221	-2654.76	-4528.21	-4528.21	8.4004	7.00033
85	-2462.56	-4548.7	1101.96	25.7433	76.2765	222	-2630.21	-4543.09	-4543.09	11.8705	10.6834
86	-2344.08	-4539.69	1101.57	30.7284	84.3397	223	-2587.91	-4534.15	-4534.15	59.3863	67.5374
87	-2435.07	-4532	1102.97	34.9232	83.8157	224	-2572.78	-4521.47	-4521.47	55.8346	48.6558
88	-2456.13	-4528.48	1103.38	39.5074	86.2578	225	-2646.53	-4518.56	-4518.56	13.0229	10.4183
89	-2347.85	-4577.97	1102.33	24.0562	96.2248	226	-2653.93	-4514.4	-4514.4	5.98025	2.99013
90	-2352.97	-4538.18	1102.44	36.0632	78.9307	227	-2599.38	-4550.24	-4550.24	48.2026	61.6545
91	-2476.27	-4532.44	1105.09	59.3994	88.1411	228	-2646.5	-4539.2	-4539.2	5.50353	8.80565
92	-2511.06	-4522.66	1104.06	58.9521	88.013	229	-2520.64	-4537.77	-4537.77	37.613	41.6429
93	-2361.21	-4571.03	1103.42	27.0031	116.818	230	-2544.39	-4531.68	-4531.68	82.5568	102.693
94	-2357.29	-4542.83	1102.96	38.2016	82.021	231	-2642.29	-4533.24	-4533.24	4.63446	12.3586
95	-2382.55	-4541.82	1101.51	37.0453	110.38	232	-2648.12	-4528.45	-4528.45	11.1913	10.1739
96	-2503.73	-4524.57	1103.09	45.4575	69.1332	233	-2644.18	-4525.99	-4525.99	2.78217	12.5198
97	-2491.81	-4509.6	1102.91	28.3824	78.9772	234	-2623.03	-4522.57	-4522.57	14.4272	5.77087
98	-2394.97	-4578.61	1103.1	35.8326	127.267	235	-2628.65	-4516.82	-4516.82	4.08288	5.44384
99	-2368.4	-4575.82	1102.61	31.7118	105.984	236	-2622.14	-4546.89	-4546.89	19.4368	28.4076
100	-2398.03	-4564.34	1101.87	23.6278	106.325	237	-2543.82	-4538.31	-4538.31	66.9287	90.9219
101	-2384.13	-4562.7	1103.27	40.7702	102.928	238	-2614.51	-4541.1	-4541.1	26.464	25.1408
102	-2370.71	-4543.45	1103.14	28.403	106.329	239	-2600.39	-4529.64	-4529.64	18.4211	29.7572
103	-2494.3	-4547.92	1102.47	41.4149	90.4367	240	-2631.93	-4527.27	-4527.27	9.69706	10.5052
104	-2482.66	-4534.4	1106.01	64.532	101.931	241	-2578	-4521.02	-4521.02	84.2546	75.9944
105	-2438.14	-4538.55	1104.84	30.9198	88.3423	242	-2616.74	-4547.41	-4547.41	29.7913	26.4811
106	-2481.6	-4522.25	1103.21	54.4615	100.754	243	-2668.22	-4534.83	-4534.83	1.37955	2.75911
107	-2389.92	-4507.06	1104.79	34.8377	78.7635	244	-2607.65	-4523.13	-4523.13	14.2021	17.9893
108	-2499.99	-4556.82	1103.85	38.8452	92.7272	245	-2562.19	-4517.13	-4517.13	60.9774	63.6675
109	-2332.53	-4560.85	1106.95	29.7606	70.1027	246	-2558.47	-4513.63	-4513.63	41.0714	41.0714
110	-2509.24	-4554.11	1105.12	50.8447	69.994	247	-2584.41	-4547.87	-4547.87	73.0494	68.0688
111	-2482.67	-4552.3	1103.61	63.9594	90.6092	248	-2598.7	-4540.41	-4540.41	46.0461	31.6567
112	-2462.43	-4535.58	1102.78	51.3995	105.655	249	-2539.48	-4520.23	-4520.23	61.3648	89.8555
113	-2394.35	-4517.29	1104.16	43.4046	92.796	250	-2572.41	-4512.26	-4512.26	10.7835	20.2191
114	-2378.12	-4568.49	1102.36	35.8579	97.1152	251	-2571.15	-4540.85	-4540.85	72.05	90.2604
115	-2343.77	-4571.35	1103.63	35.016	103.155	252	-2575.76	-4531.74	-4531.74	64.155	68.4898
116	-2479.35	-4559.87	1102.9	51.5664	70.237	253	-2581.83	-4527.31	-4527.31	75.3805	72.9875
117	-2472.19	-4556.63	1104.11	47.4695	75.16	254	-2544.85	-4518.67	-4518.67	54.9394	84.3257
118	-2339.72	-4559.06	1103.51	27.4585	60.801	255	-2663.94	-4519	-4519	11.5223	4.32085
119	-2397.07	-4550.73	1101.87	19.3112	66.5903	256	-2598.16	-4521.99	-4521.99	25.7652	18.7383
120	-2507.7	-4540.08	1103.78	59.278	92.783	257	-2551.91	-4518.48	-4518.48	54.5946	71.393
121	-2416.8	-4532.65	1105.94	41.8951	100.209	258	-2565.32	-4532.12	-4532.12	51.7303	56.1018
122	-2409.34	-4530.88	1103.46	25.8466	95.5202	259	-2661.71	-4529.78	-4529.78	7.39279	2.77229
123	-2391.82	-4527.44	1102.94	37.5609	95.2437	260	-2567.99	-4524.37	-4524.37	63.4378	76.3603
124	-2438.31	-4526.43	1104.76	40.0683	95.0774	261	-2594.11	-4534.38	-4534.38	47.052	36.0732
125	-2407.54	-4522.68	1103.59	29.2375	71.311	262	-2560.23	-4524.07	-4524.07	81.4483	74.4269
126	-2449.89	-4523.72	1104.79	39.1206	93.2875	263	-2583.39	-4537.66	-4537.66	78.6391	86.3489
127	-2460.3	-4519.31	1105.59	51.0557	76.5836
128	-2373.85	-4520.43	1104.98	24.7676	89.0454
129	-2502.77	-4508.91	1103.99	13.3698	19.5404
130	-2337.58	-4576.46	1105.68	31.1626	94.4043
131	-2500.42	-4541.38	1106.4	66.2446	80.4399
132	-2423.26	-4517.89	1107.04	44.2581	84.0344
133	-2398.67	-4572.27	1104.06	32.0732	104.559
134	-2409.21	-4561.2	1104.3	30.9062	99.7426
135	-2430.84	-4544.42	1104.97	41.4161	87.0582
136	-2430.17	-4537.74	1104.37	27.0072	80.1505
137	-2502.7	-4534.24	1104.01	63.2917	80.2448
138	-2387.9	-4518.43	1104.35	34.1459	84.5517
139	-2381.39	-4517.14	1103.52	41.3346	71.1875
140	-2485.09	-4518.11	1104.88	51.3563	118.996
141	-2417.15	-4558.2	1105.16	49.0832	106.789
142	-2358.88	-4559.16	1105.5	35.8537	105.388
143	-2413.65	-4551.46	1104.84	33.9811	117.29
144	-2434.74	-4554.34	1104.41	35.1677	88.5256
145	-2511.22	-4547.78	1104.72	72.6639	108.996
146	-2336.04	-4544.38	1105.12	7.79525	26.5039
147	-2489.14	-4531.68	1106.08	61.8834	83.0144
148	-2342.14	-4535.6	1104.84	0	14.2342
149	-2471.8	-4516.35	1104.97	40.1435	81.1063
150	-2489.59	-4515.8	1105.69	58.9859	90.8383
151	-2505.12	-4518.15	1104.83	45.9637	107.249
152	-2370.33	-4514.62	1105.17	23.9702	77.3038
153	-2404.46	-4566.76	1104.48	19.1709	99.6887
154	-2351.23	-4553.78	1106.55	38.5451	82.731
155	-2340.14	-4545.15	1105.1	27.0277	79.9079
156	-2489.95	-4539.35	1104.66	55.6394	80.1207
157	-2424.97	-4533.03	1106.15	43.4006	85.9155
158	-2508.97	-4508.03	1106.03	61.5264	88.5116
159	-2419.89	-4507.38	1105.46	9.3685	29.8088
160	-2376.69	-4562.06	1104.18	27.5985	89.2892
161	-2398.77	-4560.99	1105.01	26.4624	102.737
162	-2346.42	-4559.62	1104.71	29.4761	90.9916
163	-2442.84	-4554.49	1105.78	24.367	63.8184
164	-2374.6	-4532.56	1103.8	29.163	81.1097
165	-2510.26	-4529.18	1105.48	67.5554	96.5077
166	-2466.22	-4523.97	1105.66	54.6737	112.952
167	-2477.93	-4519.95	1105.27	40.7441	87.1734
168	-2336.11	-4566.72	1104.73	35.0084	78.1855
169	-2463.09	-4554.48	1106	33.5869	71.1252
170	-2448.54	-4549.05	1105.65	30.7771	80.4175
171	-2488.66	-4544.26	1106.95	56.7509	84.1908
172	-2398.37	-4545.99	1105.86	37.0097	81.1064
173	-2475.87	-4542.03	1104.56	46.5291	115.806
174	-2386.46	-4537.11	1104.69	48.3266	113.801
175	-2460.37	-4537.5	1104.68	30.8803	87.0263
176	-2448.5	-4530.06	1105.69	43.5861	74.7191
177	-2480.94	-4509	1104.76	47.5975	86.2705
178	-2399.83	-4508.63	1106.56	19.7594	86.9414
179	-2494.8	-4553.67	1105.25	63.4307	104.989
180	-2374.87	-4558.57	1104.74	46.5012	100.345
181	-2382.09	-4546.69	1105.23	29.2747	86.2834
182	-2390.27	-4546.21	1104.76	28.7391	114.956
183	-2422.88	-4539.98	1105.75	34.8697	103.997
184	-2347.89	-4537.39	1106.7	29.9827	71.6254
185	-2404.95	-4525.05	1105.28	40.5428	91.2213
186	-2420.93	-4523.19	1106.02	38.1848	96.1204
187	-2435.31	-4518.08	1106.2	30.5551	73.1141
188	-2447.83	-4510.69	1106.02	22.2169	51.3766
189	-2431.81	-4509.97	1105.42	16.5265	25.541
190	-2403.72	-4502.94	1107.29	25.7845	44.8426
191	-2486.45	-4506.86	1105.63	68.0334	101.453
192	-2490.88	-4501.71	1106.56	35.874	64.3259
193	-2382.19	-4578.68	1105.31	33.5968	99.2633
194	-2354.04	-4573.26	1106.29	38.2663	109.332
195	-2349.87	-4563.72	1106.5	34.1945	101.515
196	-2360.98	-4546.8	1104.47	30.5724	95.1781
197	-2464.74	-4542.18	1105.54	58.7251	100.545
198	-2450.69	-4543	1106.28	24.8197	80.6642
199	-2397.23	-4519.05	1107.18	23.9265	99.2949
200	-2465.66	-4502.86	1106.64	8.37381	30.355
201	-2436.75	-4498.47	1106.25	26.2925	94.3437
202	-2400.8	-4555.03	1107.07	37.8334	108.854
203	-2425.71	-4548.03	1106.84	19.8576	87.7042
204	-2408.84	-4542.78	1107.53	30.4472	117.104
205	-2470.16	-4535.77	1107.51	60.627	90.9406
206	-2362.22	-4529.82	1105.97	31.6794	105.313
207	-2387.25	-4527.86	1104.88	31.5772	90.2205
208	-2442.32	-4514.88	1108.29	31.589	106.107
209	-2375.29	-4573.57	1106.41	30.3254	119.923
210	-2345.94	-4570.05	1107.24	26.2663	98.4987
211	-2376.9	-4566.11	1106.35	32.0597	94.8966
212	-2390.52	-4558.08	1107.94	30.182	118.406
213	-2335.68	-4550.18	1107.76	20.6093	74.1934
214	-2375.68	-4539.24	1107.42	35.4733	89.0957
215	-2388.51	-4534.17	1106.94	45.423	112.221
216	-2353.56	-4530.51	1106.9	21.8663	76.0947
217	-2439.86	-4503.1	1107.37	35.7654	90.3546
218	-2422.73	-4496.74	1107.89	21.2422	36.8199
219	-2408.78	-4552.9	1106.48	37.0089	111.027
220	-2331.08	-4556.02	1109.15	9.76978	42.7428
221	-2357.15	-4534.71	1106.96	19.9211	82.6726
222	-2491.24	-4526.27	1107.67	49.757	89.0997
223	-2379.5	-4523.6	1106.62	33.1904	84.6355
224	-2360.92	-4523.32	1106.27	32.8061	97.0513
225	-2429.18	-4521.06	1106.53	33.1372	95.0894
226	-2418.19	-4514.44	1106.82	36.1279	68.0055
227	-2476.86	-4499.23	1107.29	36.666	64.1654
228	-2345.82	-4577.68	1108.99	35.4544	107.058
229	-2368.14	-4569.25	1107.57	34.0862	100.365
230	-2327.53	-4568.6	1107.85	13.8532	42.4831
231	-2341.71	-4563.41	1107.12	23.9525	68.5913
232	-2368.45	-4548.43	1107.16	38.7392	102.228
233	-2454.37	-4536.02	1107.87	61.6578	104.576
234	-2499.64	-4534.53	1107.34	82.0285	109.918
235	-2494.39	-4535.08	1108.46	44.5766	96.245
236	-2506.97	-4522.34	1107.55	87.2698	98.9058
237	-2411.03	-4513.33	1108.43	47.1895	93.7235
238	-2390.06	-4576.55	1106.02	32.3293	95.9449
239	-2406.22	-4566.63	1108.26	26.2979	77.391
240	-2379.68	-4558.01	1107.17	50.1205	118.141
241	-2395.63	-4536.54	1108.05	39.2884	81.2863
242	-2458.01	-4530.54	1108.86	51.1874	90.4545
243	-2441.77	-4537.9	1107.97	43.3229	109.054
244	-2441.33	-4528.88	1108.74	44.8807	96.5616
245	-2401.17	-4526.67	1107.35	39.4761	98.6902
246	-2451.79	-4523.99	1108.78	56.2088	104.968
247	-2409.7	-4502.46	1107.6	27.3983	49.317
248	-2499.72	-4502.05	1107.75	23.2899	54.8975
249	-2394.84	-4566.88	1108.26	57.1908	87.5192
250	-2448.72	-4554.14	1107.63	35.8052	93.9887
251	-2384	-4549.34	1107.18	32.0776	80.6275
252	-2390.23	-4521.25	1107.41	41.2138	74.1848
253	-2484.87	-4511.33	1107.89	62.528	99.8431
254	-2388.75	-4513.59	1108.06	17.1218	69.2657
255	-2436.42	-4510.81	1108.76	39.4621	104.18
256	-2432.66	-4500.39	1109.45	15.5281	67.2885
257	-2336.94	-4566.74	1108.63	38.3803	90.5196
258	-2384.66	-4561.36	1109.52	27.1489	101.808
259	-2418.09	-4547.11	1108.74	53.3324	105.658
260	-2471.05	-4547.73	1107.18	37.3992	100.978
261	-2389.45	-4541.98	1107.05	42.6709	76.5133
262	-2415.96	-4541.95	1107.57	28.3653	105.725
263	-2483.32	-4537.75	1109.57	33.695	92.0133
264	-2509.64	-4532.37	1108.25	64.1075	91.1001
265	-2394.1	-4529.56	1107.71	35.9629	99.5895
266	-2381.46	-4526.32	1110.08	28.0946	76.9546
267	-2385.21	-4521.36	1109.54	41.6858	103.056
268	-2379.51	-4515.02	1108.05	45.3113	121.992
269	-2428.3	-4509.89	1108.8	31.7	62.4676
270	-2501.69	-4513.25	1107.18	50.835	86.9353
271	-2486.32	-4502.79	1108.89	35.784	84.49
272	-2442.89	-4496.83	1107.14	22.6856	66.4364
273	-2465.2	-4531.87	1108.23	36.6008	88.757
274	-2476.8	-4513.83	1109.43	54.1404	88.4294
275	-2458.63	-4513.65	1109.1	48.7515	91.6992
276	-2466.88	-4550.34	1106.47	32.2511	98.0433
277	-2399.62	-4543.02	1109.05	40.855	113.766
278	-2447.1	-4519.25	1108.89	49.8353	97.7899
279	-2396.36	-4511.65	1108.06	44.8036	96.0078
280	-2444.87	-4508.53	1108.73	38.4218	94.308
281	-2456.64	-4499.33	1108.36	25.2106	74.9317
282	-2398.67	-4574.71	1108.15	37.107	94.6868
283	-2432.88	-4547.57	1109.15	42.0784	85.8626
284	-2404.5	-4547.34	1109.09	35.3755	101.302
285	-2506.91	-4541.36	1109.4	70.3327	66.4253
286	-2479.54	-4526.04	1109.14	41.1156	83.8125
287	-2366.5	-4521.85	1108.63	18.0199	97.8222
288	-2482.52	-4520.66	1108.39	47.1463	115.247
289	-2465.16	-4511.84	1109.34	42.1342	82.7635
290	-2494.87	-4512.71	1109.49	70.521	119.81
291	-2508.77	-4510.14	1109.38	60.6575	92.7703
292	-2329.65	-4575.31	1108.96	18.5643	56.7242
293	-2406.23	-4559.97	1108.65	40.098	92.5338
294	-2411.56	-4554.9	1110.75	25.9571	61.3532
295	-2469.97	-4498.51	1109.37	26.6418	46.9403
296	-2358.97	-4561.68	1109.06	40.688	84.5882
297	-2374.42	-4563.98	1109.74	35.2201	96.0549
298	-2474.54	-4542.93	1109.17	22.3655	78.2792
299	-2476.55	-4537.3	1109.95	37.301	78.3321
300	-2448.36	-4539.69	1109.64	41.3731	97.2268
301	-2406.05	-4533.95	1108.96	37.424	77.7268
302	-2408.31	-4528.32	1109.66	41.2791	90.0635
303	-2368.96	-4527.61	1109.28	41.9893	95.1757
304	-2406.15	-4507.89	1109.06	46.4259	88.4302
305	-2420.35	-4511.35	1110.89	37.334	71.6204
306	-2479.88	-4505.91	1109.77	48.7307	76.0198
307	-2416.03	-4500.35	1109.07	35.8963	58.3315
308	-2351.05	-4579.11	1110.18	41.4085	97.0512
309	-2365.07	-4547.44	1110.84	27.1716	72.1989
310	-2391.77	-4549.06	1109.12	37.0565	85.23
311	-2344.14	-4544.12	1110.48	21.3551	74.1146
312	-2378	-4532.63	1109.49	36.1135	83.9108
313	-2404.06	-4515.8	1110.02	28.751	90.3603
314	-2469.81	-4513	1110.74	41.7859	71.3418
315	-2358.88	-4577.5	1109.48	41.134	92.9323
316	-2339.99	-4577.57	1108.69	32.4025	102.068
317	-2363.76	-4575.87	1109.66	30.5466	110.186
318	-2464.21	-4541.86	1109.29	44.84	94.8537
319	-2428.66	-4530.29	1111.11	46.0617	66.2137
320	-2414.78	-4506.34	1110.07	37.0819	74.1639
321	-2369.1	-4540.71	1110.67	50.981	88.6099
322	-2382.66	-4535.1	1110.82	31.3567	85.111
323	-2359.56	-4527.43	1109.67	20.2956	73.3765
324	-2423.69	-4523.76	1110.34	32.2912	87.6475
325	-2492.95	-4521.67	1109.66	59.1337	96.0923
326	-2464.07	-4516.59	1111.14	37.7451	95.0135
327	-2503.04	-4505.46	1109.56	36.1402	63.9404
328	-2391.56	-4578.63	1109.74	41.8854	113.091
329	-2348.89	-4575.24	1112.41	29.2151	83.5689
330	-2344.44	-4567.49	1112.87	24.7655	69.1369
331	-2362.74	-4557.11	1110.54	26.1246	110.527
332	-2360.24	-4535.42	1110.35	19.083	65.8364
333	-2352.92	-4538.25	1110.81	18.8776	53.9361
334	-2506.26	-4528.86	1110.88	41.5186	80.8897
335	-2461.62	-4523.12	1111.45	32.0181	72.4218
336	-2498.66	-4519.04	1108.68	67.7018	104.54
337	-2494.72	-4505.25	1109.19	59.6467	96.0974
338	-2456.8	-4505.73	1111.15	44.981	81.0841
339	-2403.7	-4555.51	1110.92	31.8839	59.7823
340	-2417.17	-4552	1110.61	18.5532	55.6595
341	-2373.11	-4553.45	1111.32	26.4149	76.3891
342	-2386.94	-4547.53	1110.97	38.8536	78.5166
343	-2450.66	-4529.14	1110.98	48.3157	103.827
344	-2489.94	-4516.08	1110.86	61.2129	99.2391
345	-2444.07	-4512.2	1111.67	40.7252	76.0204
346	-2444.86	-4500.95	1110.41	45.725	67.1586
347	-2385	-4570.06	1110.55	33.2237	95.9795
348	-2344.69	-4562.16	1110.84	29.5768	85.0332
349	-2336.62	-4560.57	1111.44	24.796	90.6826
350	-2414.95	-4538.92	1110.18	25.8458	74.3067
351	-2389.67	-4525.09	1110.52	33.9503	91.9487
352	-2504.58	-4521.68	1111.49	68.9481	96.24
353	-2396.63	-4522.44	1110.59	21.9502	96.581
354	-2373.82	-4522.86	1110.47	25.8769	86.2565
355	-2426.55	-4512.4	1111.54	44.5565	96.6971
356	-2332.61	-4569.55	1111.24	17.3439	87.8034
357	-2337.8	-4545.92	1110.83	12.5177	55.6344
358	-2390.5	-4537.25	1110.92	29.1345	86.4323
359	-2489.1	-4533.47	1110.91	49.484	88.5003
360	-2373.93	-4528.67	1109.8	31.8677	84.5721
361	-2333.83	-4574.64	1112.73	22.0687	44.8985
362	-2399.44	-4562.12	1110.55	35.9263	85.325
363	-2395.81	-4551.13	1111.63	20.6719	65.8918
364	-2440.41	-4545.18	1109.9	47.6044	91.9256
365	-2425.77	-4541.28	1111.12	38.4621	98.0164
366	-2411.25	-4525.15	1110.48	27.9686	104.246
367	-2483.54	-4517.83	1111.36	60.3365	82.5009
368	-2473.22	-4505.68	1110.92	37.5506	84.1134
369	-2341.22	-4571.14	1111.95	32.5799	103.663
370	-2356.41	-4550.78	1112.22	6.35525	38.1315
371	-2353.7	-4544.18	1111.34	17.8574	74.6763
372	-2494.06	-4528.58	1111.76	46.6566	68.6127
373	-2502.16	-4511.98	1111.48	37.2829	76.0572
374	-2437.9	-4505.28	1112.17	19.9243	55.0289
375	-2397.52	-4577.83	1112.09	28.9355	74.4056
376	-2367.25	-4563.09	1111.91	29.4941	85.9177
377	-2338.72	-4553.52	1111.62	27.2559	49.9691
378	-2421.86	-4528.15	1110.64	41.9822	91.7917
379	-2468.93	-4519.45	1111.39	53.2953	90.4404
380	-2474.86	-4519.86	1111.54	28.7361	67.4673
381	-2401.57	-4569.76	1111.97	36.4961	61.8847
382	-2379.86	-4550.23	1112.01	23.3411	74.4693
383	-2406.5	-4548.63	1111.78	22.6532	58.5208
384	-2360.47	-4540.51	1112.1	21.9798	70.3354
385	-2444.9	-4535.2	1111.99	49.8803	81.4946
386	-2399.67	-4535.82	1111.24	37.8406	97.8637
387	-2479.13	-4531.56	1111.6	49.3172	58.0847
388	-2465.69	-4531.27	1111.9	23.6432	96.9373
389	-2487.66	-4525	1111.68	36.0516	84.1205
390	-2509.53	-4517.53	1111.6	51.4972	99.4832
391	-2359.01	-4569.42	1112.88	39.1324	80.3801
392	-2373.93	-4569.07	1112.54	29.7742	78.9664
393	-2380.25	-4566.1	1112.33	31.5731	94.7192
394	-2347.01	-4550.37	1112.33	17.7722	58.929
395	-2402.16	-4528.97	1111.22	24.3108	83.5683
396	-2452.22	-4509.39	1111.92	41.6879	75.0381
397	-2365.8	-4572.31	1112.19	43.7835	105.596
398	-2386.73	-4571.93	1113.95	26.7516	51.7198
399	-2440.32	-4524.37	1111.94	48.415	93.8041
400	-2455.48	-4520.35	1112.91	35.611	91.8764
401	-2462.73	-4502.16	1111.3	39.2775	80.0657
402	-2361.14	-4579.17	1113.64	33.6735	78.1478
403	-2379.04	-4577.06	1112.96	23.959	74.8718
404	-2389.3	-4554.43	1112.47	16.2066	68.5666
405	-2362.13	-4562.23	1113.7	23.5037	62.6765
406	-2347.71	-4545.29	1113.32	20.9617	41.9233
407	-2446.77	-4524.05	1112.95	22.491	94.6498
408	-2387.67	-4579.56	1113.98	35.5259	78.5876
409	-2372	-4575.27	1113.51	32.7038	70.6635
410	-2352.59	-4571.46	1113.91	26.392	54.4335
411	-2351.25	-4564.34	1114.12	21.8295	65.4886
412	-2374.34	-4563.07	1113.59	28.4404	63.0636
413	-2394.34	-4560.97	1113.52	17.9351	62.7728
414	-2356.98	-4558.93	1113.86	24.014	51.2298
415	-2381.4	-4577.02	1114.48	22.2217	61.9032
416	-2396.56	-4567.91	1114.21	17.1548	57.5913

## Sheet: Emb#5(raw)
3 ID	Cell Position X	Cell Position Y	Cell Position Z	her1	her7	1 ID	Cell Position X	Cell Position Y	Cell Position Z	her1	her7
0	-1862.92	809.875	1113.37	16	56	0	-2094.26	791.628	791.628	38	55
1	-1959.21	759.679	1114.31	45	87	1	-2080.59	801.801	801.801	57	84
2	-1969.64	755.539	1114.96	43	77	2	-2104.37	786.615	786.615	43	72
3	-1976.46	755.223	1115.01	44	72	3	-2076.29	787.421	787.421	75	64
4	-1982.8	760.814	1115.18	63	114	4	-2112.77	789.267	789.267	15	41
5	-1951.63	759.942	1114.54	27	82	5	-2098.08	799.465	799.465	97	147
6	-1987.52	763.155	1114.17	45	62	6	-2086.62	797.234	797.234	64	128
7	-1968.2	776.793	1115.33	43	103	7	-2090.51	803.103	803.103	57	65
8	-1978.44	774.333	1114.28	59	113	8	-2104.86	801.839	801.839	54	69
9	-1951.71	784.976	1115.17	39	97	9	-2026.34	764.839	764.839	63	66
10	-1973.23	786.786	1113.65	33	51	10	-2033.06	773.415	773.415	74	76
11	-1987.25	792.694	1114.75	39	67	11	-2063.52	796.879	796.879	72	76
12	-1962.5	784.988	1114.83	55	120	12	-2118.35	800.527	800.527	26	48
13	-1947.72	792.053	1114.84	18	42	13	-2073.01	799.185	799.185	62	71
14	-1857.45	805.482	1115.03	42	148	14	-2026.72	746.514	746.514	43	57
15	-1982.58	752.847	1114.17	18	38	15	-2003.62	753.733	753.733	32	25
16	-1917.37	748.966	1115.31	46	138	16	-2011.26	768.779	768.779	51	69
17	-1926.75	758.2	1114.5	13	50	17	-2003.7	768.613	768.613	48	68
18	-1918.98	768.157	1116.2	51	162	18	-2018.33	770.168	770.168	67	75
19	-1937.88	788.947	1115.13	22	69	19	-2055.06	775.659	775.659	51	50
20	-1849.79	807.665	1114.12	22	107	20	-1993.65	776.234	776.234	76	127
21	-1969.13	741.7	1115.38	7	38	21	-2001.98	778.371	778.371	83	140
22	-1897.43	771.965	1114.3	7	25	22	-2020.31	780.529	780.529	38	43
23	-1929.71	786.727	1115.04	46	129	23	-2052.2	785.114	785.114	31	67
24	-1957.65	793.812	1115.17	29	48	24	-2045.73	779.269	779.269	45	62
25	-1879.32	791.298	1114.95	36	110	25	-2005.96	791.075	791.075	46	63
26	-1972.57	799.33	1113.9	14	34	26	-2125.77	802	802	16	43
27	-1853.4	814.093	1115.12	20	70	27	-2111.6	801.364	801.364	41	69
28	-1984.44	742.624	1116.46	59	92	28	-2017.79	746.328	746.328	44	82
29	-1984.12	786.107	1115.09	31	76	29	-2056.46	762.926	762.926	68	75
30	-1875.91	785.644	1115.57	28	101	30	-2004.37	758.641	758.641	34	83
31	-1861.05	778.627	1115.57	23	123	31	-2031.47	758.152	758.152	52	60
32	-1969.7	792.104	1115.71	55	130	32	-2068.99	767.504	767.504	53	89
33	-1922.47	743.448	1115.96	25	96	33	-2071.33	769.912	769.912	34	45
34	-1935.85	745.358	1115.96	30	91	34	-2054.91	796.955	796.955	43	54
35	-1888.35	762.571	1115.13	29	104	35	-2033.43	748.236	748.236	58	34
36	-1913.26	770.965	1115.86	35	153	36	-2042.04	755.381	755.381	73	85
37	-1967.41	766.635	1116.09	75	135	37	-2088.15	771.866	771.866	11	21
38	-1956.42	730.823	1117.22	6	28	38	-2096.32	781.645	781.645	32	40
39	-1966.46	736.693	1117.36	11	51	39	-2030.56	787.242	787.242	39	66
40	-1947.27	754.863	1115.47	30	103	40	-2045.83	795.252	795.252	27	43
41	-1897.65	753.728	1115.18	13	52	41	-2021.94	796.595	796.595	21	42
42	-1901.22	792.525	1116.44	53	140	42	-2035.05	797.281	797.281	36	40
43	-1968.64	732.117	1116.39	31	49	43	-2134.21	800.13	800.13	14	37
44	-1905.52	735.882	1115.77	5	23	44	-2063.12	759.142	759.142	65	45
45	-1963.59	741.705	1116.86	13	48	45	-2095.88	764.072	764.072	15	19
46	-1869.43	762.204	1116.06	17	58	46	-2102.74	761.518	761.518	15	18
47	-1878.41	762.419	1115.77	18	62	47	-2105.13	774.192	774.192	35	13
48	-1883.69	768.105	1115.9	27	91	48	-2009.94	779.573	779.573	31	71
49	-1870.59	802.9	1117.1	35	97	49	-2038.87	784.287	784.287	44	65
50	-1939.78	731.052	1117.92	26	99	50	-2121.07	787.015	787.015	10	19
51	-1945.99	735.065	1115.82	15	49	51	-2047.07	745.1	745.1	29	50
52	-1940.88	759.092	1115.59	35	116	52	-2089.03	753.912	753.912	6	9
53	-1900.95	781.908	1116.12	40	118	53	-2120.8	774.907	774.907	10	12
54	-1859.4	787.052	1116.63	47	163	54	-2134.11	774.702	774.702	10	5
55	-1869.89	796.209	1115.63	25	108	55	-2070.55	782.311	782.311	69	76
56	-1865.65	811.898	1115.56	31	85	56	-2056.38	750.042	750.042	30	65
57	-1910.23	733.462	1117.71	9	41	57	-2083.27	747.861	747.861	11	18
58	-1884.34	778.5	1116.59	35	137	58	-2094.74	751.422	751.422	32	45
59	-1944.3	752.3	1117.05	21	88	59	-2133.18	763.618	763.618	6	2
60	-1848.05	766.276	1116.76	25	85	60	-2138.62	765.031	765.031	6	3
61	-1860.19	767.815	1116.59	39	155	61	-2139.52	781.579	781.579	4	4
62	-1944.07	768.986	1116.17	36	62	62	-2064.86	774.649	774.649	52	52
63	-1851.75	773.367	1117.56	24	107	63	-2146.02	785.362	785.362	5	4
64	-1861.68	797.283	1117.19	26	129	64	-2151.27	784.822	784.822	3	4
65	-1859.98	811.195	1117.41	15	92	65	-1998.98	794.012	794.012	69	68
66	-1921.29	732.718	1117.83	15	73	66	-2145.15	800.389	800.389	18	12
67	-1885.97	740.471	1117.86	22	102	67	-2009.8	738.939	738.939	90	109
68	-1955.73	748.497	1116.98	31	64	68	-2083.26	739.991	739.991	10	17
69	-1922.6	751.649	1116.27	26	50	69	-2115.54	748.456	748.456	4	6
70	-1875.97	753.537	1117.23	26	92	70	-2125.27	753.975	753.975	2	3
71	-1858.75	757.152	1116.84	11	37	71	-2132.53	754.71	754.71	6	5
72	-1924.22	763.261	1116.8	39	115	72	-2138.94	755.533	755.533	2	2
73	-1978.97	768.288	1116.81	29	62	73	-2151.38	767.415	767.415	4	2
74	-1893.08	771.087	1117.75	43	113	74	-2096.95	794.724	794.724	66	105
75	-1891.22	782.87	1116.04	35	59	75	-2099.49	739.774	739.774	18	15
76	-1924.94	788.315	1116.36	15	71	76	-2055.31	738.301	738.301	33	38
77	-1888.4	807.434	1118.07	51	89	77	-2123.73	743.269	743.269	8	9
78	-1880.1	809.425	1118.51	67	137	78	-2014.17	786.104	786.104	19	50
79	-1929.47	734.884	1117.01	39	122	79	-2108.12	797.221	797.221	58	114
80	-1916.6	755.902	1116.18	21	75	80	-2095.49	773.279	773.279	33	25
81	-1956.26	779.124	1118.01	55	115	81	-2082.6	757.501	757.501	20	37
82	-1962.32	794.627	1116.54	23	52	82	-2131.17	744.496	744.496	1	4
83	-1824.04	800.175	1117.02	8	17	83	-2063.36	745.49	745.49	34	42
84	-1874.53	745.754	1116.88	15	68	84	-2011.42	794.888	794.888	16	31
85	-1928.72	743.775	1117.67	33	111	85	-2123.74	796.091	796.091	35	66
86	-1868.06	751.19	1116.99	12	91	86	-2039.55	744.291	744.291	47	71
87	-1837.87	779.2	1117.29	13	60	87	-2001.12	744.26	744.26	56	63
88	-1916.8	785.839	1117.64	38	129	88	-2090.08	762.801	762.801	35	35
89	-1873.75	808.195	1116.25	12	79	89	-2126.21	775.692	775.692	16	25
90	-1901.79	773.76	1118.24	50	159	90	-2088.87	785.47	785.47	22	80
91	-1965.84	721.398	1118.54	13	51	91	-2090.82	797.83	797.83	73	108
92	-1909.68	772.359	1118.41	25	140	92	-2023.38	737.101	737.101	47	20
93	-1844.42	777.892	1117.33	20	67	93	-2090.09	738.328	738.328	21	17
94	-1831.03	788.171	1118.21	5	26	94	-2035.28	741.618	741.618	74	89
95	-1844.12	790.936	1118.2	43	144	95	-2144.59	748.292	748.292	4	4
96	-1832.36	811.47	1118.66	42	140	96	-2077.55	749.182	749.182	28	22
97	-1955.49	719.235	1119.55	4	24	97	-2050.15	752.13	752.13	83	113
98	-1902.06	736.617	1118.23	27	61	98	-2075.94	758.682	758.682	52	46
99	-1972.61	757.786	1118.03	25	59	99	-2117.28	759.816	759.816	6	7
100	-1940.41	724.639	1119.69	15	53	100	-2030.91	761.266	761.266	48	53
101	-1981.59	722.364	1119.5	4	15	101	-2010.64	766.15	766.15	66	82
102	-1988.38	737.935	1118.78	31	54	102	-2141.63	772.036	772.036	8	10
103	-1988.14	749.182	1119.33	79	108	103	-2148.17	773.249	773.249	9	8
104	-1915.37	759.494	1117.96	25	65	104	-2079.34	782.784	782.784	26	35
105	-1906	784.836	1118.96	61	181	105	-2041.48	793.588	793.588	29	33
106	-1952.63	791.898	1117.82	34	61	106	-2076.94	794.991	794.991	81	112
107	-1915.85	733.505	1119.42	13	49	107	-2069.71	797.066	797.066	44	59
108	-1898.08	749.172	1119.88	36	134	108	-2099.67	733.063	733.063	1	9
109	-1940.64	789.929	1118.96	20	63	109	-2039.28	734.896	734.896	67	100
110	-1862.03	804.291	1120.44	59	164	110	-2050.98	741.517	741.517	52	55
111	-1971.03	765.861	1119.22	78	138	111	-2101.71	748.278	748.278	13	13
112	-1943.65	774.337	1119.37	14	61	112	-2117.71	752.115	752.115	4	6
113	-1970.84	746.534	1118.91	28	59	113	-2123.42	765.049	765.049	5	6
114	-1858.83	761.59	1118.84	5	24	114	-2079.29	767.202	767.202	37	52
115	-1862.22	780.222	1119.54	22	124	115	-2109.31	773.884	773.884	34	37
116	-1970.87	782.523	1117.92	6	45	116	-2112.91	782.096	782.096	17	29
117	-1920.15	783.14	1119.69	26	73	117	-2152.01	788.463	788.463	5	10
118	-1929.81	787.534	1119.06	31	80	118	-2018.41	789.631	789.631	17	24
119	-1874.7	786.099	1118.69	16	80	119	-2055.44	791.116	791.116	52	67
120	-1874.66	793.025	1118.91	32	96	120	-2102.49	792.261	792.261	34	74
121	-1974.76	721.841	1120.4	6	25	121	-2076.9	731.049	731.049	14	18
122	-1972.98	730.196	1120.32	28	57	122	-2066.66	737.043	737.043	43	26
123	-1918.64	745.658	1120.38	39	140	123	-2113.98	740.833	740.833	10	4
124	-1979.34	742.848	1119.5	31	56	124	-2107.15	753.413	753.413	4	13
125	-1979.27	759.58	1119.32	60	102	125	-2100.93	773.312	773.312	40	21
126	-1980.05	766.917	1118.89	15	45	126	-2128.87	783.591	783.591	8	15
127	-1890.92	775.769	1120.45	34	161	127	-2130.55	735.854	735.854	2	2
128	-1888.46	786.091	1118.6	32	91	128	-2074.67	737.92	737.92	23	21
129	-1868.86	795.425	1120.15	31	112	129	-2083.52	751.609	751.609	12	15
130	-1940.19	740.001	1120.36	49	145	130	-2000.03	749.803	749.803	100	135
131	-1944.01	734.518	1120.88	19	28	131	-2063.12	760.945	760.945	62	40
132	-1919.79	753.223	1120.34	45	133	132	-2150.24	765.258	765.258	3	6
133	-1865.65	760.969	1118.07	41	82	133	-2142.75	784.198	784.198	7	16
134	-1928.28	758.424	1119.96	33	115	134	-1995.15	785.162	785.162	24	43
135	-1986.93	762.079	1119.35	36	72	135	-2089.35	729.389	729.389	33	19
136	-1887.27	766.719	1119.94	43	156	136	-2060.67	733.674	733.674	68	81
137	-1838.26	778.215	1119.53	3	19	137	-2095.38	736.91	736.91	9	18
138	-1935.13	786.775	1119.19	16	58	138	-2016.34	739.777	739.777	51	72
139	-1899.68	788.222	1120.74	36	159	139	-2037.6	759.321	759.321	39	71
140	-1910.65	787.039	1120.23	27	114	140	-2021.56	764.197	764.197	31	44
141	-1875.15	805.633	1120.68	32	87	141	-2143.19	763.29	763.29	1	4
142	-1979.82	728.071	1120.01	16	64	142	-2036.6	778.342	778.342	37	48
143	-1960	735.179	1119.5	9	50	143	-2067.08	779.707	779.707	101	126
144	-1942.68	756.692	1120.13	13	65	144	-2099.7	785.026	785.026	16	33
145	-1933.04	754.58	1119.96	33	87	145	-1993.57	722.961	722.961	3	8
146	-1944.31	765.554	1119.97	12	63	146	-2043.64	758.553	758.553	59	78
147	-1881.92	781.906	1119.76	38	113	147	-2022.45	782.927	782.927	22	68
148	-1852.98	811.258	1119.43	41	144	148	-2060.1	783.627	783.627	82	126
149	-1874.66	812.338	1120.65	35	87	149	-2043.94	742.135	742.135	59	56
150	-1826.73	810.093	1119.82	37	101	150	-2029.44	744.149	744.149	50	58
151	-1953.39	732.123	1120.11	23	67	151	-2084.29	743.273	743.273	12	10
152	-1913.29	766.428	1120.3	28	108	152	-2068.98	743.959	743.959	52	72
153	-1929.22	775.311	1120.33	22	73	153	-1996.78	771.431	771.431	27	43
154	-1910.22	738.774	1120.52	34	144	154	-2017.06	770.749	770.749	24	44
155	-1951.38	740.201	1121.17	47	114	155	-2034.86	768.417	768.417	73	71
156	-1984.41	749.077	1121.03	35	61	156	-2012.47	777.965	777.965	21	40
157	-1889.29	756.051	1121.9	34	129	157	-2001.11	782.06	782.06	21	53
158	-1921.32	768.792	1120.83	34	131	158	-2114.12	792.013	792.013	15	44
159	-1937.16	765.373	1120	49	131	159	-2012.31	727.403	727.403	33	56
160	-1858	774.944	1119.15	37	115	160	-2108.06	735.916	735.916	10	31
161	-1925.88	783.02	1120.41	24	93	161	-2031.26	732.755	732.755	39	36
162	-1891.25	783.87	1121.52	36	168	162	-2112.64	756.334	756.334	13	20
163	-1883	750.515	1120.87	33	78	163	-2058.1	752.892	752.892	125	110
164	-1977.97	752.362	1120.41	31	84	164	-2106.92	763.25	763.25	21	28
165	-1939.97	760.332	1120.72	29	77	165	-2028.57	769.478	769.478	74	104
166	-1868.26	771.692	1120.47	51	157	166	-2130.5	767.556	767.556	5	6
167	-1886.16	772.983	1121.48	44	130	167	-2120.67	780.215	780.215	14	29
168	-1862.39	787.275	1120.66	49	126	168	-2035.66	724.991	724.991	3	13
169	-1920.26	738.797	1121.6	42	104	169	-2068.69	752.765	752.765	32	58
170	-1963.86	764.331	1120.28	16	45	170	-2131.09	750.996	750.996	9	5
171	-1894.39	792.448	1121.56	34	121	171	-2087.24	766.468	766.468	30	29
172	-1838.71	800.109	1120.99	13	79	172	-2085.06	772.109	772.109	25	20
173	-1843.75	814.034	1120.77	24	85	173	-1999.39	737.812	737.812	24	58
174	-1987.3	726.692	1121.22	14	22	174	-2125.31	743.765	743.765	1	3
175	-1935.23	748.327	1121.45	38	104	175	-2132.43	759.981	759.981	5	4
176	-1921.06	758.601	1121.54	25	74	176	-2002.77	719.303	719.303	1	17
177	-1918.65	775.743	1120.69	23	96	177	-2114.78	733.147	733.147	8	10
178	-1824.96	806.505	1123.26	11	47	178	-2098.33	744.311	744.311	9	10
179	-1965.16	729.787	1120.97	30	66	179	-2061.04	753.731	753.731	24	42
180	-1947.25	747.512	1121.57	22	76	180	-2045.95	764.156	764.156	66	68
181	-1970.31	752.04	1121.87	44	106	181	-2041.11	767.307	767.307	64	78
182	-1911.24	760.187	1121.64	20	64	182	-2137.79	764.827	764.827	5	6
183	-1906.12	766.017	1120.72	14	61	183	-2121.24	768.296	768.296	16	8
184	-1902	774.802	1121.7	24	64	184	-2130.47	774.786	774.786	1	2
185	-1832.07	803.005	1121.65	13	53	185	-2115.17	772.47	772.47	10	11
186	-1973.67	735.18	1121.74	23	35	186	-2053.47	776.772	776.772	69	93
187	-1971.54	739.435	1122.21	25	38	187	-2074.79	779.57	779.57	81	99
188	-1943.66	753.09	1122.14	12	58	188	-2075.62	787.871	787.871	61	96
189	-1860.62	763.715	1124.14	8	31	189	-2006.86	758.128	758.128	73	79
190	-1909.14	777.738	1121.3	23	76	190	-2016.65	765.494	765.494	47	53
191	-1840.45	781.831	1123.87	25	95	191	-2055	767.372	767.372	81	92
192	-1916.49	786.63	1121.25	18	61	192	-2028.32	722.885	722.885	4	19
193	-1959.32	727.163	1121.92	8	12	193	-2002.37	728.973	728.973	29	54
194	-1836.71	807.295	1123	15	64	194	-2090.53	741.746	741.746	11	11
195	-1959.69	737.571	1122.54	25	33	195	-2146.26	756.675	756.675	3	2
196	-1961.93	745.911	1122.34	33	61	196	-2047.65	754.159	754.159	59	74
197	-1871.15	783.602	1125.33	50	106	197	-2087.8	783.685	783.685	10	36
198	-1870.12	786.356	1123.31	40	169	198	-2019.95	745.811	745.811	23	32
199	-1855.68	813.672	1122.29	29	87	199	-2077.11	744.496	744.496	64	62
200	-1986.67	735.403	1122.54	16	19	200	-2147.26	747.253	747.253	8	3
201	-1977.94	744.808	1122.37	28	49	201	-2105.41	749.712	749.712	11	6
202	-1900.26	766.825	1121.75	21	49	202	-2033.24	751.39	751.39	22	48
203	-1894.51	764.412	1122.03	19	48	203	-2034.65	757.573	757.573	45	51
204	-1980.86	733.794	1122.97	22	43	204	-2028.55	758.151	758.151	43	67
205	-1924.61	748.117	1122.78	22	47	205	-2078.06	759.511	759.511	58	75
206	-1856.56	785.453	1123.31	49	147	206	-2112.49	763.819	763.819	4	3
207	-1848.33	800.657	1123.65	29	94	207	-2135.92	782.399	782.399	12	20
208	-1966.42	740.775	1123.16	13	33	208	-2093.07	779.302	779.302	12	27
209	-1832.79	786.59	1123.97	5	25	209	-2082.2	784.547	784.547	42	54
210	-1884.34	804.69	1122.7	20	49	210	-2112.18	785.33	785.33	13	20
211	-1838.42	812.787	1122	17	108	211	-2067	732.127	732.127	7	10
212	-1865.87	791.79	1123.6	31	91	212	-2122.58	760.378	760.378	7	4
213	-1858.7	792.513	1125.41	44	136	213	-2007.86	746.439	746.439	55	82
214	-1871.4	806.359	1124.85	33	74	214	-2061.24	749.007	749.007	35	50
215	-1885.41	786.544	1124.66	30	58	215	-2013.42	752.128	752.128	67	72
216	-1875.77	769.73	1123.41	17	66	216	-2092.72	755.794	755.794	12	17
217	-1842.41	793.557	1124.4	35	95	217	-2135.8	754.564	754.564	5	6
218	-1829.33	797.918	1125.26	17	39	218	-2095.24	763.419	763.419	8	13
219	-1863.41	805.974	1125.01	36	45	219	-2135.69	770.941	770.941	6	8
220	-1854.71	807.587	1124.9	15	52	220	-2122.42	783.829	783.829	10	13
221	-1841.48	806.779	1124.64	32	100	221	-2015.25	741.923	741.923	36	52
222	-1867	773.261	1124.29	37	120	222	-2066.98	743.128	743.128	56	54
223	-1834.84	798.267	1125.68	28	61	223	-1993.21	746.454	746.454	24	38
224	-1830.75	807.435	1125.98	3	42	224	-2040.01	753.09	753.09	67	64
225	-1858.06	808.331	1124.89	21	47	225	-2062.01	762.563	762.563	60	32
226	-1835.19	789.85	1126.25	10	39	226	-2096.12	768.897	768.897	7	13
227	-1845.59	811.955	1125.63	22	73	227	-2032.7	727.305	727.305	33	25
228	-1870.61	798.481	1125.24	39	109	228	-2025.56	744.302	744.302	47	41
229	-1846.38	774.661	1126.03	14	41	229	-2054.7	754.418	754.418	16	33
230	-1843.31	784.664	1126	13	54	230	-2069.51	762.109	762.109	25	35
231	-1867.5	792.742	1126.45	18	46	231	-2075.99	767.893	767.893	54	32
232	-1844.44	793.585	1126.84	14	43	232	-2148.17	769.83	769.83	4	4
0	-1861.26	844.012	1112.53	15	53	233	-2132.51	788.632	788.632	10	18
1	-1905.49	851.663	1114.44	44	117	234	-2019.62	723.903	723.903	5	24
2	-1972.72	857.859	1113.29	11	36	235	-2097.6	730.708	730.708	19	27
3	-1924.58	861.431	1114.08	24	68	236	-2039.47	728.998	728.998	32	47
4	-1900.66	868.768	1113.28	25	83	237	-2152.17	791.985	791.985	3	9
5	-1953.31	869.47	1112.31	15	49	238	-2088.41	732.324	732.324	13	10
6	-1970.07	875.913	1114.2	27	49	239	-2019.96	733.455	733.455	22	21
7	-1888.03	875.743	1113.59	18	64	240	-1995.14	738.155	738.155	25	44
8	-1937.95	891.014	1113.19	18	47	241	-2100.36	755.126	755.126	24	40
9	-1981.2	846.596	1114.71	58	114	242	-2106.92	771.983	771.983	7	10
10	-1862.3	852.344	1114.34	40	116	243	-2027.38	733.094	733.094	20	23
11	-1888.59	869.429	1114.92	34	135	244	-2013.86	733.632	733.632	33	33
12	-1906.93	877.289	1113.26	19	59	245	-2030.96	748.004	748.004	51	55
13	-1983.92	885.695	1113.73	40	81	246	-2111.59	751.089	751.089	5	6
14	-1966.6	896.386	1113.77	17	33	247	-2143.97	788.799	788.799	5	3
15	-1941.39	894.395	1114.01	18	62	248	-1997.88	730.519	730.519	28	44
16	-1866.67	827.026	1114.14	36	127	249	-2085.17	735.127	735.127	19	23
17	-1852.37	832.731	1113.09	20	85	250	-2095.43	748.338	748.338	10	18
18	-1915.95	850.253	1114.14	24	113	251	-2079.81	751.116	751.116	68	21
19	-1932.58	851.295	1113.92	15	57	252	-2104.28	764.022	764.022	14	10
20	-1891.61	882.004	1113.75	17	87	253	-2141.32	763.712	763.712	4	1
21	-1960.82	884.673	1114.64	43	112	254	-2044.58	726.074	726.074	7	12
22	-1986.27	843.169	1114.4	22	55	255	-2030.35	739.643	739.643	47	68
23	-1849.55	844.263	1114.83	27	110	256	-2132.97	743.008	743.008	6	6
24	-1851.01	852.999	1114.57	43	157	257	-2138.56	737.755	737.755	3	2
25	-1972.34	846.474	1114.51	41	69	258	-2130.44	748.372	748.372	5	2
26	-1985.97	856.579	1114.36	28	84	259	-2037.84	745.138	745.138	19	35
27	-1980.6	862.181	1115.61	39	97	260	-2147.21	758.495	758.495	5	6
28	-1943.78	875.772	1114.17	38	107	261	-2109.68	733.928	733.928	6	13
29	-1900.43	874.79	1114.43	20	62	262	-2060.88	740.678	740.678	41	66
30	-1920.33	873.193	1114.32	38	110	263	-2142.66	744.147	744.147	3	0
31	-1900.77	885.716	1113.98	12	56	264	-2072.81	749.845	749.845	61	68
32	-1927.71	883.817	1113.84	14	58	265	-2099.93	737.348	737.348	13	5
33	-1879.75	889.791	1114.44	21	55	266	-2093.22	737.714	737.714	34	35
34	-1932.69	903.838	1114.22	11	59	267	-2041.88	739.797	739.797	56	46
35	-1956.22	902.517	1114.16	11	48	268	-2124.11	753.884	753.884	8	0
36	-1974.51	882.885	1114.3	43	108	269	-2151.16	782.842	782.842	1	2
37	-1967.54	893.389	1115.08	53	108	270	-2070.25	736.617	736.617	19	17
38	-1841.59	837.697	1116.38	48	187	271	-2084.45	739.682	739.682	13	14
39	-1863.75	832.996	1114.4	16	69	272	-2122.57	739.191	739.191	2	9
40	-1866.83	866.547	1114.52	32	110	273	-2108.44	755.846	755.846	7	1
41	-1984.01	876.611	1114.23	32	59	274	-2130.64	769.36	769.36	1	3
42	-1966.47	851.699	1114.97	18	64	275	-2144.67	729.186	729.186	3	0
43	-1946.79	854.357	1115.18	13	39	276	-2129.79	759.817	759.817	5	4
44	-1949.68	858.933	1115.35	22	71	277	-2139.49	775.166	775.166	3	2
45	-1862.59	875.278	1115.91	19	92	278	-2034.31	733.495	733.495	21	14
46	-1950.54	880.359	1114.75	38	99	279	-2065.74	750.002	750.002	47	35
47	-1902.4	892.11	1116.22	28	101	280	-2147.15	751.133	751.133	4	4
48	-1988.5	899.899	1116.51	26	40	281	-2083.55	744.783	744.783	51	27
49	-1981.85	900.721	1114.55	6	9	0	-2004.17	892.492	892.492	33	73
50	-1874.93	862.904	1115.4	27	78	1	-2070.18	836.759	836.759	37	24
51	-1896.44	866.434	1114.7	39	158	2	-2105.28	841.462	841.462	92	141
52	-1947.7	894.796	1114.99	22	54	3	-2059.35	840.708	840.708	65	84
53	-1893.19	895.301	1115.62	4	48	4	-2011.32	840.135	840.135	26	30
54	-1833.95	829.512	1116.82	34	170	5	-2072.49	854.128	854.128	41	68
55	-1858.45	827.56	1116.35	35	153	6	-2061.51	847.274	847.274	50	60
56	-1891.12	856.941	1114.99	21	98	7	-2057.27	855.756	855.756	92	120
57	-1917.93	862.354	1116.4	31	103	8	-2001.82	862.855	862.855	44	70
58	-1854.81	873.554	1115.16	23	73	9	-2014.34	883.906	883.906	33	32
59	-1974.56	898.017	1115.04	28	42	10	-2098.2	843.159	843.159	95	101
60	-1912.71	903.425	1119.33	8	46	11	-2080.42	842.729	842.729	81	126
61	-1900.27	863.801	1116.48	14	64	12	-2066.37	845.853	845.853	79	138
62	-1882.12	861.466	1115.56	20	80	13	-2099.18	852.728	852.728	42	76
63	-1931.72	858.727	1115.58	48	155	14	-2030.83	852.815	852.815	39	54
64	-1985.44	866.669	1117.01	30	57	15	-2089.97	851.741	851.741	39	73
65	-1895.72	885.371	1116.21	14	77	16	-2009.33	868.531	868.531	70	95
66	-1961.37	893.677	1116.55	16	68	17	-2031.97	867.754	867.754	50	69
67	-1871.79	820.092	1117.01	45	128	18	-2047.4	875.275	875.275	59	85
68	-1868.88	857.907	1116.62	34	148	19	-2019.5	881.923	881.923	60	42
69	-1861.34	859.282	1115.68	32	102	20	-2052.54	884.654	884.654	64	79
70	-1941.66	884.328	1115.19	43	128	21	-2028.5	884.071	884.071	47	69
71	-1888.95	889.572	1115.12	12	54	22	-2034.5	836.149	836.149	23	26
72	-1961.56	905.871	1115.97	29	54	23	-2044.12	840.683	840.683	40	86
73	-1963.12	874.569	1115.98	47	95	24	-2114.66	842.243	842.243	59	65
74	-1925.43	878.982	1115.72	18	82	25	-2127.46	843.759	843.759	25	35
75	-1946.96	908.234	1115.93	12	43	26	-2108.52	850.777	850.777	39	84
76	-1843.7	827.544	1115.64	32	145	27	-2043.72	852.71	852.71	80	89
77	-1877.67	853.262	1116.21	47	127	28	-1993.17	844.953	844.953	37	80
78	-1843.66	860.257	1116.67	24	92	29	-2131.4	851.064	851.064	14	24
79	-1904.73	872.346	1117.94	37	132	30	-2080.37	854.815	854.815	20	40
80	-1883.7	871.2	1116.23	10	65	31	-1993.55	860.546	860.546	35	46
81	-1876.54	889.758	1116.95	17	54	32	-2071.83	864.644	864.644	66	90
82	-1931.45	884.85	1115.42	23	82	33	-2026.01	877.59	877.59	61	59
83	-1883.68	902.044	1117.35	7	42	34	-2075.08	882.3	882.3	93	79
84	-1957.46	855.906	1116.36	25	90	35	-2002.46	885.406	885.406	27	43
85	-1924.71	856.652	1116.6	21	97	36	-2126.96	883.037	883.037	5	5
86	-1950	863.434	1117.17	22	69	37	-2070.33	888.336	888.336	68	66
87	-1872.45	879.481	1115.74	17	88	38	-2059.93	893.617	893.617	58	81
88	-1935.67	900.039	1116.55	20	97	39	-2140.48	841.363	841.363	5	10
89	-1824.03	818.893	1117.68	9	59	40	-2022.74	838.299	838.299	19	41
90	-1850.29	849.696	1117.87	38	113	41	-2118.46	851.049	851.049	26	38
91	-1906.99	857.406	1115.97	20	72	42	-2124.34	853.552	853.552	14	27
92	-1925.74	866.031	1118.05	45	164	43	-2087.79	861.208	861.208	17	40
93	-1950.1	869.065	1116.46	19	52	44	-2121.65	861.653	861.653	10	16
94	-1895.46	875.378	1117.55	32	103	45	-2131.71	867.534	867.534	1	4
95	-1935.84	889.677	1116.82	19	73	46	-2085.47	868.609	868.609	20	24
96	-1916.02	898.095	1117.21	28	93	47	-2075.98	870.13	870.13	56	74
97	-1942.22	903.986	1117.24	38	116	48	-2066.87	880.994	880.994	29	38
98	-1968.64	882.951	1116.86	17	45	49	-2124.8	873.951	873.951	13	5
99	-1980.08	887.572	1117.18	33	72	50	-2080.75	875.355	875.355	14	30
100	-1954.25	910.223	1116.72	12	46	51	-2118.32	881.169	881.169	2	7
101	-1887.91	860.176	1117.15	32	129	52	-2040.67	889.324	889.324	61	79
102	-1878.61	881.095	1117.11	14	116	53	-2044.25	897.99	897.99	61	47
103	-1901.41	884.049	1117.35	20	78	54	-2077.49	893.982	893.982	24	31
104	-1929.63	895.418	1116.57	26	86	55	-2036.76	860.31	860.31	46	99
105	-1875.91	896.22	1116.89	10	54	56	-2109.88	863.034	863.034	7	14
106	-1930.16	910.299	1117.99	13	42	57	-2049.89	864.199	864.199	53	69
107	-1925.11	913.312	1117.84	4	19	58	-2128.38	859.635	859.635	7	12
108	-1857.25	820.851	1118.58	51	199	59	-2058.94	865.143	865.143	82	85
109	-1980.64	838.275	1116.93	10	31	60	-2016.08	866.447	866.447	34	35
110	-1899.91	851.166	1118.21	35	143	61	-2079.04	863.756	863.756	29	44
111	-1827.76	854.771	1119.11	3	29	62	-2093.4	869.808	869.808	31	28
112	-1972.83	859.938	1117.32	44	88	63	-2109.38	876.356	876.356	11	9
113	-1947.08	888.663	1116.39	17	74	64	-2107.68	870.659	870.659	12	24
114	-1837.03	822.683	1118.51	42	155	65	-2099.95	879.167	879.167	13	21
115	-1828.43	834.097	1118.72	20	87	66	-2002.56	876.042	876.042	52	94
116	-1913.93	859.855	1117.46	38	137	67	-2040.66	879.978	879.978	71	70
117	-1897.36	856.581	1119.01	41	155	68	-2083.7	884.534	884.534	45	50
118	-1931.3	872.342	1117.67	15	84	69	-2096.03	889.121	889.121	3	13
119	-1940.52	872.632	1117.48	28	108	70	-2100.61	891.076	891.076	2	10
120	-1968.42	875.96	1118.83	43	93	71	-2084.31	893.051	893.051	56	61
121	-1863.97	893.298	1117.97	1	1	72	-2029.69	894.916	894.916	50	89
122	-1906.67	901.976	1120.08	9	55	73	-2090.88	892.605	892.605	15	7
123	-1926.78	901.217	1119.02	16	85	74	-1992.97	896.639	896.639	20	44
124	-1829.71	821.551	1119.45	32	178	75	-2015.41	902.179	902.179	42	86
125	-1984.72	879.461	1117.93	41	68	76	-2052.45	899.11	899.11	19	32
126	-1919.83	885.367	1118.94	33	114	77	-2034.3	853.891	853.891	66	68
127	-1909.74	881.909	1117.08	23	127	78	-2144.72	852.449	852.449	3	4
128	-1902.79	900.363	1118.16	12	47	79	-2065.74	854.996	854.996	70	75
129	-1852.02	834.457	1117.69	75	205	80	-2134.61	857.465	857.465	6	22
130	-1969.38	843.795	1117.53	13	39	81	-2094.38	861.653	861.653	13	36
131	-1868.59	874.975	1118.68	26	126	82	-2043.02	866.61	866.61	48	50
132	-1975.26	902.391	1118.45	30	83	83	-2138.78	866.647	866.647	3	3
133	-1974.38	915.269	1119.94	9	21	84	-1997.44	871.79	871.79	39	84
134	-1936.22	916.585	1118.75	6	12	85	-2131.24	875.197	875.197	4	3
135	-1953.47	918.334	1119.33	2	7	86	-2088.81	875.955	875.955	20	33
136	-1844.62	818.894	1119.14	87	190	87	-2105.04	893.357	893.357	11	15
137	-1834.63	839.838	1119.06	28	127	88	-2066.3	866.417	866.417	49	54
138	-1987.55	849.964	1117.44	36	55	89	-2138.39	874.527	874.527	5	5
139	-1975.62	851.844	1117.83	44	121	90	-2133.46	880.495	880.495	2	2
140	-1956.83	848.438	1119.3	9	51	91	-2033.78	885.526	885.526	67	91
141	-1840.61	852.39	1118.97	34	145	92	-2033.9	893.865	893.865	57	73
142	-1881.62	876.221	1118.4	22	159	93	-2026.67	860.998	860.998	45	55
143	-1963.07	848.558	1118.84	27	105	94	-2070.86	875.069	875.069	42	34
144	-1867.71	849.15	1119.44	38	135	95	-2091.13	883.366	883.366	4	12
145	-1861.91	859.87	1118.43	24	81	96	-2017.62	839.484	839.484	16	35
146	-1857.59	871.735	1117.87	18	84	97	-2061.36	876.385	876.385	80	85
147	-1976.99	880.599	1118.81	64	134	98	-2139.64	883.591	883.591	3	3
148	-1889.74	889	1118.73	19	72	99	-2062.35	885.505	885.505	73	95
149	-1968.77	906.921	1119.34	25	67	100	-2072.55	897.485	897.485	23	25
150	-1937.51	909.972	1119.69	18	60	101	-2105.17	861.006	861.006	20	27
151	-1924.76	843.731	1119.39	8	41	102	-2023.41	868.818	868.818	74	58
152	-1876.19	850.917	1120.72	33	111	103	-1992.72	879.883	879.883	23	40
153	-1866.47	855.569	1120.12	49	191	104	-2100.11	867.407	867.407	19	20
154	-1935.56	854.351	1119.08	28	75	105	-2127.73	888.448	888.448	2	3
155	-1968.04	857.83	1120.21	40	89	106	-2060.63	904.927	904.927	72	62
156	-1849.41	871.799	1118.01	15	95	107	-1997.39	886.168	886.168	48	104
157	-1939.23	898.684	1119.55	21	63	108	-2068.19	841.286	841.286	29	58
158	-1977.96	909.867	1119.87	5	11	109	-2147.08	844.433	844.433	7	10
159	-1876.81	821.179	1122.26	42	96	110	-2025.88	846.429	846.429	34	95
160	-1893.22	849.39	1120.27	44	151	111	-2011.73	862.922	862.922	49	81
161	-1855.09	858.182	1121.09	45	116	112	-2011.5	842.572	842.572	24	39
162	-1900.8	879.047	1118.87	37	119	113	-2057.04	860.616	860.616	76	71
163	-1856.7	877.394	1119.99	18	106	114	-2103.07	886.219	886.219	12	12
164	-1868.63	881.819	1119.7	35	206	115	-2046.74	885.582	885.582	76	104
165	-1972.96	890.888	1119.55	50	131	116	-2057.37	897.833	897.833	28	45
166	-1957.01	899.599	1118.14	26	88	117	-2039.76	895.375	895.375	43	54
167	-1896	830.704	1119.21	26	53	118	-2006.4	898.708	898.708	35	66
168	-1913.94	854.607	1119.55	13	87	119	-2037.32	842.369	842.369	28	43
169	-1988.59	860.163	1119.3	37	80	120	-2000.12	852.165	852.165	54	96
170	-1905.63	857.418	1118.86	24	92	121	-2111.38	840.557	840.557	53	83
171	-1962.32	858.762	1120.85	12	38	122	-2020.85	842.628	842.628	15	32
172	-1853.99	863.758	1118.44	27	151	123	-2008.61	850.478	850.478	35	62
173	-1896.67	864.665	1120.09	58	215	124	-2020.17	892.303	892.303	17	27
174	-1926.19	874.525	1119.54	14	97	125	-2127.6	900.272	900.272	4	12
175	-1945.87	878.698	1119.9	66	151	126	-2026.64	904.803	904.803	11	17
176	-1930.73	886.737	1119.29	22	90	127	-2031.39	845.613	845.613	45	77
177	-1925.69	894.275	1120.1	39	99	128	-1994.75	845.795	845.795	19	19
178	-1944.81	893.833	1119.22	22	56	129	-2010.17	861.913	861.913	92	120
179	-1983.71	913.195	1121.08	7	15	130	-2019.98	883.632	883.632	74	49
180	-1841.31	829.842	1119.59	21	102	131	-2110.4	882.656	882.656	16	20
181	-1919.91	855.486	1120.38	43	108	132	-2055.32	888.409	888.409	48	64
182	-1983.08	856.817	1118.65	37	62	133	-2121.73	897.609	897.609	8	9
183	-1913.63	871.484	1120.12	29	107	134	-2133.32	899.526	899.526	1	14
184	-1879.27	886.292	1120.52	25	122	135	-2098.49	839.915	839.915	37	75
185	-1893.3	899.851	1120.47	3	26	136	-2103.66	844.388	844.388	68	89
186	-1982.71	905.142	1121.09	15	43	137	-2140.81	844.449	844.449	5	20
187	-1887.82	842.966	1121.3	45	130	138	-2057.99	847.647	847.647	29	47
188	-1950.28	844.262	1119.67	10	35	139	-2049.98	852.545	852.545	61	97
189	-1847.41	855.969	1119.64	32	125	140	-2045.19	867.292	867.292	67	61
190	-1983.65	862.734	1120.31	29	68	141	-2031.86	870.428	870.428	70	100
191	-1946.49	865.506	1119.88	18	81	142	-2021.03	874.316	874.316	81	122
192	-1923.71	889.473	1121.55	43	131	143	-2015.81	874.325	874.325	65	107
193	-1908.13	896.619	1121.51	23	77	144	-2103.78	877.785	877.785	15	15
194	-1915.07	900.6	1121.56	13	42	145	-2013.05	886.002	886.002	25	54
195	-1947.9	916.389	1120.01	6	14	146	-2117.58	888.087	888.087	10	13
196	-1958.81	916.737	1120.37	4	13	147	-2036.15	907.282	907.282	5	17
197	-1926.21	854.856	1119.91	21	68	148	-2074.83	843.209	843.209	86	132
198	-1878.83	858.495	1120.03	61	209	149	-2050.4	860.066	860.066	80	79
199	-1883.6	866.025	1120.48	26	73	150	-2091.83	859.061	859.061	33	63
200	-1961.49	902.957	1120.43	13	71	151	-2076.52	856.95	856.95	22	42
201	-1962.86	907.282	1120.59	14	44	152	-2069.87	861.552	861.552	29	70
202	-1893.34	837.548	1121.81	38	72	153	-2037.53	869.066	869.066	99	144
203	-1885.58	834.574	1122.52	57	133	154	-2026.53	869.087	869.087	57	61
204	-1847.68	840.232	1119.8	36	146	155	-1997.16	865.495	865.495	71	83
205	-1945.42	849.593	1120.59	15	49	156	-2129.19	877.279	877.279	8	13
206	-1935.91	848.924	1120.39	21	105	157	-2003.61	887.313	887.313	33	61
207	-1963.46	866.085	1121.98	41	146	158	-2099.95	903.156	903.156	5	9
208	-1971.34	864.341	1120.83	56	147	159	-2140.84	857.406	857.406	4	4
209	-1953.59	866.665	1123.1	30	78	160	-2119.32	872.857	872.857	9	10
210	-1984.33	897.021	1121.4	19	29	161	-2083.04	877.689	877.689	20	30
211	-1987.84	908.212	1120.92	21	30	162	-2052.65	906.268	906.268	51	86
212	-1954.56	909.748	1120.98	15	39	163	-2013.99	849.568	849.568	23	47
213	-1821.16	821.255	1122.5	4	14	164	-2128.82	846.391	846.391	15	17
214	-1851.73	852.505	1120.92	20	79	165	-2080.51	861.74	861.74	49	64
215	-1869.35	864.011	1121.41	35	128	166	-2143.18	864.007	864.007	5	7
216	-1981.79	871.366	1120.7	40	71	167	-2134.76	860.707	860.707	4	6
217	-1894.45	886.201	1121.49	25	106	168	-2066.73	871.57	871.57	56	61
218	-1920.69	901.087	1121.45	17	88	169	-2075.27	874.309	874.309	83	103
219	-1899.67	904.62	1121.29	11	31	170	-2116.3	878.863	878.863	9	7
220	-1947.99	908.989	1120.25	15	56	171	-2095.27	882.019	882.019	7	6
221	-1892.03	881.025	1120.72	22	91	172	-2065.42	890.947	890.947	59	80
222	-1902.83	890.435	1121.32	24	72	173	-2111.47	891.901	891.901	16	22
223	-1825.61	827.258	1120.93	19	70	174	-2020.17	908.249	908.249	9	23
224	-1862.06	828.978	1122.55	34	102	175	-2025.44	853.745	853.745	39	62
225	-1938.35	864.091	1122.94	32	89	176	-2055.55	859.322	859.322	103	183
226	-1850.36	868.817	1120.33	9	51	177	-2043.21	853.582	853.582	61	86
227	-1988.69	879.325	1122.14	51	89	178	-2108.72	859.531	859.531	20	39
228	-1928.24	883.332	1122.5	31	69	179	-2056.46	870.419	870.419	42	60
229	-1966.78	895.457	1120.89	52	110	180	-2081.6	868.872	868.872	28	41
230	-1931.3	905.401	1121.04	21	68	181	-2132.97	868.109	868.109	8	11
231	-1853.14	828.49	1122.15	29	135	182	-2137	873.892	873.892	1	4
232	-1832.19	844.292	1121.47	21	102	183	-2056.07	878.728	878.728	79	90
233	-1903.44	846.513	1121.34	51	152	184	-2040.35	884.54	884.54	23	48
234	-1910.79	858.183	1122.77	37	117	185	-2085.73	894.019	894.019	26	31
235	-1846.38	864.867	1121.03	13	59	186	-2072.14	891.45	891.45	46	60
236	-1986.77	870.264	1122.27	42	99	187	-2113.58	906.343	906.343	36	20
237	-1875.19	873.571	1120.66	27	115	188	-2079.29	907.694	907.694	7	7
238	-1938.95	881.527	1122.27	35	88	189	-2005.68	857.758	857.758	51	50
239	-1935.81	888.981	1122.56	20	68	190	-2087.33	869.677	869.677	39	33
240	-1915.46	893.453	1121.87	20	82	191	-2106.18	890.28	890.28	6	8
241	-1960.63	893.721	1121.43	19	80	192	-2047.29	895.18	895.18	54	53
242	-1984.76	888.399	1121.92	30	77	193	-2092.15	897.589	897.589	8	15
243	-1955.71	901.736	1122.45	32	59	194	-2066.4	898.759	898.759	50	53
244	-1973.18	905.968	1121.74	19	34	195	-2042.03	901.148	901.148	45	47
245	-1868.06	844.97	1122.91	41	147	196	-2046.18	904.672	904.672	21	25
246	-1928.49	853.211	1122.25	11	58	197	-2090.76	847.625	847.625	58	62
247	-1887.16	852.017	1121.3	35	148	198	-2062.18	854.316	854.316	82	112
248	-1903.54	851.907	1123.21	17	78	199	-2017.12	854.384	854.384	41	91
249	-1932.34	859.108	1121.42	29	79	200	-2099.86	861.946	861.946	10	22
250	-1923.17	864.309	1121.66	16	70	201	-1992.8	863.98	863.98	41	63
251	-1951.3	873.956	1121.71	36	66	202	-2051.02	871.482	871.482	85	118
252	-1906.26	873.52	1122.4	26	97	203	-2037.78	877.393	877.393	61	96
253	-1883.64	880.615	1121.84	30	116	204	-2027.87	876.819	876.819	31	42
254	-1973.33	884.07	1122.55	28	74	205	-2134.27	884.942	884.942	8	4
255	-1908.82	888.648	1122.17	19	79	206	-2026.19	884.183	884.183	55	60
256	-1947.15	886.819	1121.76	54	121	207	-2099.92	893.347	893.347	7	10
257	-1939.06	894.564	1121.65	27	78	208	-2073.72	903.676	903.676	26	42
258	-1848.15	822.41	1122.92	60	167	209	-2093.2	909.113	909.113	9	28
259	-1854.14	836.71	1122.57	24	66	210	-2037.37	853.441	853.441	33	60
260	-1917.34	847.712	1121.89	13	41	211	-2102.96	853.761	853.761	27	58
261	-1929.75	867.898	1122.37	29	142	212	-1999.3	860.656	860.656	60	46
262	-1859.04	870.861	1121.91	11	62	213	-2073.94	866.911	866.911	106	117
263	-1971.93	898.681	1121.9	21	49	214	-2092.11	873.295	873.295	12	23
264	-1832.99	828.179	1122.75	37	154	215	-1999.15	872.651	872.651	38	78
265	-1846.03	834.483	1123.32	40	153	216	-2122.46	876.056	876.056	15	20
266	-1944.55	860.034	1122.3	6	40	217	-2086.65	878.834	878.834	21	22
267	-1964.92	873.057	1123.08	48	78	218	-2001.12	895.676	895.676	39	71
268	-1892.89	875.396	1121.54	32	108	219	-2024.52	900.264	900.264	46	51
269	-1979.65	886.93	1123.53	46	64	220	-2029.53	901.197	901.197	35	37
270	-1931.37	894.603	1122.6	25	67	221	-2117.78	849.114	849.114	14	17
271	-1862.77	820.272	1123.44	53	159	222	-2074.81	851.448	851.448	97	117
272	-1833.72	838.148	1122.9	17	56	223	-2063.82	862.482	862.482	65	86
273	-1918.26	864.833	1123.06	23	61	224	-2125.44	873.809	873.809	8	7
274	-1942.27	871.406	1122.95	22	77	225	-2139.7	877.685	877.685	6	0
275	-1954.61	891.429	1122.4	36	79	226	-2044.8	877.6	877.6	78	79
276	-1943.91	903.531	1122.21	16	51	227	-2011.26	892.007	892.007	50	59
277	-1941.87	912.981	1121.7	6	21	228	-2107.09	899.629	899.629	10	5
278	-1855.23	821.442	1123.59	31	65	229	-2079.01	897.898	897.898	31	40
279	-1840.83	825.972	1122.61	17	64	230	-2123.21	851.762	851.762	5	21
280	-1855.45	852.594	1123.14	8	48	231	-1994.22	872.203	872.203	63	121
281	-1955.35	879.702	1122.62	23	61	232	-2103.24	871.601	871.601	17	9
282	-1900	883.144	1122.91	13	54	233	-2097.27	872.429	872.429	16	31
283	-1825.51	829.623	1124.32	4	23	234	-2077.86	885.415	885.415	42	25
284	-1856.52	843.505	1123.2	19	60	235	-2034.99	889.589	889.589	31	27
285	-1864.64	868.883	1123.27	17	60	236	-1996.06	894.084	894.084	23	41
286	-1947.52	871.725	1123.97	24	48	237	-2121.29	891.997	891.997	9	12
287	-1982.4	879.773	1122.86	26	50	238	-2100.05	901.511	901.511	19	14
288	-1988.37	900.118	1122.87	23	54	239	-2044.33	862.218	862.218	44	49
289	-1835.09	822.084	1124.2	33	90	240	-2061.5	874.961	874.961	26	70
290	-1849.28	842.267	1123.74	21	68	241	-2113.9	870.27	870.27	9	11
291	-1867.24	828.643	1124.67	31	66	242	-2004.17	876.371	876.371	44	98
292	-1871.12	843.68	1124.7	40	102	243	-1994.15	880.723	880.723	32	78
293	-1843.12	849.468	1123.67	20	64	244	-2007.75	883.663	883.663	66	106
294	-1893.26	856.585	1123.89	29	111	245	-2088.13	886.038	886.038	21	21
295	-1886.09	871.506	1123.93	3	31	246	-2129.19	890.418	890.418	7	8
296	-1887.44	846.568	1124.29	72	154	247	-2023.88	892.095	892.095	34	24
297	-1888.87	866.779	1123.86	18	62	248	-2059.69	893.044	893.044	29	25
298	-1913.84	873.425	1123.53	26	48	249	-2117.89	902.636	902.636	5	12
299	-1973.71	876.398	1123.74	39	59	250	-2008.21	910.64	910.64	15	14
300	-1861.06	833.491	1125.22	17	44	251	-1995.41	913.792	913.792	1	5
301	-1887.04	856.657	1124.87	14	35	252	-2139.34	862.797	862.797	1	2
302	-1860.24	839.579	1124.9	20	76	253	-2108.06	883.631	883.631	24	31
303	-1862.28	847.051	1125.34	12	39	254	-2035.54	902.801	902.801	52	72
304	-1881.73	854.286	1124.13	28	57	255	-2131.05	900.64	900.64	3	6
305	-1872.84	861.086	1124.37	29	52	256	-2142.87	868.802	868.802	10	7
306	-1881.08	848.628	1125.34	24	62	257	-2099.68	881.572	881.572	10	14
307	-1871.72	854.179	1124.55	21	59	258	-2018.19	894.865	894.865	54	39
308	-1899.33	861.242	1124.12	19	51	259	-2087.37	905.116	905.116	11	15
309	-1831.16	840.983	1125.18	22	78	260	-2116.24	854.438	854.438	18	43
310	-1850.77	849.519	1124.84	18	53	261	-2080.1	857.573	857.573	36	79
311	-1826.31	819.353	1125.43	24	67	262	-2020.9	861.205	861.205	45	68
312	-1836.54	831.117	1125.21	27	71	263	-2035.37	868.608	868.608	66	111
313	-1841.95	843.091	1125.88	19	82	264	-2114.7	876.596	876.596	14	10
[truncated: 115 more rows]

## Sheet: Emb#5(density)
3 ID	Cell Position X	Cell Position Y	Cell Position Z	her1Density(count/pL)	her7Density(count/pL)	1 ID	Cell Position X	Cell Position Y	Cell Position Z	her1Density(count/pL)	her7Density(count/pL)
[truncated: 662 more rows]

[truncated: 26 more sheets: Emb#6(raw), Emb#6(density), Emb#7(raw), Emb#7(density), Emb#8(raw), Emb#8(density), Emb#9(raw), Emb#9(density), Emb#10(raw), Emb#10(density), Emb#11(raw), Emb#11(density), Emb#12(raw), Emb#12(density), Emb#13(raw), Emb#13(density), Emb#14(raw), Emb#14(density), Emb#15(raw), Emb#15(density) …]
