# Supplementary material for: Gene copy number and negative feedback differentially regulate transcriptional variability of segmentation clock genes
Source: iScience. 2022 Jun 11;25(7):104579. doi: 10.1016/j.isci.2022.104579 (PMC9250017; doi:10.1016/j.isci.2022.104579)
Supplement: Data S3. smFISH data obtained from her1b567/ci301;her7b567/hu2526 embryos is provided, related to Figure 3 [file mmc4.xlsx]

## Sheet: Emb#1(raw)
3 ID	Cell Position X	Cell Position Y	Cell Position Z	her1	her7	1 ID	Cell Position X	Cell Position Y	Cell Position Z	her1	her7
0	-7785.27	-1360.93	975.035	40	41	0	-7833.87	-1385.31	-1385.31	19	13
1	-7767.64	-1384.77	973.793	19	18	1	-7835.89	-1380.07	-1380.07	27	11
2	-7763.5	-1374.38	973.081	16	43	2	-7832.04	-1376.06	-1376.06	7	18
3	-7781.96	-1356.08	973.24	17	15	3	-7827.08	-1360.71	-1360.71	21	28
4	-7781.77	-1350.62	975.431	18	34	4	-7834.66	-1364.72	-1364.72	32	40
5	-7762.97	-1350.75	975.32	31	33	5	-7852.71	-1359.95	-1359.95	20	16
6	-7756.3	-1382.12	973.79	17	14	6	-7857.54	-1358.62	-1358.62	13	13
7	-7725.27	-1360.81	974.697	11	17	7	-7837.98	-1356.3	-1356.3	30	29
8	-7775.61	-1376.2	974.178	9	13	8	-7868.9	-1361.06	-1361.06	32	28
9	-7775.3	-1356.73	973.559	14	16	9	-7862.77	-1361.37	-1361.37	22	25
10	-7796.64	-1348.89	974.145	12	15	10	-7866.18	-1354.12	-1354.12	23	18
11	-7746.44	-1366.86	974.738	16	25	11	-7837.53	-1373.67	-1373.67	35	24
12	-7727.83	-1351.99	974.128	15	18	12	-7889.89	-1357.45	-1357.45	6	4
13	-7745.72	-1349.54	975.629	7	19	13	-7857.73	-1353.44	-1353.44	36	54
14	-7782.52	-1378.83	973.983	23	20	14	-7838.5	-1367.82	-1367.82	41	50
15	-7794.97	-1373.56	973.586	14	6	15	-7829.6	-1383.31	-1383.31	22	25
16	-7716.76	-1369.54	978.045	33	41	16	-7822.95	-1375.74	-1375.74	9	12
17	-7761.86	-1387.31	975.32	3	20	17	-7845.31	-1356.13	-1356.13	34	37
18	-7747.92	-1380.76	975.095	14	19	18	-7877.25	-1348.72	-1348.72	14	19
19	-7731.42	-1372.27	978.385	25	63	19	-7883.93	-1363.01	-1363.01	13	9
20	-7736.69	-1365.6	976.372	15	28	20	-7847.9	-1375.52	-1375.52	26	10
21	-7788.19	-1379.69	976.781	22	13	21	-7842.54	-1363.71	-1363.71	52	43
22	-7737.7	-1370.81	976.229	9	35	22	-7857.89	-1365.71	-1365.71	28	13
23	-7768.81	-1356.92	975.871	14	27	23	-7881.48	-1356	-1356	11	22
24	-7654.12	-1333.18	976.589	19	16	24	-7843.52	-1376.94	-1376.94	11	16
25	-7755.79	-1388.68	976.572	21	26	25	-7843.74	-1371.44	-1371.44	18	14
26	-7708.37	-1347.88	976.603	13	26	26	-7830.32	-1374.66	-1374.66	12	8
27	-7723.04	-1367.46	977.147	11	23	27	-7880.11	-1367.48	-1367.48	14	18
28	-7759.93	-1363.21	975.961	21	27	28	-7888.65	-1346.85	-1346.85	33	56
29	-7788.4	-1386.57	977.97	34	33	29	-7875.62	-1362.98	-1362.98	5	2
30	-7788.18	-1370.91	978.369	36	44	30	-7904.8	-1360.55	-1360.55	3	4
31	-7754.69	-1366.29	975.601	12	5	31	-7842.73	-1382.95	-1382.95	16	12
32	-7757.97	-1351.34	978.918	36	53	32	-7848.4	-1366.72	-1366.72	34	40
33	-7768.66	-1373.06	976.636	25	34	33	-7873.81	-1367.68	-1367.68	13	20
34	-7742.82	-1381.47	978.074	19	30	34	-7905.92	-1365.79	-1365.79	4	1
35	-7780.31	-1369.41	976.933	19	28	35	-7867.9	-1368.78	-1368.78	8	2
36	-7771.23	-1389.54	976.427	19	24	36	-7898.93	-1364.15	-1364.15	5	3
37	-7770.99	-1378.73	977.779	52	66	37	-7912.54	-1362.08	-1362.08	2	1
38	-7773.66	-1350.78	975.862	18	27	38	-7904.62	-1353.29	-1353.29	13	4
39	-7715.4	-1344.44	977.048	2	9	39	-7834.14	-1361.37	-1361.37	52	70
40	-7672.47	-1343.06	978.669	20	36	40	-7910.17	-1356.57	-1356.57	8	0
41	-7742.34	-1364.04	977.383	12	38	41	-7898.58	-1345.47	-1345.47	22	22
42	-7782.59	-1392.71	978.356	20	24	42	-7839.23	-1383.32	-1383.32	32	38
43	-7747.42	-1387.52	977.86	19	33	43	-7929.58	-1365.84	-1365.84	3	2
44	-7762.68	-1382.98	978.524	15	28	44	-7923.29	-1360.78	-1360.78	1	0
45	-7680.28	-1347.76	980.045	29	41	45	-7829.51	-1358.43	-1358.43	20	33
46	-7722.34	-1350.49	978.293	22	57	46	-7824.53	-1357.62	-1357.62	23	20
47	-7702.97	-1347.63	979.591	18	31	47	-7917.31	-1356.85	-1356.85	3	3
48	-7728.36	-1365.42	978.531	21	38	48	-7887.41	-1368	-1368	7	2
49	-7776.18	-1355.53	977.929	26	33	49	-7829.91	-1368	-1368	26	15
50	-7712.94	-1351.12	978.478	18	63	50	-7918.43	-1365.5	-1365.5	1	1
51	-7698.16	-1371.25	979.159	14	43	51	-7936.97	-1364.74	-1364.74	4	0
52	-7749.14	-1353.38	979.193	29	38	52	-7847.04	-1383.32	-1383.32	22	26
53	-7647.29	-1342.32	979.363	9	14	53	-7850.34	-1355.78	-1355.78	21	32
54	-7740.72	-1388.61	978.669	7	6	54	-7941.44	-1354.73	-1354.73	3	4
55	-7776.77	-1383.25	978.164	21	40	55	-7927.9	-1350.94	-1350.94	3	3
56	-7703.37	-1376.56	978.234	20	45	56	-7883.28	-1379.34	-1379.34	8	6
57	-7754.05	-1370.73	977.798	5	20	57	-7935	-1351.15	-1351.15	3	2
58	-7793.12	-1364.56	978.545	14	17	58	-7834.73	-1373.09	-1373.09	30	18
59	-7729.31	-1355.72	978.199	8	29	59	-7890.22	-1374.21	-1374.21	4	3
60	-7735.05	-1386.98	980.106	18	48	60	-7958.59	-1361.13	-1361.13	2	0
61	-7750.63	-1379.36	978.151	13	22	61	-7857.72	-1374.11	-1374.11	28	53
62	-7750.33	-1363.41	979.389	16	39	62	-7838.82	-1358.38	-1358.38	39	43
63	-7775.84	-1395.92	979.16	9	21	63	-7894.8	-1366.21	-1366.21	12	10
64	-7764.49	-1392.03	978.565	12	15	64	-7863.94	-1356.87	-1356.87	29	22
65	-7684.54	-1371.27	979.573	5	33	65	-7936.35	-1345.32	-1345.32	5	8
66	-7787.89	-1363.59	979.085	28	54	66	-7922.56	-1346.19	-1346.19	20	17
67	-7697.03	-1382.55	979.716	16	32	67	-7958.87	-1354.04	-1354.04	1	1
68	-7746.58	-1373.74	977.753	37	41	68	-7870.96	-1360.34	-1360.34	31	32
69	-7708.24	-1371.15	979.724	20	33	69	-7856.37	-1361.17	-1361.17	34	11
70	-7767.27	-1386.04	978.704	17	23	70	-7911.57	-1368.15	-1368.15	7	4
71	-7634.16	-1338.77	980.312	18	60	71	-7895.14	-1355.3	-1355.3	10	16
72	-7674.75	-1364.46	979.232	14	38	72	-7883.63	-1372.99	-1372.99	16	13
73	-7758.2	-1384.54	979.763	17	21	73	-7924.53	-1369.32	-1369.32	5	4
74	-7704.52	-1383.31	981.317	16	34	74	-7942.67	-1343.82	-1343.82	0	0
75	-7795.42	-1351.74	979.814	25	27	75	-7900.88	-1371.27	-1371.27	11	9
76	-7730.58	-1349.95	979.948	20	53	76	-7865.48	-1367.26	-1367.26	25	32
77	-7769.9	-1395.48	980.073	13	17	77	-7894.96	-1372.01	-1372.01	8	5
78	-7755.44	-1379.57	979.43	4	24	78	-7856.45	-1382.72	-1382.72	17	25
79	-7763.27	-1376.4	978.837	23	19	79	-7901.62	-1359.01	-1359.01	11	4
80	-7660.76	-1348.95	980.745	7	14	80	-7861.41	-1349.6	-1349.6	60	81
81	-7761.97	-1360.03	979.452	18	47	81	-7877.21	-1380.98	-1380.98	5	4
82	-7648.59	-1332.58	978.867	5	7	82	-7917.41	-1371.47	-1371.47	2	0
83	-7734.79	-1396.98	980.161	15	27	83	-7843.18	-1367.37	-1367.37	35	25
84	-7727.7	-1381.18	979.994	12	36	84	-7958.44	-1341.81	-1341.81	2	2
85	-7783.08	-1370.68	979.701	14	20	85	-7870.13	-1385.23	-1385.23	17	10
86	-7726.63	-1394.48	981.017	18	40	86	-7862.32	-1374.96	-1374.96	31	17
87	-7722.45	-1374.5	979.965	24	41	87	-7857.5	-1357	-1357	24	23
88	-7679.42	-1356.2	981.428	14	28	88	-7830.41	-1380.29	-1380.29	38	43
89	-7766.84	-1352.91	980.182	14	24	89	-7929.13	-1360.24	-1360.24	5	0
90	-7773.39	-1388.15	980.022	22	36	90	-7838.6	-1376.79	-1376.79	19	37
91	-7786.81	-1350.28	980.83	25	29	91	-7830.04	-1372.5	-1372.5	22	38
92	-7661.85	-1372.63	983.901	19	53	92	-7889.44	-1381.06	-1381.06	2	2
93	-7748.73	-1398.84	981.829	5	14	93	-7874.83	-1375.69	-1375.69	13	9
94	-7760.39	-1397.36	980.012	12	13	94	-7956.51	-1366.85	-1366.85	2	0
95	-7786.66	-1394.4	981.218	17	34	95	-7905.01	-1353.92	-1353.92	13	9
96	-7770.31	-1350.39	981.372	16	64	96	-7843.27	-1386.47	-1386.47	22	32
97	-7630.84	-1333.09	980.063	16	45	97	-7948.52	-1370.36	-1370.36	9	0
98	-7702.2	-1362.56	982.391	39	72	98	-7830.21	-1364.79	-1364.79	26	25
99	-7708.12	-1379.89	981.445	21	33	99	-7843.42	-1358.26	-1358.26	36	26
100	-7759.98	-1369.58	980.455	6	39	100	-7836.67	-1350.43	-1350.43	49	70
101	-7749.71	-1369.01	980.344	16	24	101	-7906.07	-1372.43	-1372.43	11	3
102	-7690.9	-1369.84	984.55	33	75	102	-7869.87	-1370.4	-1370.4	19	11
103	-7694.25	-1390.42	982.269	16	32	103	-7960.19	-1369.82	-1369.82	3	0
104	-7755.85	-1363.8	980.182	16	30	104	-7876.1	-1364.32	-1364.32	34	25
105	-7732.55	-1363.09	979.941	18	18	105	-7935.58	-1356.25	-1356.25	4	1
106	-7770.59	-1358.95	980.732	21	37	106	-7883.32	-1385.95	-1385.95	4	4
107	-7653.65	-1346.73	981.036	9	34	107	-7827.21	-1347.51	-1347.51	17	36
108	-7703.87	-1400.28	981.48	15	34	108	-7895.22	-1377.5	-1377.5	3	3
109	-7720.55	-1394.86	982.113	17	40	109	-7881.38	-1356.89	-1356.89	20	33
110	-7676.4	-1379.84	982.447	14	48	110	-7876.51	-1386.39	-1386.39	6	4
111	-7744.3	-1367.55	981.78	14	27	111	-7836.4	-1386.41	-1386.41	18	30
112	-7780.21	-1350.88	981.146	17	51	112	-7860.76	-1380.35	-1380.35	12	5
113	-7791.59	-1393.9	984.643	36	32	113	-7825.64	-1367.34	-1367.34	23	31
114	-7713.13	-1390.25	982.312	24	44	114	-7847.59	-1372.2	-1372.2	24	45
115	-7790.23	-1381	981.811	35	16	115	-7912.89	-1362.75	-1362.75	2	0
116	-7666.12	-1380.33	981.811	11	33	116	-7928.61	-1376.33	-1376.33	7	3
117	-7717.02	-1351.36	980.593	14	41	117	-7889.9	-1368.51	-1368.51	9	4
118	-7638.94	-1347.9	983.287	18	48	118	-7908.83	-1356.19	-1356.19	14	1
119	-7751.82	-1387.24	981.967	18	16	119	-7940.36	-1348.33	-1348.33	6	3
120	-7720.41	-1357.46	981.952	13	38	120	-7844.67	-1387.03	-1387.03	9	21
121	-7694.44	-1395.93	981.664	13	30	121	-7935.76	-1376.21	-1376.21	2	0
122	-7782.77	-1387.42	982.095	26	33	122	-7856.7	-1370.03	-1370.03	25	18
123	-7713.61	-1368.8	982.377	10	41	123	-7851.65	-1361.6	-1361.6	40	50
124	-7738.41	-1377.41	981.399	13	35	124	-7854.23	-1348.43	-1348.43	20	30
125	-7705.11	-1390.59	982.251	16	52	125	-7874.25	-1349.25	-1349.25	49	65
126	-7768.65	-1375.81	981.416	18	39	126	-7844.59	-1379.74	-1379.74	21	26
127	-7672.21	-1368.09	981.1	13	40	127	-7882.07	-1364.82	-1364.82	22	11
128	-7746.57	-1361.27	982	18	30	128	-7837.87	-1364.39	-1364.39	37	44
129	-7791.86	-1352.8	981.783	4	16	129	-7843.67	-1368.03	-1368.03	37	21
130	-7766.33	-1399.56	981.841	3	5	130	-7832.13	-1347.21	-1347.21	17	30
131	-7741.99	-1390.12	982.667	14	35	131	-7929.31	-1346.31	-1346.31	17	9
132	-7680.97	-1374.19	981.947	16	32	132	-7963.8	-1342.91	-1342.91	4	3
133	-7684.99	-1361.53	982.637	21	43	133	-7901.31	-1380.03	-1380.03	4	4
134	-7722.09	-1385.18	982.958	29	37	134	-7860.92	-1363.22	-1363.22	21	31
135	-7702.17	-1369.59	983.219	30	90	135	-7865.98	-1360.46	-1360.46	26	29
136	-7724.57	-1358.31	980.955	20	38	136	-7956.06	-1351.96	-1351.96	2	1
137	-7732.94	-1406.12	982.735	7	8	137	-7946.81	-1342.84	-1342.84	5	1
138	-7677.33	-1391.33	982.577	12	44	138	-7902.31	-1366.2	-1366.2	9	7
139	-7760.19	-1392.27	981.952	25	50	139	-7819.48	-1362.61	-1362.61	24	20
140	-7658.43	-1385.54	983.756	17	55	140	-7954.62	-1359.66	-1359.66	0	0
141	-7753.82	-1373.14	981.958	17	37	141	-7950.04	-1375.21	-1375.21	5	0
142	-7681.21	-1367.6	983.276	21	59	142	-7823.24	-1359.83	-1359.83	30	46
143	-7669.05	-1360.2	984.126	20	39	143	-7889.94	-1356.84	-1356.84	15	15
144	-7780.33	-1358.82	981.969	28	29	144	-7827.1	-1381.64	-1381.64	22	19
145	-7725.76	-1403.52	983.182	16	28	145	-7830.09	-1358.57	-1358.57	20	32
146	-7685.59	-1396.17	982.072	10	28	146	-7922.06	-1355.74	-1355.74	5	1
147	-7774.51	-1384.6	982.828	20	27	147	-7843.2	-1352.35	-1352.35	31	59
148	-7764.97	-1371.99	981.957	26	22	148	-7882.39	-1347.69	-1347.69	41	48
149	-7791.94	-1386.67	983.331	33	26	149	-7889.74	-1385.02	-1385.02	7	7
150	-7745.98	-1382.21	982.909	30	46	150	-7862.53	-1387.87	-1387.87	7	7
151	-7775.43	-1378.72	983.272	19	27	151	-7832.14	-1384.54	-1384.54	22	34
152	-7782.5	-1404.49	985.142	8	10	152	-7865.78	-1376.54	-1376.54	32	27
153	-7753.99	-1397.42	982.457	20	19	153	-7847.73	-1357.76	-1357.76	21	35
154	-7691.34	-1372.34	983.316	36	83	154	-7922.73	-1363.98	-1363.98	6	2
155	-7694.56	-1361.68	983.05	16	47	155	-7835.1	-1368.8	-1368.8	29	30
156	-7647.96	-1350.35	982.984	7	19	156	-7931.65	-1368.45	-1368.45	4	3
157	-7697.03	-1400.71	982.048	8	17	157	-7907.5	-1377.76	-1377.76	12	3
158	-7669.49	-1377.56	984.092	31	62	158	-7887.69	-1377.72	-1377.72	9	6
159	-7749.31	-1348.14	981.332	12	40	159	-7829.33	-1388.62	-1388.62	2	3
160	-7637.08	-1344.16	984.3	17	48	160	-7870.59	-1378.35	-1378.35	10	9
161	-7690.46	-1385.61	982.29	10	29	161	-7861.32	-1369.28	-1369.28	22	18
162	-7723.03	-1379.58	983.995	15	50	162	-7900.89	-1356.95	-1356.95	17	12
163	-7712.99	-1382.65	985.17	37	106	163	-7960.75	-1357.7	-1357.7	2	1
164	-7700.46	-1376.36	982.302	26	45	164	-7825.57	-1376.04	-1376.04	16	21
165	-7717.61	-1374.86	983.299	14	40	165	-7926.89	-1356.92	-1356.92	7	0
166	-7718.24	-1366.81	983.502	13	37	166	-7834.21	-1354.99	-1354.99	31	30
167	-7661.01	-1360.91	985.556	22	75	167	-7832.25	-1372.77	-1372.77	16	22
168	-7753.1	-1358.26	982.173	20	38	168	-7919.93	-1370.03	-1370.03	1	2
169	-7787.35	-1391.15	984.779	19	30	169	-7828.88	-1353.87	-1353.87	41	34
170	-7652.15	-1358.74	987.128	18	74	170	-7895.8	-1357.71	-1357.71	16	33
171	-7708.23	-1353.75	982.33	37	50	171	-7846.55	-1364.34	-1364.34	32	39
172	-7623.92	-1337.28	984.063	15	47	172	-7896.1	-1381.38	-1381.38	7	2
173	-7676.63	-1397.77	985.047	12	53	173	-7957.62	-1364.97	-1364.97	1	2
174	-7778.23	-1390.38	983.972	18	22	174	-7869.43	-1364.69	-1364.69	29	25
175	-7785.76	-1379.06	983.877	29	35	175	-7934.81	-1359.05	-1359.05	2	1
176	-7792.18	-1370.68	985.036	32	49	176	-7855.51	-1382.17	-1382.17	8	11
177	-7675.94	-1362.53	982.7	9	23	177	-7913.51	-1360.69	-1360.69	8	4
178	-7730.28	-1358.77	982.146	10	23	178	-7920.51	-1377.17	-1377.17	7	1
179	-7793.93	-1359.56	981.935	11	42	179	-7877.95	-1375.4	-1375.4	9	5
180	-7768.42	-1383.8	984.684	23	42	180	-7880.66	-1381.16	-1381.16	9	6
181	-7665.14	-1393.03	983.66	18	49	181	-7883.6	-1369.68	-1369.68	15	12
182	-7737.1	-1384.67	983.766	14	43	182	-7832.57	-1361.89	-1361.89	32	22
183	-7730.56	-1380.66	983.219	19	40	183	-7905.91	-1358.74	-1358.74	11	5
184	-7783.6	-1365.02	983.86	22	33	184	-7927.68	-1347.07	-1347.07	13	3
185	-7675.52	-1373.32	983.073	15	43	185	-7853.82	-1354.13	-1354.13	22	41
186	-7758.62	-1362.96	984.485	26	46	186	-7923.42	-1344.13	-1344.13	9	3
187	-7730.34	-1395.92	984.501	8	25	187	-7907.07	-1364.97	-1364.97	15	7
188	-7716.81	-1404.77	984.383	17	33	188	-7947.9	-1362.11	-1362.11	1	0
189	-7738.94	-1401.32	985.122	9	29	189	-7867.56	-1354.18	-1354.18	38	48
190	-7759.53	-1399.94	985.607	20	41	190	-7850.44	-1379.1	-1379.1	27	44
191	-7734.79	-1398.32	984.576	13	24	191	-7907.12	-1371.52	-1371.52	12	5
192	-7694.98	-1380.11	983.297	15	72	192	-7876.31	-1362.25	-1362.25	40	48
193	-7667.08	-1364.9	983.697	15	35	193	-7942.57	-1356.23	-1356.23	11	0
194	-7766.08	-1364.23	983.249	25	42	194	-7914.66	-1355.21	-1355.21	12	2
195	-7679.66	-1385.51	984.469	12	45	195	-7874.7	-1380.37	-1380.37	9	11
196	-7773.91	-1374.83	987.552	42	54	196	-7859.78	-1376.12	-1376.12	19	11
197	-7740.61	-1370.98	985.138	20	32	197	-7890.42	-1362.84	-1362.84	25	20
198	-7690.58	-1404.89	986.545	13	30	198	-7842.54	-1358.84	-1358.84	43	68
199	-7746.55	-1399.28	985.607	21	43	199	-7962.7	-1351.65	-1351.65	0	1
200	-7771.97	-1391.01	985.19	28	32	200	-7878.23	-1368.94	-1368.94	14	6
201	-7781.78	-1382.69	985.781	29	14	201	-7913.28	-1367.23	-1367.23	9	4
202	-7648.17	-1336.64	985.238	23	46	202	-7853.23	-1373.76	-1373.76	23	20
203	-7726.05	-1391.17	983.965	12	23	203	-7957.04	-1346.3	-1346.3	2	3
204	-7646.41	-1382.47	985.862	14	45	204	-7932.83	-1365.57	-1365.57	12	3
205	-7764.04	-1378.84	984.689	13	32	205	-7955.63	-1381.37	-1381.37	3	0
206	-7765.45	-1394.69	985.665	17	34	206	-7934.18	-1375.28	-1375.28	5	0
207	-7748.12	-1390.37	985.827	20	28	207	-7960.63	-1372.2	-1372.2	1	2
208	-7667.89	-1388.65	984.668	9	39	208	-7839.2	-1361.47	-1361.47	38	42
209	-7716.86	-1387	986.71	38	52	209	-7888.28	-1355.25	-1355.25	21	32
210	-7779.99	-1368.78	985.368	23	40	210	-7962.38	-1341.5	-1341.5	6	5
211	-7776.63	-1404.73	987.166	1	9	211	-7938.4	-1342.62	-1342.62	3	2
212	-7699.58	-1395.06	985.308	10	34	212	-7857.35	-1388.66	-1388.66	24	29
213	-7761.21	-1385.21	984.883	21	17	213	-7874.73	-1386.38	-1386.38	3	5
214	-7752.75	-1379.15	984.762	11	31	214	-7832.98	-1379.24	-1379.24	23	46
215	-7789.46	-1365.55	984.705	21	28	215	-7942.28	-1367.01	-1367.01	0	3
216	-7775.42	-1365.96	985.053	23	28	216	-7862.5	-1356.1	-1356.1	30	45
217	-7781.45	-1399.06	986.391	27	30	217	-7880.75	-1385.15	-1385.15	7	10
218	-7692.37	-1390.32	986.77	22	50	218	-7836.5	-1383.23	-1383.23	24	10
219	-7796.69	-1384.57	988.503	4	6	219	-7841.17	-1384.81	-1384.81	19	17
220	-7733.17	-1365.57	984.526	19	38	220	-7893.12	-1368.42	-1368.42	15	8
221	-7711.58	-1359.6	985.563	9	25	221	-7894.7	-1352.83	-1352.83	19	22
222	-7699.7	-1404.72	985.19	8	17	222	-7926.36	-1363.7	-1363.7	8	2
223	-7705.7	-1397.03	985.125	12	30	223	-7893.52	-1376.09	-1376.09	19	9
224	-7758.23	-1382.7	986.295	30	63	224	-7900.79	-1370.2	-1370.2	9	7
225	-7743.55	-1377.82	985.107	15	38	225	-7923.32	-1370.5	-1370.5	13	4
226	-7651.28	-1347.07	985.102	9	33	226	-7928.88	-1356.25	-1356.25	13	2
227	-7617.36	-1338.9	985.849	17	69	227	-7915.13	-1382.89	-1382.89	4	1
228	-7655.5	-1389.95	985.554	8	23	228	-7889.11	-1373.5	-1373.5	9	9
229	-7705.57	-1370.7	986.901	13	39	229	-7898.54	-1364.39	-1364.39	13	9
230	-7736.29	-1358.11	982.152	11	20	230	-7942.28	-1380.88	-1380.88	1	0
231	-7641.76	-1355.55	985.812	8	45	231	-7934.93	-1354.43	-1354.43	11	1
232	-7771.76	-1398.6	986.384	16	24	232	-7906.3	-1353.41	-1353.41	19	15
233	-7699.83	-1390.86	986.795	17	47	233	-7931.74	-1351.79	-1351.79	15	6
234	-7787.51	-1384.65	986.218	21	27	234	-7902.53	-1384.89	-1384.89	12	1
235	-7656.82	-1366.97	988.348	18	51	235	-7955.69	-1372.27	-1372.27	6	0
236	-7723.3	-1367.68	985.429	9	45	236	-7864.09	-1371.98	-1371.98	21	19
237	-7672.62	-1385.79	986.556	17	52	237	-7916.04	-1372.94	-1372.94	9	5
238	-7704.56	-1377.06	985.985	14	37	238	-7920.32	-1359.42	-1359.42	3	3
239	-7769.26	-1370.67	986.593	28	49	239	-7911.63	-1351.7	-1351.7	8	7
240	-7679.52	-1360.11	985.164	9	29	240	-7845.84	-1381.66	-1381.66	31	34
241	-7694.45	-1384.04	986.532	16	45	241	-7946.73	-1381.18	-1381.18	2	2
242	-7673.44	-1367.05	985.469	12	50	242	-7945.13	-1372.64	-1372.64	5	2
243	-7708.94	-1404.04	986.441	16	47	243	-7929.72	-1372.07	-1372.07	4	0
244	-7662.1	-1400.74	987.962	3	15	244	-7850.82	-1363.24	-1363.24	24	35
245	-7742.67	-1394.02	985.843	9	16	245	-7938.76	-1362.89	-1362.89	3	1
246	-7756.28	-1391.46	986.964	36	41	246	-7944.73	-1349.03	-1349.03	7	1
247	-7688.19	-1384.34	985.527	8	23	247	-7886.17	-1380.66	-1380.66	22	30
248	-7735.72	-1381.6	986.345	15	41	248	-7947.85	-1367.6	-1367.6	5	1
249	-7683.27	-1357.89	987.794	18	46	249	-7958.74	-1361.75	-1361.75	3	1
250	-7657.33	-1352.44	985.951	8	43	250	-7850.76	-1384.33	-1384.33	23	35
251	-7725.3	-1401.66	987.425	14	36	251	-7856.4	-1365.37	-1365.37	20	14
252	-7719.44	-1392.06	986.329	17	32	252	-7917.87	-1352.08	-1352.08	9	4
253	-7763.03	-1390.12	987.263	13	27	253	-7871.52	-1374.8	-1374.8	11	9
254	-7680.13	-1376.37	986.77	12	33	254	-7829.24	-1376.16	-1376.16	14	36
255	-7766.11	-1401.05	987.146	8	15	255	-7863.42	-1383.91	-1383.91	14	12
256	-7697.62	-1399.33	986.317	16	33	256	-7890.41	-1384.23	-1384.23	10	13
257	-7688.34	-1364.88	987.578	42	89	257	-7857.64	-1384.29	-1384.29	16	23
258	-7643.33	-1334.89	987.423	15	52	258	-7924.32	-1381.06	-1381.06	2	3
259	-7753.07	-1401.59	986.714	11	17	259	-7864.33	-1389.3	-1389.3	2	5
260	-7688.8	-1398.92	986.171	7	23	260	-7953.58	-1350.89	-1350.89	8	3
261	-7776.28	-1394.69	987.666	17	39	261	-7904.74	-1377.61	-1377.61	14	11
262	-7720.24	-1379.64	988.428	35	80	262	-7959.66	-1346.91	-1346.91	2	2
263	-7707.33	-1366.04	986.445	30	86	263	-7856.98	-1371.51	-1371.51	23	41
264	-7695.99	-1368.99	989.082	28	70	264	-7829.1	-1368.8	-1368.8	19	36
265	-7717.84	-1367.96	987.829	18	41	265	-7886.82	-1359.95	-1359.95	17	12
266	-7731.2	-1387.09	986.782	13	26	266	-7937.42	-1381.68	-1381.68	4	0
267	-7752.79	-1384.75	987.275	18	24	267	-7870.58	-1363.59	-1363.59	17	26
268	-7763.53	-1373.4	986.919	24	34	268	-7862.03	-1377.45	-1377.45	10	11
269	-7605.8	-1337.28	989.009	24	82	269	-7845.35	-1370.45	-1370.45	32	31
270	-7727.77	-1406.18	986.97	3	5	270	-7836.55	-1375.74	-1375.74	17	19
271	-7736.8	-1393.05	986.526	13	26	271	-7937.87	-1351.45	-1351.45	4	4
272	-7665.89	-1397.23	988.272	15	29	272	-7919.71	-1366.03	-1366.03	6	1
273	-7730.77	-1393.29	987.144	12	22	273	-7896.33	-1358.83	-1358.83	10	13
274	-7607.6	-1344.82	989.611	20	84	274	-7870.37	-1384.79	-1384.79	16	11
275	-7721.46	-1398.16	987.036	10	44	275	-7899.85	-1377.97	-1377.97	7	5
276	-7740.82	-1386.12	987.503	22	35	276	-7840.89	-1378.8	-1378.8	28	37
277	-7682.93	-1391.66	987.562	30	87	277	-7850.4	-1369.15	-1369.15	21	21
278	-7767.27	-1380.94	987.672	16	28	278	-7901.64	-1364.28	-1364.28	8	6
279	-7661.3	-1377.12	987.341	18	62	279	-7931.88	-1381.02	-1381.02	0	1
280	-7728.65	-1376.72	987	20	65	280	-7868.47	-1380.14	-1380.14	5	9
281	-7757.14	-1371.8	986.889	20	29	281	-7916.34	-1379.04	-1379.04	7	3
282	-7777.9	-1399.8	988.521	17	32	282	-7936.74	-1368.54	-1368.54	1	1
283	-7671.93	-1393.08	988.263	17	46	283	-7929.58	-1368.24	-1368.24	6	1
284	-7655.07	-1382.52	987.264	10	44	284	-7911.28	-1357.84	-1357.84	12	3
285	-7683.53	-1371.42	986.768	14	46	285	-7924.33	-1353.83	-1353.83	13	4
286	-7749.73	-1381.33	989.904	23	42	286	-7908.61	-1384.09	-1384.09	9	2
287	-7631.99	-1348.11	989.883	18	52	287	-7910.56	-1379.29	-1379.29	6	2
288	-7668.58	-1346.69	987.197	11	23	288	-7824.08	-1377.05	-1377.05	3	4
289	-7709.52	-1388.59	988.764	38	71	289	-7876.21	-1364.41	-1364.41	20	16
290	-7725.09	-1388.49	987.163	31	46	290	-7917.27	-1361.79	-1361.79	2	3
291	-7742.52	-1374.75	988.644	17	29	291	-7878.62	-1378.84	-1378.84	8	12
292	-7675.25	-1359.94	989.137	23	70	292	-7822.94	-1369.2	-1369.2	3	4
293	-7645.34	-1343.58	990.131	13	72	293	-7949.05	-1376.82	-1376.82	1	1
294	-7613.62	-1337.87	990.016	30	109	294	-7924.92	-1374.68	-1374.68	2	2
295	-7681.81	-1382.76	987.117	15	38	295	-7959.8	-1368.23	-1368.23	4	1
296	-7690.85	-1358.48	987.704	18	37	296	-7874.92	-1377.38	-1377.38	6	9
297	-7673.38	-1350.7	987.222	11	29	297	-7940.29	-1378.48	-1378.48	7	1
298	-7654.71	-1344.86	988.457	29	71	298	-7910.31	-1368.99	-1368.99	7	2
299	-7633.07	-1330.43	989.227	16	40	299	-7885.08	-1365.33	-1365.33	16	12
300	-7736.59	-1402.42	988.738	13	29	300	-7894.51	-1380.38	-1380.38	30	45
301	-7716.35	-1395.99	988.405	9	29	301	-7956.53	-1377.63	-1377.63	6	1
302	-7693.43	-1374.84	987.544	18	57	302	-7883.46	-1374.25	-1374.25	10	11
303	-7649.83	-1348.16	989.74	6	57	303	-7833.86	-1371.85	-1371.85	16	18
304	-7784.39	-1395.25	988.157	16	22	304	-7872.22	-1369.49	-1369.49	21	23
305	-7667.82	-1357.2	988.16	33	72	305	-7913.16	-1374.7	-1374.7	11	3
306	-7637.6	-1357.96	990.744	13	48	306	-7954.06	-1371.98	-1371.98	5	0
307	-7636.4	-1341.44	988.058	25	116	307	-7912.24	-1363.55	-1363.55	6	2
308	-7704.92	-1401.29	988.959	15	36	308	-7905.66	-1361.34	-1361.34	6	4
309	-7752.04	-1397.73	989.289	15	26	309	-7926.85	-1364.12	-1364.12	4	2
310	-7779.97	-1384.89	989.832	16	12	310	-7920.28	-1357.04	-1357.04	4	3
311	-7788.63	-1376.84	989.319	23	37	311	-7900.23	-1384.97	-1384.97	3	2
312	-7677.67	-1366.71	989.232	24	65	312	-7940.85	-1368.87	-1368.87	0	0
313	-7746.1	-1397.5	989.588	14	25	313	-7893.71	-1369.25	-1369.25	14	12
314	-7761.14	-1396.61	988.792	12	30	314	-7941.91	-1355.49	-1355.49	5	2
315	-7702.16	-1384.42	989.602	27	46	315	-7953.81	-1362.71	-1362.71	2	1
316	-7695.41	-1379.76	989.951	21	37	316	-7895.28	-1362.57	-1362.57	10	2
317	-7721	-1375.17	989.962	15	49	317	-7898.26	-1374.04	-1374.04	7	6
318	-7614.7	-1353.01	989.214	13	52	318	-7929.11	-1377.22	-1377.22	3	1
319	-7719.05	-1403.56	989.635	9	17	319	-7916.05	-1368.82	-1368.82	7	0
320	-7768.47	-1390.28	989.345	15	23	320	-7945.89	-1362.85	-1362.85	4	1
321	-7620.81	-1356.94	990.87	13	55	321	-7865.24	-1367.19	-1367.19	9	11
322	-7759.46	-1401.76	990.591	3	3	322	-7952.91	-1367.05	-1367.05	0	1
323	-7747.67	-1387.75	989.407	16	39	323	-7891.01	-1375.29	-1375.29	6	11
324	-7668.51	-1375.31	989.419	15	38	324	-7879.34	-1369.62	-1369.62	17	29
325	-7626.09	-1357.24	991.447	27	98	325	-7940.2	-1363.64	-1363.64	4	2
326	-7640.55	-1350.19	989.909	22	96	326	-7932.06	-1360.55	-1360.55	2	2
327	-7699.03	-1408.57	988.861	13	22	327	-7947.5	-1357.27	-1357.27	4	2
328	-7643.68	-1394.5	990.139	4	5	328	-7920.97	-1379.05	-1379.05	3	3
329	-7793.06	-1392.77	989.2	7	3	329	-7945.18	-1369.68	-1369.68	0	0
330	-7780.96	-1391.77	989.737	7	29	330	-7903.56	-1369.18	-1369.18	5	2
331	-7776.36	-1388.24	990.073	26	53	331	-7926.42	-1358.99	-1358.99	3	4
332	-7699.89	-1372.82	989.78	26	65	332	-7956.25	-1357.03	-1357.03	5	0
333	-7748.32	-1375.77	989.262	15	20	333	-7919.2	-1372.46	-1372.46	5	1
334	-7764.64	-1387.02	990.035	19	35	334	-7898.74	-1367.02	-1367.02	12	6
335	-7793.65	-1377.82	989.587	10	14	335	-7857.66	-1380.77	-1380.77	9	12
336	-7645.25	-1374.59	988.48	21	71	336	-7907.5	-1375.85	-1375.85	5	3
337	-7671.79	-1401.64	989.046	9	20	337	-7937.54	-1373.11	-1373.11	1	0
338	-7786.82	-1381.2	990.474	26	51	338	-7931.26	-1383.95	-1383.95	2	0
339	-7780.48	-1376.61	990.324	26	30	339	-7933.49	-1364.85	-1364.85	7	1
340	-7604.53	-1352.56	990.371	12	50	340	-7936.66	-1357.32	-1357.32	2	3
341	-7631.66	-1355.77	992.526	35	103	341	-7933.65	-1370.28	-1370.28	4	0
342	-7673.95	-1378.52	989.164	17	57	342	-7958.74	-1351.49	-1351.49	2	5
343	-7758	-1378.1	989.01	23	35	343	-7943.55	-1353.55	-1353.55	3	1
344	-7734.25	-1391.48	991.136	24	30	344	-7885.51	-1364.94	-1364.94	5	2
345	-7663.11	-1370.93	990.688	14	53	345	-7948.43	-1371.15	-1371.15	3	0
346	-7732.2	-1397.6	990.697	12	20	0	-7810.44	-1315.21	-1315.21	8	7
347	-7770.77	-1395.24	990.628	12	19	1	-7822.64	-1314.37	-1314.37	25	38
348	-7686.7	-1380.46	988.241	16	42	2	-7846.87	-1318.08	-1318.08	17	21
349	-7624.73	-1329.43	988.835	17	55	3	-7858.96	-1316.75	-1316.75	18	27
350	-7690.67	-1395	990.229	10	41	4	-7815.14	-1312.37	-1312.37	27	46
351	-7661.71	-1393.23	991.216	13	32	5	-7878.24	-1317.77	-1317.77	22	18
352	-7632.2	-1386.29	991.054	13	41	6	-7836.59	-1317.95	-1317.95	28	43
353	-7650.05	-1392.28	991.027	8	19	7	-7831.32	-1314.64	-1314.64	15	30
354	-7645.48	-1383.6	990.391	8	33	8	-7827.14	-1318.59	-1318.59	6	9
355	-7599.87	-1333.98	990.925	17	47	9	-7807.37	-1310.96	-1310.96	19	23
356	-7752.97	-1391.61	990.911	13	27	10	-7868.34	-1316.96	-1316.96	23	38
357	-7608.67	-1360.89	991.382	19	67	11	-7884.63	-1315.74	-1315.74	46	70
358	-7773.03	-1386.2	991.472	13	28	12	-7903.85	-1312.43	-1312.43	26	40
359	-7799.1	-1380.51	991.886	1	2	13	-7840.75	-1310.68	-1310.68	22	37
360	-7685.9	-1377.22	990.203	21	58	14	-7909.99	-1313.1	-1313.1	24	16
361	-7743.63	-1380.6	991.349	20	46	15	-7953.2	-1306.82	-1306.82	5	1
362	-7595.62	-1346.75	992.686	15	88	16	-7833.49	-1309.79	-1309.79	25	32
363	-7727.85	-1389.28	991.94	19	59	17	-7825.89	-1309.42	-1309.42	24	27
364	-7717.91	-1388.11	992.309	23	26	18	-7843.07	-1315.58	-1315.58	44	56
365	-7680.26	-1372.15	990.336	20	37	19	-7816.9	-1306.66	-1306.66	27	11
366	-7729.66	-1379.86	992.36	26	59	20	-7899.05	-1308.99	-1308.99	17	17
367	-7650.49	-1369.06	992.291	20	71	21	-7813.9	-1316.99	-1316.99	23	21
368	-7619.98	-1364.19	991.897	19	68	22	-7830.85	-1303.46	-1303.46	23	24
369	-7657.35	-1388.39	991.22	7	30	23	-7839.11	-1304.16	-1304.16	20	18
370	-7707.09	-1387.8	991.607	15	18	24	-7935.57	-1306.18	-1306.18	3	1
371	-7694.57	-1385.96	991.893	23	41	25	-7929.71	-1305.4	-1305.4	2	0
372	-7637.66	-1339.07	991.238	13	46	26	-7957.78	-1292.28	-1292.28	1	0
373	-7744.6	-1405.36	990.929	4	2	27	-7819.01	-1317.61	-1317.61	20	33
374	-7788.46	-1388.5	991.781	7	14	28	-7845.03	-1307.83	-1307.83	15	32
375	-7736.67	-1385.72	991.729	16	20	29	-7933.08	-1298.08	-1298.08	3	1
376	-7652.79	-1383.5	991.094	10	43	30	-7893.04	-1316.04	-1316.04	17	34
377	-7628.06	-1379.82	992.11	8	31	31	-7889.42	-1307.79	-1307.79	17	12
378	-7709.24	-1398.42	990.969	20	25	32	-7867.38	-1305.6	-1305.6	21	27
379	-7641.9	-1388.97	991.881	16	45	33	-7819.96	-1309.82	-1309.82	26	24
380	-7721.03	-1397.82	991.603	12	22	34	-7938.3	-1296.23	-1296.23	3	1
381	-7668.87	-1379.94	991.882	4	31	35	-7831.47	-1317.66	-1317.66	35	48
382	-7674.9	-1370.14	991.6	22	75	36	-7861.8	-1317.16	-1317.16	46	47
383	-7612.34	-1374.77	991.782	13	30	37	-7860.88	-1301.97	-1301.97	13	21
384	-7620.05	-1382.58	993.065	17	26	38	-7943.82	-1289.54	-1289.54	2	0
385	-7620.49	-1332.46	992.386	22	100	39	-7958.58	-1286.09	-1286.09	1	0
386	-7755.36	-1386.09	992.534	13	22	40	-7837.38	-1315.84	-1315.84	63	81
387	-7661.99	-1383.49	992.067	17	44	41	-7929.81	-1293.7	-1293.7	3	0
388	-7641.89	-1378.06	991.028	6	26	42	-7875.09	-1306.37	-1306.37	33	25
389	-7699.1	-1377.41	992.942	13	25	43	-7946.02	-1280.23	-1280.23	0	0
390	-7627.95	-1334.84	992.732	16	45	44	-7899.44	-1314.78	-1314.78	8	15
391	-7700.16	-1390.49	991.889	11	21	45	-7826.84	-1307.43	-1307.43	39	44
392	-7769.91	-1382.02	992.079	25	38	46	-7953.72	-1299.54	-1299.54	5	0
393	-7761.46	-1375.29	992.809	7	9	47	-7942.19	-1284.05	-1284.05	0	0
394	-7642.57	-1369.98	993.252	14	44	48	-7872.79	-1316.85	-1316.85	51	54
395	-7614.31	-1357.49	994.491	19	79	49	-7879.77	-1299.5	-1299.5	9	8
396	-7602.57	-1367.18	992.543	5	22	50	-7946.53	-1299.18	-1299.18	1	1
397	-7659.36	-1370.92	992.898	19	52	51	-7855.13	-1316.78	-1316.78	26	27
398	-7660.85	-1378.7	993.062	10	44	52	-7937.89	-1288.79	-1288.79	2	1
399	-7636.65	-1350.85	994.28	26	88	53	-7928.55	-1287.76	-1287.76	5	0
400	-7587.45	-1333.06	993.544	6	44	54	-7808.63	-1309.41	-1309.41	36	41
401	-7650.3	-1387.58	992.959	13	36	55	-7825.23	-1316.64	-1316.64	29	39
402	-7763.74	-1381.64	992.758	30	31	56	-7807.58	-1317.07	-1317.07	9	22
403	-7636.81	-1368.38	994.845	12	26	57	-7836.49	-1303.7	-1303.7	39	35
404	-7688.55	-1371.53	993.066	11	32	58	-7866.5	-1317.7	-1317.7	18	25
405	-7655.91	-1357.46	993.349	31	59	59	-7930.36	-1302.45	-1302.45	6	5
406	-7631.95	-1342.39	993.072	10	52	60	-7843.8	-1299.21	-1299.21	11	14
407	-7722.69	-1385.03	992.5	19	31	61	-7906.33	-1304.17	-1304.17	19	4
408	-7626.55	-1349.38	993.783	26	53	62	-7937.09	-1299.81	-1299.81	1	0
409	-7680.44	-1376.25	993.275	17	37	63	-7903	-1315.32	-1315.32	31	44
410	-7641	-1334.14	993.895	21	39	64	-7961.3	-1301.46	-1301.46	4	1
411	-7634.71	-1363.71	993.305	14	44	65	-7891.76	-1316.21	-1316.21	22	26
412	-7608.72	-1334.8	993.279	13	57	66	-7934.09	-1315.4	-1315.4	9	4
413	-7644.24	-1381.82	994.24	10	32	67	-7865.03	-1295.3	-1295.3	18	11
414	-7627.98	-1364.03	995.327	14	45	68	-7959.15	-1309.25	-1309.25	4	5
415	-7621.97	-1371.68	994.322	13	46	69	-7937.63	-1281.37	-1281.37	4	0
416	-7625.71	-1343.01	996.919	14	44	70	-7857.11	-1305.86	-1305.86	12	30
417	-7648.84	-1376.91	993.88	20	38	71	-7958.72	-1295.37	-1295.37	3	0
418	-7603.45	-1362.94	994.264	18	54	72	-7952.12	-1313.03	-1313.03	6	0
419	-7647.63	-1353.71	994.182	11	45	73	-7849.5	-1307.77	-1307.77	17	27
420	-7595.53	-1332.57	994.202	15	54	74	-7919.34	-1304.54	-1304.54	13	7
421	-7628.27	-1370.95	994.515	10	34	75	-7812.81	-1308.55	-1308.55	22	26
422	-7633.87	-1333.51	994.454	8	30	76	-7806.37	-1297.28	-1297.28	31	14
423	-7620.99	-1355.76	995.246	17	55	77	-7896.98	-1317.29	-1317.29	12	16
424	-7622.22	-1336.43	996.182	13	47	78	-7852.61	-1294.62	-1294.62	24	42
425	-7592.64	-1338.5	995.15	16	55	79	-7941.56	-1296.35	-1296.35	1	2
426	-7653.83	-1380.66	995.12	5	20	80	-7843.01	-1304.59	-1304.59	26	34
427	-7640.62	-1375.58	995.199	11	36	81	-7882.06	-1304.69	-1304.69	31	17
428	-7713.95	-1380.16	992.638	25	63	82	-7831	-1298.13	-1298.13	27	23
429	-7650.79	-1359.1	996.574	23	48	83	-7837.75	-1295.73	-1295.73	22	28
430	-7608.46	-1369.03	995.015	4	29	84	-7917.61	-1296.93	-1296.93	7	5
431	-7607.66	-1361.5	995.757	9	25	85	-7940.53	-1275.9	-1275.9	1	0
432	-7604.92	-1341.5	997.518	12	36	86	-7935.24	-1277.73	-1277.73	4	1
433	-7608.35	-1347.23	996.472	17	52	87	-7912.7	-1311.31	-1311.31	17	12
434	-7653.71	-1373.26	995.548	12	32	88	-7917.27	-1311.31	-1311.31	8	5
435	-7620.61	-1348.62	996.492	15	61	89	-7873.46	-1310.38	-1310.38	26	36
436	-7598.61	-1338.61	997.3	18	58	90	-7854.31	-1311.99	-1311.99	17	29
437	-7630.66	-1349.34	997.2	8	24	91	-7907.76	-1304.39	-1304.39	22	7
438	-7610.93	-1331.2	996.914	23	62	92	-7866.69	-1311.06	-1311.06	22	28
439	-7599.81	-1346.65	997.183	14	38	93	-7838.25	-1309.3	-1309.3	47	78
440	-7608.05	-1338.67	997.283	15	39	94	-7948.96	-1287.59	-1287.59	4	0
441	-7614.54	-1344.86	997.504	11	21	95	-7951.27	-1275.26	-1275.26	2	0
442	-7592.26	-1331.52	998.274	29	86	96	-7945.63	-1275.04	-1275.04	4	0
443	-7605.33	-1330.77	999.252	10	32	97	-7827.95	-1311.69	-1311.69	34	46
444	-7612.9	-1337.56	997.937	37	76	98	-7825.99	-1294.33	-1294.33	38	30
445	-7616.09	-1331.33	998.774	27	72	99	-7860.62	-1312	-1312	23	34
0	-7641.25	-1324.92	976.373	10	17	100	-7887.19	-1310.22	-1310.22	31	45
1	-7633.67	-1325.18	977.038	15	20	101	-7817.41	-1307.52	-1307.52	47	52
2	-7766.82	-1317.21	979.93	9	22	102	-7809.04	-1312.5	-1312.5	20	23
3	-7636.19	-1312.49	980.253	13	26	103	-7942.05	-1303.49	-1303.49	0	1
4	-7754.59	-1313.75	981.486	27	51	104	-7927.74	-1298.04	-1298.04	6	3
5	-7748.47	-1313.83	981.509	42	49	105	-7869.85	-1289.34	-1289.34	22	6
6	-7776.62	-1319.76	982.129	11	34	106	-7859.63	-1289.86	-1289.86	24	28
7	-7796.94	-1319.15	979.167	6	8	107	-7818.51	-1302.42	-1302.42	49	57
8	-7725.17	-1305.12	981.789	22	43	108	-7811.25	-1301.83	-1301.83	35	20
9	-7734.75	-1307.71	980.974	24	54	109	-7930.34	-1281.41	-1281.41	4	0
10	-7790.41	-1317.11	980.476	25	33	110	-7914.24	-1303.34	-1303.34	6	5
11	-7760.75	-1309.43	980.461	13	19	111	-7887.5	-1300.9	-1300.9	19	15
12	-7635.73	-1285.57	980.721	7	59	112	-7882.79	-1294.44	-1294.44	17	17
13	-7728.86	-1298.11	981.32	18	42	113	-7942.32	-1285.88	-1285.88	4	0
14	-7636.23	-1319.89	978.73	8	26	114	-7876.42	-1302.97	-1302.97	17	18
15	-7742.05	-1299.47	980.834	14	25	115	-7864.26	-1300.26	-1300.26	29	16
16	-7660.21	-1284.85	982.776	23	60	116	-7845.11	-1285.43	-1285.43	10	28
17	-7633.73	-1297.34	979.733	9	50	117	-7936.19	-1300.9	-1300.9	4	1
18	-7624.89	-1281.3	980.859	19	76	118	-7841.14	-1297.75	-1297.75	41	50
19	-7628.63	-1316.22	979.923	28	74	119	-7921.24	-1290.99	-1290.99	12	3
20	-7704.71	-1285.64	984.646	20	56	120	-7925.18	-1285.43	-1285.43	4	2
21	-7616.53	-1286.43	982.313	15	55	121	-7893.8	-1311.9	-1311.9	26	20
22	-7619.85	-1315.39	982.221	8	49	122	-7832.26	-1291.22	-1291.22	36	31
23	-7686.82	-1280.68	982.848	13	31	123	-7881.05	-1287.91	-1287.91	16	13
24	-7715.8	-1292.9	984.136	8	22	124	-7922.43	-1306.91	-1306.91	7	1
25	-7759.84	-1298.17	981.936	5	13	125	-7834.54	-1305.13	-1305.13	25	39
26	-7614.43	-1298.03	982.058	9	50	126	-7845.94	-1303.28	-1303.28	41	32
27	-7706.11	-1279.74	984.155	17	25	127	-7847.65	-1296.05	-1296.05	21	13
28	-7632.28	-1304.41	980.998	7	33	128	-7926.78	-1291.93	-1291.93	4	2
29	-7739.13	-1293.76	984.028	29	44	129	-7853.12	-1285.9	-1285.9	17	33
30	-7755.17	-1293.51	984.855	25	31	130	-7908.11	-1310.3	-1310.3	12	12
31	-7748.85	-1306.5	982.608	26	57	131	-7955.58	-1280.1	-1280.1	1	0
32	-7626.46	-1289.77	981.736	15	51	132	-7813.82	-1309.6	-1309.6	18	33
33	-7619.23	-1300.95	983.037	24	109	133	-7826.25	-1302.5	-1302.5	33	44
34	-7749.42	-1298.3	982.125	16	19	134	-7946.07	-1300.73	-1300.73	4	2
35	-7721.78	-1295.23	985.359	23	35	135	-7920.99	-1298.24	-1298.24	19	4
36	-7633.32	-1321.05	982.714	23	70	136	-7872.07	-1292.92	-1292.92	20	18
37	-7755.3	-1302.33	984.036	31	47	137	-7806.58	-1302.08	-1302.08	21	26
38	-7627.35	-1268.3	983.706	6	36	138	-7872.91	-1298.05	-1298.05	21	22
39	-7658.68	-1271.67	985.094	7	34	139	-7832.54	-1285.04	-1285.04	15	21
40	-7738.07	-1288.2	983.87	24	43	140	-7821.38	-1300.56	-1300.56	30	38
41	-7609.95	-1286.87	984.717	15	42	141	-7907.05	-1298.25	-1298.25	13	11
42	-7667.18	-1270.08	984.785	17	72	142	-7938.26	-1294.97	-1294.97	5	1
43	-7698.78	-1299.1	982.446	9	14	143	-7899.72	-1309.28	-1309.28	26	26
44	-7713.02	-1301.19	982.139	18	34	144	-7935.37	-1305.45	-1305.45	5	5
45	-7741.57	-1302.09	984.202	17	28	145	-7820.34	-1293.73	-1293.73	38	53
46	-7734.12	-1308.07	984.431	19	42	146	-7892.91	-1307.55	-1307.55	16	16
47	-7732.27	-1297.73	984.951	25	50	147	-7870.38	-1306.15	-1306.15	25	31
48	-7768.65	-1297.69	984.102	27	18	148	-7918.28	-1305.47	-1305.47	6	1
49	-7626.46	-1299.62	983.52	12	46	149	-7954.4	-1289.55	-1289.55	1	0
50	-7688.17	-1290.66	983.145	7	18	150	-7844.68	-1290.74	-1290.74	22	14
51	-7763.04	-1316.28	985.071	17	31	151	-7856.46	-1304.77	-1304.77	16	24
52	-7753.92	-1318.69	983.909	7	18	152	-7890.63	-1301.48	-1301.48	13	7
53	-7786.18	-1310.4	985.679	34	41	153	-7813.48	-1301.69	-1301.69	29	29
54	-7799.67	-1310.11	986.973	43	66	154	-7895.57	-1302.56	-1302.56	13	10
55	-7605.01	-1293.87	985.25	5	29	155	-7867.4	-1299.56	-1299.56	51	48
56	-7673.38	-1293.97	983.997	17	69	156	-7864.05	-1288.78	-1288.78	9	21
57	-7668.55	-1291.5	985.235	32	74	157	-7959.77	-1299.71	-1299.71	4	2
58	-7623.26	-1283.77	985.569	5	61	158	-7806.88	-1285.24	-1285.24	33	34
59	-7646.31	-1277.53	985.097	15	56	159	-7933.11	-1272.07	-1272.07	1	1
60	-7729.28	-1305.32	985.762	17	39	160	-7939.67	-1286.66	-1286.66	3	0
61	-7621.6	-1262.01	986.627	6	56	161	-7925.12	-1278.28	-1278.28	3	0
62	-7797.35	-1317.33	984.014	8	22	162	-7913.32	-1305.8	-1305.8	9	3
63	-7609.23	-1278.59	985.638	7	49	163	-7882.02	-1296.21	-1296.21	16	11
64	-7621.4	-1270.88	986.095	12	36	164	-7813.95	-1294.77	-1294.77	27	33
65	-7637.87	-1262.31	987.102	12	62	165	-7942.31	-1292.5	-1292.5	4	0
66	-7700.99	-1287.95	985.527	4	43	166	-7875.64	-1286.9	-1286.9	14	14
67	-7713.73	-1278.86	986.076	6	44	167	-7934.6	-1289.58	-1289.58	6	2
68	-7791.54	-1308.66	987.12	38	57	168	-7950.13	-1284.42	-1284.42	2	0
69	-7696.32	-1296.5	984.155	18	35	169	-7934.21	-1301.18	-1301.18	7	0
70	-7678.29	-1273.01	985.466	6	26	170	-7895.14	-1296.12	-1296.12	8	10
71	-7649.73	-1271	986.409	22	80	171	-7809.85	-1274.38	-1274.38	18	28
72	-7709.26	-1302.77	985.344	8	19	172	-7841.75	-1300.77	-1300.77	29	33
73	-7716.81	-1300.86	985.245	27	66	173	-7854.71	-1280.68	-1280.68	4	5
74	-7672.46	-1264.35	985.637	12	23	174	-7827.53	-1278.55	-1278.55	21	35
75	-7605.4	-1325.56	987.514	11	44	175	-7856.78	-1289.24	-1289.24	37	32
76	-7758.53	-1312.14	985.843	17	33	176	-7810.01	-1265.95	-1265.95	21	26
77	-7764.07	-1292.17	986.943	28	34	177	-7879.52	-1303.44	-1303.44	25	16
78	-7707.29	-1273.58	986.903	20	32	178	-7884.93	-1304.18	-1304.18	15	8
79	-7642.04	-1269.59	986.685	17	65	179	-7947.05	-1291.06	-1291.06	4	0
80	-7638.99	-1282.88	986.748	19	100	180	-7861.57	-1293.26	-1293.26	20	26
81	-7627.77	-1278.09	985.445	11	57	181	-7940.72	-1280.92	-1280.92	2	1
82	-7775.08	-1301.56	987.146	20	19	182	-7901.07	-1306.29	-1306.29	6	5
83	-7751.03	-1299.68	987.25	35	85	183	-7851.1	-1301.19	-1301.19	24	37
84	-7621.36	-1277.12	985.897	7	24	184	-7854.42	-1295.4	-1295.4	13	16
85	-7743.09	-1282.3	988.655	28	66	185	-7863.65	-1283.03	-1283.03	13	12
86	-7692.16	-1282.71	985.088	11	32	186	-7870.83	-1282.44	-1282.44	7	18
87	-7723.49	-1277.78	987.466	17	34	187	-7941.13	-1300.85	-1300.85	3	0
88	-7630.42	-1255.16	987.276	5	14	188	-7848.02	-1281.25	-1281.25	14	22
89	-7738.24	-1302.31	987.577	10	43	189	-7857.98	-1273.38	-1273.38	11	17
90	-7722.29	-1304.38	984.718	18	46	190	-7925.8	-1272.13	-1272.13	3	1
91	-7616.66	-1286.85	986.796	9	56	191	-7903.03	-1294.15	-1294.15	9	4
92	-7729.42	-1276.51	986.571	20	22	192	-7947.08	-1281.07	-1281.07	2	1
93	-7611.98	-1302.97	986.421	17	39	193	-7956.69	-1277.54	-1277.54	3	0
94	-7793.52	-1318.72	987.203	16	24	194	-7822.16	-1281.65	-1281.65	17	26
95	-7787.38	-1318.34	987.168	29	43	195	-7928.02	-1281.42	-1281.42	6	0
96	-7606	-1310.3	992.196	28	101	196	-7943.87	-1272.75	-1272.75	0	2
97	-7600.45	-1280.18	988.666	18	59	197	-7907.2	-1304.65	-1304.65	12	4
98	-7675.84	-1291.41	988.212	8	36	198	-7835.59	-1299.27	-1299.27	38	24
99	-7653.48	-1288.08	989.596	23	98	199	-7877.66	-1295.78	-1295.78	18	20
100	-7743.71	-1268.79	990.048	32	54	200	-7949.1	-1271.66	-1271.66	3	1
101	-7598.02	-1321.76	988.515	11	58	201	-7901.33	-1298.16	-1298.16	20	19
102	-7627.13	-1280.25	987.444	15	54	202	-7819.09	-1302.2	-1302.2	22	23
103	-7613.22	-1269.47	989.248	26	93	203	-7827.42	-1301.86	-1301.86	31	30
104	-7802.55	-1317.45	987.065	10	17	204	-7831.65	-1293.72	-1293.72	27	33
105	-7777.06	-1313.24	987.867	22	65	205	-7934.12	-1282.85	-1282.85	4	0
106	-7600.79	-1310.19	988.694	19	63	206	-7820.95	-1273.92	-1273.92	19	27
107	-7619.07	-1307.84	988.214	13	47	207	-7842.95	-1291.5	-1291.5	28	14
108	-7606.46	-1298.43	989.062	21	65	208	-7929.97	-1298.31	-1298.31	2	3
109	-7630.09	-1291.33	986.308	5	45	209	-7840.92	-1284.97	-1284.97	37	35
110	-7617.38	-1294.06	988.025	18	52	210	-7949.4	-1266.76	-1266.76	1	0
111	-7665.53	-1264.62	988.954	11	42	211	-7916.82	-1300.5	-1300.5	2	1
112	-7632.92	-1325.69	989.595	29	75	212	-7916.77	-1292.41	-1292.41	14	5
113	-7619.54	-1300.78	988.677	39	99	213	-7887.1	-1291.54	-1291.54	14	10
114	-7717.58	-1294.67	989.931	30	51	214	-7830.68	-1271.72	-1271.72	9	11
115	-7770.85	-1290.91	988.859	15	24	215	-7809.9	-1294.98	-1294.98	39	55
116	-7759.13	-1288.27	988.097	10	36	216	-7867.73	-1290.4	-1290.4	30	43
117	-7672.46	-1277.12	987.018	13	35	217	-7956.2	-1290.73	-1290.73	0	0
118	-7702.29	-1264.9	990.452	11	26	218	-7918.48	-1283.37	-1283.37	9	1
119	-7610.87	-1317.84	989.906	15	52	219	-7937.26	-1298.05	-1298.05	3	0
120	-7690.27	-1263.35	988.864	14	30	220	-7836.91	-1291.17	-1291.17	29	31
121	-7638.85	-1250.88	991.059	5	11	221	-7952	-1294.18	-1294.18	2	0
122	-7695.43	-1268.81	988.905	10	46	222	-7850.62	-1291.06	-1291.06	9	11
123	-7591.89	-1318.02	989.296	3	17	223	-7880.12	-1281.43	-1281.43	10	4
124	-7761.51	-1305.09	988.889	36	49	224	-7890.89	-1301.34	-1301.34	13	4
125	-7741.86	-1292.95	990.066	33	82	225	-7955.33	-1299	-1299	0	0
126	-7697.8	-1286.04	988.496	12	58	226	-7855.55	-1297.26	-1297.26	26	13
127	-7615.12	-1256.24	992.122	5	9	227	-7828.35	-1281.29	-1281.29	25	31
128	-7746.73	-1306.44	987.808	11	27	228	-7946.79	-1296.26	-1296.26	0	0
129	-7719.21	-1277.04	989.679	13	50	229	-7928.05	-1291.47	-1291.47	5	1
130	-7602.98	-1319.44	989.129	14	38	230	-7875.92	-1277.63	-1277.63	9	5
131	-7699	-1296.22	987.215	5	18	231	-7951.83	-1287.86	-1287.86	5	1
132	-7712.62	-1284	989.293	21	47	232	-7835.19	-1284.49	-1284.49	33	38
133	-7634.51	-1268.92	989.271	11	38	233	-7847.21	-1297.67	-1297.67	22	26
134	-7745.26	-1299.52	990.198	22	46	234	-7843.73	-1278.77	-1278.77	8	19
135	-7664.12	-1279.35	988.488	17	60	235	-7816.28	-1293.71	-1293.71	19	35
136	-7671.58	-1261.49	991.757	20	74	236	-7809.3	-1288.19	-1288.19	29	37
137	-7623.4	-1251.23	991.529	6	31	237	-7869.8	-1276.22	-1276.22	13	10
138	-7773.24	-1285.52	989.847	19	22	238	-7942.89	-1278.57	-1278.57	2	1
139	-7734.19	-1282.7	988.218	10	30	239	-7816.35	-1267.17	-1267.17	20	23
140	-7728.16	-1292.65	987.71	23	52	240	-7892.88	-1286.83	-1286.83	19	7
141	-7648.05	-1259.39	989.923	7	29	241	-7937.92	-1273.11	-1273.11	6	1
142	-7626.26	-1300.37	989.956	41	131	242	-7834.67	-1269.57	-1269.57	13	23
143	-7750.03	-1274.58	990.225	19	27	243	-7863.31	-1277.09	-1277.09	18	7
144	-7786.77	-1283.95	990.906	13	9	244	-7873.96	-1271.22	-1271.22	9	7
145	-7707.29	-1270.56	990.71	11	27	245	-7840.67	-1272.2	-1272.2	12	15
146	-7728.32	-1264.19	990.881	9	28	246	-7814.53	-1260.39	-1260.39	19	31
147	-7676.65	-1258.09	993.151	18	55	247	-7862.12	-1297.47	-1297.47	20	14
148	-7589.99	-1296.18	991.661	18	77	248	-7922.6	-1282.1	-1282.1	9	5
149	-7767.85	-1285.19	991.999	26	37	249	-7943.33	-1291.69	-1291.69	1	0
150	-7686.21	-1282.99	989.037	10	62	250	-7911.83	-1277.99	-1277.99	7	2
151	-7703.79	-1278.09	990.029	15	37	251	-7806.6	-1259.75	-1259.75	27	42
152	-7639.16	-1257.78	991.541	16	95	252	-7862.12	-1284.07	-1284.07	10	11
153	-7755.25	-1281.15	991.019	19	32	253	-7851.89	-1284.9	-1284.9	21	32
154	-7639.68	-1269.05	990.546	16	58	254	-7949.86	-1276.95	-1276.95	0	0
155	-7733.39	-1298.1	989.258	23	55	255	-7823.26	-1295.39	-1295.39	38	46
156	-7603.58	-1291.91	990.651	25	67	256	-7881.68	-1274.33	-1274.33	7	2
157	-7720.52	-1289.61	989.351	23	38	257	-7911.09	-1300.25	-1300.25	9	2
158	-7602.68	-1284.99	992.135	21	84	258	-7921.06	-1299.82	-1299.82	3	2
159	-7750.29	-1266.43	990.948	18	16	259	-7879.35	-1287.64	-1287.64	21	21
160	-7736.68	-1258.35	991.523	6	20	260	-7815.05	-1280.61	-1280.61	35	51
161	-7689.38	-1276.8	989.574	6	41	261	-7848.26	-1272.65	-1272.65	9	13
162	-7632.09	-1319.81	990.948	20	58	262	-7923.35	-1290.37	-1290.37	4	2
163	-7596.83	-1287.03	989.744	5	38	263	-7891.76	-1277.51	-1277.51	17	4
164	-7610.57	-1324.28	991.628	23	58	264	-7928.09	-1274.56	-1274.56	2	5
165	-7777.8	-1292.14	991.047	20	43	265	-7839.63	-1294.63	-1294.63	24	9
166	-7677.07	-1275.32	990.133	13	55	266	-7857.72	-1286.14	-1286.14	33	42
167	-7738.5	-1264.61	991.452	21	61	267	-7846.67	-1286.2	-1286.2	23	29
168	-7600.19	-1318.88	992.006	34	104	268	-7854.73	-1280.68	-1280.68	26	27
169	-7788.13	-1306.69	992.144	24	48	269	-7934.39	-1276.95	-1276.95	4	5
170	-7756.39	-1300.94	991.097	17	35	270	-7911.99	-1271.89	-1271.89	3	1
171	-7673	-1285.54	990.258	8	49	271	-7939.21	-1286.1	-1286.1	7	0
172	-7633.07	-1290.07	990.101	8	39	272	-7897.5	-1279.15	-1279.15	13	9
173	-7585.26	-1301.8	990.961	7	28	273	-7944.77	-1274.83	-1274.83	3	1
174	-7661.22	-1256.57	992.424	25	62	274	-7871.13	-1295.47	-1295.47	12	15
175	-7793.71	-1313.63	990.797	20	29	275	-7925.13	-1295.74	-1295.74	3	0
176	-7731.22	-1276.76	990.717	19	22	276	-7865.84	-1292.47	-1292.47	18	22
177	-7657.74	-1267.73	992.42	14	56	277	-7954	-1280.33	-1280.33	3	2
178	-7623	-1261.53	992.018	20	48	278	-7897.47	-1272.54	-1272.54	10	4
179	-7786.79	-1299.04	991.784	9	36	279	-7812.4	-1271.1	-1271.1	14	21
180	-7788.06	-1291.85	991.008	16	31	280	-7833.01	-1262.82	-1262.82	19	13
181	-7610.48	-1289.06	989.618	9	48	281	-7937.51	-1293.09	-1293.09	4	1
182	-7716.01	-1276.2	991.44	13	29	282	-7873.93	-1287.73	-1287.73	11	8
183	-7666.9	-1272.86	989.87	18	39	283	-7867.2	-1283.03	-1283.03	39	26
184	-7757.38	-1270.2	993.616	22	30	284	-7836.01	-1275.41	-1275.41	32	50
185	-7636.17	-1254.24	991.625	5	40	285	-7888.98	-1272.68	-1272.68	3	3
186	-7784.86	-1308.1	992.961	46	49	286	-7821.29	-1263.35	-1263.35	13	13
187	-7770.55	-1304.71	991.43	32	47	287	-7904.82	-1279.9	-1279.9	6	1
188	-7706.18	-1282.78	992.062	8	30	288	-7852.16	-1292.61	-1292.61	22	22
189	-7745.96	-1260.79	992.172	11	21	289	-7957.7	-1287.3	-1287.3	4	0
190	-7748.05	-1293.71	991.56	17	29	290	-7812.9	-1285.12	-1285.12	22	24
191	-7584.36	-1289.98	992.448	8	15	291	-7904.36	-1269.65	-1269.65	5	3
192	-7666.77	-1285.59	990.039	22	71	292	-7924.95	-1268	-1268	1	0
193	-7725.39	-1276.75	991.898	28	26	293	-7897.15	-1294.59	-1294.59	11	3
194	-7767.48	-1275.19	993.892	23	56	294	-7833.87	-1291.9	-1291.9	33	18
195	-7616.88	-1266	992.374	17	57	295	-7947.29	-1290.71	-1290.71	2	0
196	-7644.1	-1288.14	991.123	13	72	296	-7904.88	-1300.85	-1300.85	5	4
197	-7680.18	-1287.22	990.941	13	35	297	-7858.36	-1294.9	-1294.9	12	6
198	-7691.76	-1286.3	990.996	9	47	298	-7884.97	-1288.14	-1288.14	24	10
199	-7631.06	-1262.89	991.454	13	61	299	-7834.36	-1282.65	-1282.65	28	24
200	-7729.98	-1283.37	991.192	20	54	300	-7917.45	-1269.2	-1269.2	4	2
201	-7604.55	-1267.08	993.429	8	13	301	-7818.45	-1278.4	-1278.4	21	30
202	-7640.07	-1264.1	992.702	7	30	302	-7809.28	-1266.52	-1266.52	36	29
203	-7711.87	-1290.62	991.151	17	35	303	-7882.21	-1295.64	-1295.64	14	7
204	-7771.74	-1279.57	992.391	14	35	304	-7846.52	-1289.1	-1289.1	17	15
205	-7761.29	-1278.03	992.617	19	37	305	-7860.64	-1290.02	-1290.02	16	15
206	-7687.45	-1273.79	994.386	14	55	306	-7819	-1286.91	-1286.91	41	27
207	-7691.99	-1267.97	992.192	27	31	307	-7942.22	-1281.93	-1281.93	3	1
208	-7628	-1254.25	993.897	9	52	308	-7949.16	-1282.79	-1282.79	3	0
209	-7726.58	-1256.99	994.879	12	19	309	-7931.06	-1286.42	-1286.42	4	1
210	-7619.47	-1251.08	994.266	6	11	310	-7807.89	-1275.3	-1275.3	24	36
211	-7634.28	-1308.99	993.576	23	101	311	-7931.49	-1293.69	-1293.69	3	2
212	-7729.01	-1294.69	992.211	21	37	312	-7830.67	-1287.34	-1287.34	21	27
213	-7669.17	-1277.74	991.751	17	52	313	-7843.36	-1267.3	-1267.3	11	13
214	-7801.82	-1311.22	993.325	42	63	314	-7813.51	-1292.86	-1292.86	34	26
215	-7737.68	-1294.09	992.074	38	60	315	-7863.17	-1267.05	-1267.05	11	4
216	-7633.71	-1297.65	993.089	24	100	316	-7951.91	-1301.53	-1301.53	1	0
217	-7588.24	-1303.36	992.347	8	44	317	-7825.25	-1289.89	-1289.89	25	20
218	-7612.89	-1303.56	992.389	14	45	318	-7819.18	-1295.51	-1295.51	30	41
219	-7611.46	-1295.4	992.517	12	55	319	-7876.96	-1264.91	-1264.91	5	7
220	-7737.13	-1286.91	993.597	40	78	320	-7868.73	-1289.39	-1289.39	21	8
221	-7724.76	-1270.51	993.789	19	51	321	-7874.01	-1280.61	-1280.61	13	8
222	-7623.28	-1266.76	992.008	24	103	322	-7811.11	-1258.3	-1258.3	20	18
223	-7757.46	-1261.49	994.961	17	34	323	-7807.59	-1291.31	-1291.31	15	36
224	-7732.45	-1258.93	993.469	6	29	324	-7854.67	-1287.93	-1287.93	18	28
225	-7699.95	-1255.68	996.019	10	22	325	-7913.17	-1284.96	-1284.96	9	5
226	-7671.56	-1251.77	993.717	2	13	326	-7919	-1285.75	-1285.75	14	1
227	-7618.22	-1316.7	991.955	29	113	327	-7888.98	-1270.5	-1270.5	20	16
228	-7598.19	-1315.03	994.921	8	63	328	-7826.96	-1261.79	-1261.79	9	4
229	-7588.85	-1307.43	994.306	22	92	329	-7849.76	-1271.86	-1271.86	29	27
230	-7686.25	-1283.16	993.646	7	43	330	-7880.07	-1270.55	-1270.55	6	3
231	-7790.8	-1279.86	994.045	19	31	331	-7824.1	-1280.09	-1280.09	10	11
232	-7765.39	-1266.4	993.423	9	17	332	-7825.51	-1269.51	-1269.51	27	20
233	-7668.69	-1256.59	993.996	18	45	333	-7829.4	-1279.26	-1279.26	20	33
234	-7694.39	-1278.75	993.608	44	97	334	-7873.56	-1290.29	-1290.29	11	4
235	-7696.12	-1260.99	993.567	19	45	335	-7840.47	-1285.14	-1285.14	19	20
236	-7648.43	-1252.31	992.99	7	17	336	-7844.24	-1274.73	-1274.73	13	21
237	-7640.58	-1299.27	993.965	17	48	337	-7906.71	-1267.12	-1267.12	10	2
238	-7595.93	-1278.46	993.097	11	35	338	-7862.85	-1285.05	-1285.05	11	22
239	-7585.58	-1325.8	994.445	7	18	339	-7881.99	-1280.75	-1280.75	18	9
240	-7680	-1268.27	993.811	10	36	340	-7886.79	-1281.75	-1281.75	12	5
241	-7706.77	-1261.59	994.427	19	42	341	-7919	-1275.18	-1275.18	9	4
242	-7616.63	-1296.12	993.033	15	44	342	-7832.95	-1272.44	-1272.44	15	13
243	-7698.69	-1283.83	993.683	33	61	343	-7848.62	-1279.73	-1279.73	31	49
244	-7670.27	-1281.24	995.651	11	33	344	-7857.77	-1277.57	-1277.57	31	21
245	-7694.82	-1272.18	994.312	22	53	345	-7813.5	-1273.8	-1273.8	4	14
246	-7717.93	-1261.32	993.979	19	59	346	-7874.38	-1275.45	-1275.45	10	5
247	-7759.07	-1286.17	994.065	20	27	347	-7899.82	-1268.94	-1268.94	2	1
248	-7721.65	-1282.08	992.693	18	41	348	-7885.39	-1265.6	-1265.6	11	11
249	-7617.05	-1279.99	994.613	27	76	349	-7849.72	-1262.59	-1262.59	2	5
250	-7796.17	-1275.75	994.152	22	26	350	-7926.12	-1283.69	-1283.69	7	0
251	-7664.67	-1266.3	993.082	7	45	351	-7908.01	-1274.79	-1274.79	13	2
252	-7689.88	-1255.76	995.125	6	40	352	-7900.02	-1298.81	-1298.81	7	0
253	-7654.65	-1256.87	992.9	11	30	353	-7893.95	-1289.94	-1289.94	19	10
254	-7674.2	-1277.93	993.22	20	55	354	-7914.27	-1278.23	-1278.23	10	1
255	-7580.83	-1303.86	994.183	12	36	355	-7912.75	-1293.38	-1293.38	9	0
256	-7632.78	-1288.74	993.712	14	63	356	-7819.33	-1262.96	-1262.96	18	14
257	-7702.11	-1276.49	994.482	16	51	357	-7901.38	-1279.04	-1279.04	5	1
258	-7789.18	-1270.8	995.876	17	28	358	-7819.85	-1273.05	-1273.05	21	43
259	-7779.58	-1273.69	993.894	17	33	359	-7816.35	-1266.58	-1266.58	18	14
260	-7752.01	-1250.16	995.186	21	25	360	-7868.31	-1281.76	-1281.76	8	6
261	-7790.46	-1301.67	995.049	20	37	361	-7829.8	-1264.36	-1264.36	21	7
262	-7593.4	-1299.93	995.695	14	72	362	-7906	-1295.48	-1295.48	13	1
263	-7622.03	-1299.36	993.894	12	62	363	-7879.71	-1288.18	-1288.18	5	4
264	-7587.41	-1288.6	995.431	9	43	364	-7905	-1286.83	-1286.83	10	1
265	-7633.37	-1249.23	994.436	1	9	365	-7893.16	-1266.48	-1266.48	14	10
266	-7593.58	-1319.75	994.537	28	63	366	-7855.41	-1268.78	-1268.78	18	26
267	-7616.94	-1306.78	992.985	13	44	367	-7836.77	-1267	-1267	5	6
268	-7708.77	-1286.62	993.771	19	38	368	-7908.88	-1281.23	-1281.23	9	6
269	-7660.93	-1283.56	993.77	24	70	369	-7895.19	-1283.65	-1283.65	11	7
270	-7618.81	-1258.41	994.112	8	37	370	-7900.4	-1264.98	-1264.98	5	2
271	-7603.05	-1324.77	995.015	26	55	371	-7913.06	-1287.3	-1287.3	8	8
272	-7609.26	-1314.15	996.198	32	110
273	-7728.74	-1287.19	994.35	19	63
274	-7706.25	-1271.2	995.901	25	51
275	-7780.56	-1290.74	995.383	20	49
276	-7641.8	-1285.02	995.23	20	66
277	-7734.78	-1252.11	994.995	7	13
278	-7618.37	-1320.89	995.804	28	110
279	-7581.82	-1310.42	993.933	8	41
280	-7793.6	-1289.53	995.581	30	30
281	-7611.9	-1276.25	996.246	19	68
282	-7699.92	-1269.37	994.57	8	26
283	-7651.4	-1263.11	993.253	17	40
284	-7759.11	-1294.06	995.068	28	59
285	-7791.18	-1293.79	996.221	15	28
286	-7772.98	-1292.81	995.151	18	25
287	-7653.15	-1288.98	996.106	10	27
288	-7619.83	-1272.44	994.532	17	51
289	-7686.17	-1268.5	994.286	21	68
290	-7743.07	-1254.58	995.723	25	26
291	-7716.13	-1286.31	994.464	16	44
292	-7647.32	-1266.17	994.192	12	45
293	-7734.91	-1263.08	996.249	26	39
294	-7689.48	-1264.58	993.689	16	33
295	-7772.18	-1260.24	995.985	18	30
296	-7752.35	-1259.52	994.661	26	43
297	-7657.79	-1261.08	995.481	11	53
298	-7765.68	-1257.65	995.521	14	13
299	-7611.23	-1321.94	995.137	16	69
300	-7797.68	-1308.9	994.756	18	31
301	-7628.47	-1305.04	993.301	31	116
302	-7749.19	-1273.7	995.169	7	26
303	-7644.54	-1270.04	995.369	10	55
304	-7760.31	-1253.46	996.407	17	25
305	-7685.22	-1277.31	995.579	11	37
306	-7793.88	-1270.74	996.116	24	20
307	-7650.66	-1285.53	994.413	16	48
308	-7630.81	-1276.33	996.102	29	78
309	-7755.36	-1276.57	996.523	17	38
310	-7621.44	-1285.97	997.952	18	59
311	-7764.84	-1283.38	995.747	22	39
312	-7641.34	-1276.85	995.993	18	96
313	-7718.02	-1269.72	994.049	23	57
314	-7701.46	-1262	997.91	14	47
315	-7627.57	-1257.69	996.124	23	59
316	-7748.19	-1291.34	996.333	15	28
317	-7589.15	-1293.23	996.923	24	81
318	-7774.14	-1285.69	995.735	17	25
319	-7773.95	-1268.76	996.986	18	30
320	-7678.57	-1262.73	995.159	14	38
321	-7768.94	-1263.71	996.12	13	16
322	-7644.6	-1258.97	994.878	7	28
323	-7578.82	-1320.13	995.996	9	32
324	-7795.49	-1283.42	995.91	17	23
325	-7781.12	-1268.35	996.424	8	19
326	-7615.14	-1269.66	996.121	12	57
327	-7763.13	-1267.59	996.812	24	42
328	-7630.34	-1321.88	995.738	23	47
329	-7628.69	-1295.11	996.662	23	69
330	-7743.56	-1269.98	996.496	34	77
331	-7778.31	-1262.76	997.005	12	16
332	-7604.88	-1288.4	997.134	23	67
333	-7786.58	-1285.61	996.81	48	69
334	-7664.85	-1272.41	995.335	14	52
335	-7740.12	-1248.63	999.821	18	14
336	-7622.87	-1304.1	998.26	31	81
337	-7594.69	-1293.5	998.309	29	103
338	-7626.93	-1286.61	997.885	24	106
339	-7608.5	-1269.93	996.914	17	30
340	-7630.9	-1265.19	995.986	10	44
341	-7580.73	-1315.5	998.276	6	36
342	-7601.83	-1296.27	997.39	25	70
343	-7779.15	-1282.65	997.269	23	37
344	-7670.46	-1267.23	995.68	6	35
345	-7786.29	-1261.77	996.669	14	24
346	-7634.6	-1287.48	998.361	22	71
347	-7752.3	-1278.62	997.078	14	31
348	-7785.46	-1277.59	996.54	24	37
349	-7613.9	-1258.88	997.194	14	58
350	-7706.3	-1255.89	997.084	11	24
351	-7649.49	-1251.53	997.445	11	37
352	-7593.56	-1279.42	997.36	9	57
353	-7678.29	-1273.93	996.136	11	47
354	-7600.5	-1273.11	997.979	17	49
355	-7793.05	-1262.67	997.977	26	39
356	-7596.04	-1323.42	997.873	27	78
357	-7599.74	-1315.81	998.726	15	62
358	-7614.64	-1301.25	996.558	16	45
359	-7720.13	-1277.06	997.72	8	35
360	-7636.49	-1265.03	998.073	13	78
361	-7641.11	-1254.3	997.048	6	56
362	-7607.18	-1305.67	996.858	16	58
363	-7647.19	-1283.87	996.471	17	56
364	-7603.25	-1278.03	997.737	13	60
365	-7639.74	-1269.41	997.752	14	42
366	-7612.56	-1319.67	999.476	18	54
367	-7613.56	-1308.18	997.768	19	65
368	-7796.71	-1297.47	998.219	22	32
369	-7604.5	-1266.16	999.341	2	38
370	-7748.94	-1258.85	997.544	15	28
371	-7582.44	-1297.82	998.783	1	15
372	-7610.32	-1285.68	998.225	23	42
373	-7648.48	-1260.14	998.911	35	103
374	-7651.74	-1255.76	998.032	8	26
375	-7802.21	-1293.45	998.644	24	17
376	-7756.07	-1289.59	996.409	17	39
377	-7595.65	-1285.76	996.895	17	68
378	-7725.07	-1282.59	998.722	20	64
379	-7710.06	-1280.37	998.387	19	56
380	-7713.57	-1269.87	997.423	10	29
381	-7723.83	-1261.74	996.329	9	24
382	-7739.4	-1255.85	998.436	12	38
383	-7751.2	-1250.63	997.594	6	19
384	-7637.07	-1273.5	997.232	10	56
385	-7730.64	-1265.35	997.83	21	47
386	-7773.16	-1274.87	998.673	33	43
387	-7792.97	-1282.92	998.492	22	24
388	-7777.22	-1274.27	998.439	21	27
389	-7761.95	-1274.33	997.888	9	19
390	-7693	-1254.69	999.495	10	38
391	-7759.74	-1284.13	998.636	22	33
392	-7743.33	-1277.13	998.849	23	44
393	-7660.56	-1267.88	998.533	5	36
394	-7687.6	-1270.04	997.889	12	34
395	-7625.53	-1260.87	998.959	14	50
396	-7698.61	-1269.24	999.099	13	32
397	-7779.52	-1256.98	999.009	13	14
398	-7785.38	-1255.09	1000.93	18	49
399	-7615.7	-1285.64	997.824	13	73
400	-7702.04	-1279.94	998.707	12	30
401	-7733.58	-1281.24	999.909	23	37
402	-7630.17	-1275.38	999.832	16	49
403	-7674	-1263.87	999.541	8	37
404	-7713.18	-1260.72	998.674	8	7
405	-7639.29	-1260.41	998.658	17	49
406	-7769.77	-1251.2	1000.64	29	45
407	-7605.29	-1322.58	999.242	18	56
408	-7621.88	-1294.32	996.762	20	84
409	-7798.55	-1276.65	999.57	15	30
410	-7691.76	-1266.79	1000.04	21	33
411	-7706.65	-1261.86	999.511	16	30
412	-7634.16	-1258.73	998.686	6	42
413	-7792.16	-1275.17	999.875	34	47
414	-7687.08	-1276.08	998.959	8	32
415	-7703.78	-1273.06	1001.29	16	49
416	-7616.21	-1263.26	999.191	14	66
417	-7658.49	-1263.28	1000.41	18	63
418	-7606.57	-1312.14	1000.99	21	60
419	-7633.22	-1280.01	1001.54	26	74
420	-7656.02	-1270.01	997.826	17	59
421	-7622.97	-1266.88	998.638	9	39
422	-7740.6	-1263.05	1000.82	19	55
423	-7757	-1252.57	999.481	8	15
424	-7781.05	-1288.18	1001.87	19	35
425	-7741.38	-1283.76	999.49	16	37
426	-7657.26	-1254.57	999.122	15	24
427	-7617.53	-1320.61	1000.09	11	57
428	-7627.54	-1303.96	1000.15	14	56
429	-7728.13	-1270.67	999.521	14	25
430	-7738.7	-1270.04	1000.46	21	30
431	-7768.3	-1267.23	999.169	7	14
432	-7716.53	-1264.12	999.747	13	22
433	-7730.96	-1251.69	1000.82	5	13
434	-7581.99	-1324.8	999.279	8	36
435	-7776.55	-1292.58	1000.51	18	25
436	-7588.08	-1286.81	1002.42	10	57
437	-7767.54	-1279.79	999.965	19	20
438	-7662.12	-1275.95	999.51	17	41
439	-7597.78	-1280.41	1000.57	25	96
440	-7782.57	-1275.73	999.558	11	23
441	-7608.26	-1276.3	1001.73	19	52
442	-7766.22	-1259.26	1001.75	9	21
443	-7721.09	-1254.54	999.961	12	39
444	-7668.07	-1254.3	1000.5	9	48
445	-7790.78	-1255.13	1000.46	22	43
446	-7703.46	-1265.49	1002.06	18	61
447	-7605.34	-1283.29	1001.23	23	75
448	-7751.98	-1281.05	1000.24	24	29
449	-7613.81	-1277.49	1001.26	15	48
450	-7750.45	-1271.48	1001.07	15	58
451	-7611.58	-1267.26	1000.33	7	20
452	-7800.21	-1262.99	1001.81	39	35
453	-7775.33	-1256.38	1001.37	15	20
454	-7694.33	-1248.24	1001.52	2	8
455	-7592.55	-1301.74	1000.47	37	112
456	-7648.81	-1277.31	1001.13	12	36
457	-7638.51	-1278.3	1001.99	13	63
458	-7709.08	-1251.68	1000.26	9	30
459	-7584.17	-1306.95	1001.37	16	36
460	-7613.68	-1299.29	1001.17	15	51
461	-7770.2	-1273.18	1001.07	5	22
462	-7641.12	-1268.96	1003.39	11	28
463	-7759.59	-1259.43	1001.82	26	50
464	-7637.38	-1255.73	1001.62	5	4
465	-7729.43	-1246.73	1001.94	4	15
466	-7796.6	-1302.28	1000.52	25	39
467	-7624.76	-1291.28	1002.41	22	66
468	-7788.23	-1278.85	1002.06	22	43
469	-7665.45	-1269.87	1000.45	22	41
470	-7750.22	-1262.28	1001.66	11	23
471	-7701.75	-1253.38	1002.55	25	43
472	-7753.21	-1251.84	1001.12	16	26
473	-7735.69	-1251.96	1001.82	11	23
474	-7645.36	-1273.02	1000.99	20	33
475	-7761.3	-1267.99	1001.51	11	32
476	-7679.25	-1262.43	1001.86	16	44
477	-7729.16	-1257.55	1002.19	10	31
478	-7746.46	-1258.75	1001.19	8	12
479	-7589.21	-1323.22	1000.11	8	42
480	-7620.45	-1298.08	1001.61	9	47
481	-7630.53	-1285.24	1002.72	16	56
482	-7599.83	-1287.22	1001.88	15	66
483	-7785.71	-1263.71	1000.39	11	25
484	-7780.99	-1262.95	1002.22	18	31
485	-7796.73	-1255.83	1001.28	10	21
486	-7777.13	-1250.56	1002.42	6	25
487	-7626.19	-1296.74	1001.58	13	36
488	-7627.35	-1279.17	1002.14	16	61
489	-7675.43	-1271.27	1000.07	6	37
490	-7709.4	-1266.66	1000.83	19	36
491	-7714.62	-1256.1	999.129	28	78
492	-7798.22	-1285.1	1001.94	18	26
493	-7601.72	-1297.78	1002.71	11	51
494	-7599.52	-1294.41	1002.63	13	47
495	-7608.9	-1290.78	1001.21	11	68
496	-7722.33	-1247.27	1003.05	19	22
497	-7610.69	-1310.87	1001.72	5	19
498	-7793.86	-1284.82	1002.8	22	46
499	-7726.78	-1265.82	1002.93	12	39
500	-7790.75	-1298.38	1001.33	12	21
501	-7787.27	-1290.92	1002.21	11	24
502	-7740.16	-1276.57	1001.88	23	38
503	-7663.25	-1259.19	1001.95	7	34
504	-7754.24	-1258.83	1002.26	9	26
505	-7598.1	-1310.4	1002	9	47
506	-7785.81	-1270.69	1001.67	20	39
507	-7602.3	-1318.41	1001.96	11	35
508	-7615.98	-1292.86	1002.11	11	40
509	-7762.73	-1285.03	1002.74	5	20
510	-7787.98	-1282.88	1003.93	13	22
511	-7763.43	-1276.65	1002.16	19	37
512	-7748.48	-1277.48	1002.61	19	38
513	-7710.45	-1273.48	1002.38	11	26
514	-7719.41	-1276.39	1002.69	11	29
515	-7620.13	-1285.05	1003.4	13	68
516	-7735.8	-1257.28	1001.86	13	36
517	-7792.12	-1288.91	1003.37	17	24
518	-7728.82	-1273.83	1002.86	15	38
519	-7651.76	-1256.79	1003.34	5	12
520	-7726.87	-1251.6	1003.12	16	22
521	-7584.79	-1295.96	1003.37	13	29
522	-7604.41	-1273.33	1002.69	11	38
523	-7665.45	-1265.55	1001.99	7	35
524	-7612.06	-1284.94	1002.81	10	51
525	-7744.39	-1271.97	1002.81	15	17
526	-7710.09	-1253	1003.98	16	48
527	-7654.79	-1271.18	1003.15	17	35
528	-7771.33	-1263.49	1003.92	23	26
529	-7683.07	-1258.56	1003.72	18	32
530	-7683.22	-1251.85	1004.38	8	21
531	-7634.96	-1289.52	1003.79	9	43
532	-7675.05	-1252.33	1004.19	20	34
533	-7645.57	-1304.06	1003.94	8	25
534	-7771.85	-1279.12	1003.66	22	34
535	-7624.15	-1273.99	1003.1	7	35
536	-7630.39	-1271.36	1004.03	12	36
537	-7713.81	-1268.14	1003.33	9	31
538	-7644.67	-1258.16	1003.62	7	11
539	-7658.64	-1256.19	1003.2	6	9
540	-7593.58	-1287.44	1004.12	18	54
541	-7601.42	-1278.54	1004.6	8	28
542	-7767.85	-1271.33	1004.22	14	13
543	-7766.84	-1266.08	1004.23	9	12
544	-7690.71	-1249.65	1004.74	2	12
545	-7651.73	-1297.21	1004.08	13	32
546	-7779.95	-1270.32	1003.74	11	12
547	-7801.32	-1295.08	1003.93	19	18
548	-7783.05	-1279.19	1004.21	14	9
549	-7776.12	-1271.93	1005	21	22
550	-7731.95	-1260.73	1003.46	17	14
551	-7639.8	-1289.99	1004.56	15	40
552	-7797.83	-1279.26	1005.17	15	24
553	-7593.45	-1278.72	1005.19	8	21
554	-7796.18	-1273.96	1004.15	9	19
555	-7613.4	-1274.18	1004.97	8	34
556	-7775.58	-1262.89	1005.47	14	14
557	-7766.97	-1280.71	1004.33	14	30
558	-7780.93	-1275.16	1003.75	5	25
559	-7605	-1270.07	1005.56	6	24
560	-7618.32	-1267.03	1005.38	6	13
561	-7710.63	-1260.93	1004.24	12	31
562	-7794.92	-1259.29	1005.56	11	12
563	-7664.68	-1294.09	1005.01	7	10
564	-7700.94	-1248.03	1004.94	7	13
565	-7635.54	-1297.87	1004.04	11	30
566	-7799.62	-1288.94	1005.14	22	24
567	-7790.21	-1272.31	1004.92	14	14
568	-7800.37	-1269.42	1005.02	23	34
569	-7779.59	-1259.34	1005.54	10	15
570	-7723.27	-1258.19	1004.51	9	18
571	-7617.57	-1280.75	1004.69	6	23
572	-7696.61	-1254.37	1004.68	9	21
573	-7782.02	-1252.52	1005.33	12	34
574	-7704.92	-1257.12	1005.12	6	25
575	-7718.43	-1251.86	1005.26	4	16
576	-7744.67	-1262.56	1005.44	1	6
577	-7802.89	-1282.18	1005.61	26	26
578	-7796.83	-1252.95	1005.97	0	5
579	-7787.65	-1261.39	1007.02	18	18

## Sheet: Emb#1(density)
3 ID	Cell Position X	Cell Position Y	Cell Position Z	her1Density(count/pL)	her7Density(count/pL)	1 ID	Cell Position X	Cell Position Y	Cell Position Z	her1Density(count/pL)	her7Density(count/pL)
0	-7785.27	-1360.93	975.035	26.747	27.4157	0	-7833.87	-1385.31	-1385.31	26.217	17.938
1	-7767.64	-1384.77	973.793	28.1587	26.6766	1	-7835.89	-1380.07	-1380.07	30.6789	12.4988
2	-7763.5	-1374.38	973.081	14.5623	39.1362	2	-7832.04	-1376.06	-1376.06	10.6451	27.3731
3	-7781.96	-1356.08	973.24	18.5526	16.3699	3	-7827.08	-1360.71	-1360.71	25.7698	34.3597
4	-7781.77	-1350.62	975.431	15.7125	29.6791	4	-7834.66	-1364.72	-1364.72	28.2055	35.2568
5	-7762.97	-1350.75	975.32	24.52	26.1019	5	-7852.71	-1359.95	-1359.95	24.9866	19.9893
6	-7756.3	-1382.12	973.79	19.7229	16.2424	6	-7857.54	-1358.62	-1358.62	18.7375	18.7375
7	-7725.27	-1360.81	974.697	13.2071	20.411	7	-7837.98	-1356.3	-1356.3	27.6628	26.7407
8	-7775.61	-1376.2	974.178	9.8982	14.2974	8	-7868.9	-1361.06	-1361.06	27.343	23.9252
9	-7775.3	-1356.73	973.559	15.7665	18.0188	9	-7862.77	-1361.37	-1361.37	20.7306	23.5575
10	-7796.64	-1348.89	974.145	16.187	20.2337	10	-7866.18	-1354.12	-1354.12	35.426	27.7247
11	-7746.44	-1366.86	974.738	20.9134	32.6772	11	-7837.53	-1373.67	-1373.67	25.5692	17.5332
12	-7727.83	-1351.99	974.128	20.8584	25.03	12	-7889.89	-1357.45	-1357.45	6.8343	4.5562
13	-7745.72	-1349.54	975.629	10.4763	28.4356	13	-7857.73	-1353.44	-1353.44	24.4961	36.7442
14	-7782.52	-1378.83	973.983	15.1893	13.2081	14	-7838.5	-1367.82	-1367.82	37.0745	45.2129
15	-7794.97	-1373.56	973.586	21.1423	9.06098	15	-7829.6	-1383.31	-1383.31	26.6032	30.2309
16	-7716.76	-1369.54	978.045	23.1809	28.8005	16	-7822.95	-1375.74	-1375.74	14.5524	19.4032
17	-7761.86	-1387.31	975.32	4.87345	32.4897	17	-7845.31	-1356.13	-1356.13	33.6842	36.6563
18	-7747.92	-1380.76	975.095	22.5936	30.6628	18	-7877.25	-1348.72	-1348.72	16.2633	22.0716
19	-7731.42	-1372.27	978.385	16.7132	42.1173	19	-7883.93	-1363.01	-1363.01	12.7917	8.85583
20	-7736.69	-1365.6	976.372	19.2441	35.9223	20	-7847.9	-1375.52	-1375.52	26.9299	10.3577
21	-7788.19	-1379.69	976.781	22.4392	13.2595	21	-7842.54	-1363.71	-1363.71	42.5713	35.2032
22	-7737.7	-1370.81	976.229	11.4841	44.6604	22	-7857.89	-1365.71	-1365.71	33.1905	15.4099
23	-7768.81	-1356.92	975.871	18.5169	35.7111	23	-7881.48	-1356	-1356	7.40948	14.819
24	-7654.12	-1333.18	976.589	21.1752	17.8317	24	-7843.52	-1376.94	-1376.94	15.3823	22.3742
25	-7755.79	-1388.68	976.572	15.3582	19.015	25	-7843.74	-1371.44	-1371.44	24.5527	19.0966
26	-7708.37	-1347.88	976.603	16.5771	33.1541	26	-7830.32	-1374.66	-1374.66	19.6263	13.0842
27	-7723.04	-1367.46	977.147	16.1891	33.85	27	-7880.11	-1367.48	-1367.48	14.3995	18.5136
28	-7759.93	-1363.21	975.961	34.0478	43.7757	28	-7888.65	-1346.85	-1346.85	20.595	34.9491
29	-7788.4	-1386.57	977.97	32.445	31.4907	29	-7875.62	-1362.98	-1362.98	7.32764	2.93106
30	-7788.18	-1370.91	978.369	29.3622	35.8871	30	-7904.8	-1360.55	-1360.55	4.7166	6.28879
31	-7754.69	-1366.29	975.601	17.3047	7.2103	31	-7842.73	-1382.95	-1382.95	26.4105	19.8079
32	-7757.97	-1351.34	978.918	23.7157	34.9147	32	-7848.4	-1366.72	-1366.72	38.5095	45.3052
33	-7768.66	-1373.06	976.636	36.8934	50.175	33	-7873.81	-1367.68	-1367.68	14.1257	21.7319
34	-7742.82	-1381.47	978.074	19.1509	30.2383	34	-7905.92	-1365.79	-1365.79	4.2498	1.06245
35	-7780.31	-1369.41	976.933	18.4826	27.2375	35	-7867.9	-1368.78	-1368.78	10.7753	2.69382
36	-7771.23	-1389.54	976.427	22.538	28.4691	36	-7898.93	-1364.15	-1364.15	5.26283	3.1577
37	-7770.99	-1378.73	977.779	34.1004	43.2813	37	-7912.54	-1362.08	-1362.08	2.52816	1.26408
38	-7773.66	-1350.78	975.862	22.8726	34.3089	38	-7904.62	-1353.29	-1353.29	16.4658	5.0664
39	-7715.4	-1344.44	977.048	2.48719	11.1924	39	-7834.14	-1361.37	-1361.37	37.6337	50.6608
40	-7672.47	-1343.06	978.669	14.8558	26.7404	40	-7910.17	-1356.57	-1356.57	11.0764	0
41	-7742.34	-1364.04	977.383	12.0401	38.1269	41	-7898.58	-1345.47	-1345.47	26.4866	26.4866
42	-7782.59	-1392.71	978.356	29.7159	35.6591	42	-7839.23	-1383.32	-1383.32	26.0233	30.9027
43	-7747.42	-1387.52	977.86	19.9383	34.6297	43	-7929.58	-1365.84	-1365.84	2.68661	1.79107
44	-7762.68	-1382.98	978.524	17.2718	32.2407	44	-7923.29	-1360.78	-1360.78	1.37055	0
45	-7680.28	-1347.76	980.045	20.5482	29.0509	45	-7829.51	-1358.43	-1358.43	22.9406	37.852
46	-7722.34	-1350.49	978.293	13.7981	35.7497	46	-7824.53	-1357.62	-1357.62	28.9616	25.184
47	-7702.97	-1347.63	979.591	18.3778	31.6506	47	-7917.31	-1356.85	-1356.85	3.39017	3.39017
48	-7728.36	-1365.42	978.531	17.0663	30.882	48	-7887.41	-1368	-1368	9.95065	2.84304
49	-7776.18	-1355.53	977.929	28.7417	36.4799	49	-7829.91	-1368	-1368	42.0666	24.2692
50	-7712.94	-1351.12	978.478	14.3902	50.3657	50	-7918.43	-1365.5	-1365.5	0.923801	0.923801
51	-7698.16	-1371.25	979.159	13.972	42.914	51	-7936.97	-1364.74	-1364.74	3.64313	0
52	-7749.14	-1353.38	979.193	21.082	27.6246	52	-7847.04	-1383.32	-1383.32	28.4441	33.6157
53	-7647.29	-1342.32	979.363	12.8318	19.9606	53	-7850.34	-1355.78	-1355.78	26.4594	40.3191
54	-7740.72	-1388.61	978.669	10.0837	8.64314	54	-7941.44	-1354.73	-1354.73	2.98589	3.98119
55	-7776.77	-1383.25	978.164	16.0634	30.597	55	-7927.9	-1350.94	-1350.94	4.65471	4.65471
56	-7703.37	-1376.56	978.234	28.4374	63.9841	56	-7883.28	-1379.34	-1379.34	9.74782	7.31087
57	-7754.05	-1370.73	977.798	7.93122	31.7249	57	-7935	-1351.15	-1351.15	3.5466	2.3644
58	-7793.12	-1364.56	978.545	17.7572	21.5623	58	-7834.73	-1373.09	-1373.09	34.4845	20.6907
59	-7729.31	-1355.72	978.199	10.7317	38.9026	59	-7890.22	-1374.21	-1374.21	4.54368	3.40776
60	-7735.05	-1386.98	980.106	13.0801	34.8803	60	-7958.59	-1361.13	-1361.13	2.33244	0
61	-7750.63	-1379.36	978.151	13.9045	23.5307	61	-7857.72	-1374.11	-1374.11	29.6516	56.1262
62	-7750.33	-1363.41	979.389	21.5018	52.4106	62	-7838.82	-1358.38	-1358.38	39.1404	43.1548
63	-7775.84	-1395.92	979.16	13.0289	30.4008	63	-7894.8	-1366.21	-1366.21	10.5737	8.81141
64	-7764.49	-1392.03	978.565	18.0842	22.6052	64	-7863.94	-1356.87	-1356.87	32.7479	24.8433
65	-7684.54	-1371.27	979.573	6.83303	45.098	65	-7936.35	-1345.32	-1345.32	4.38443	7.01508
66	-7787.89	-1363.59	979.085	21.8434	42.1265	66	-7922.56	-1346.19	-1346.19	16.67	14.1695
67	-7697.03	-1382.55	979.716	22.1632	44.3265	67	-7958.87	-1354.04	-1354.04	1.54231	1.54231
68	-7746.58	-1373.74	977.753	26.6696	29.5528	68	-7870.96	-1360.34	-1360.34	40.5492	41.8572
69	-7708.24	-1371.15	979.724	22.7296	37.5039	69	-7856.37	-1361.17	-1361.17	52.417	16.9585
70	-7767.27	-1386.04	978.704	19.9996	27.0583	70	-7911.57	-1368.15	-1368.15	6.60806	3.77604
71	-7634.16	-1338.77	980.312	11.9369	39.7897	71	-7895.14	-1355.3	-1355.3	15.0036	24.0057
72	-7674.75	-1364.46	979.232	17.9881	48.8249	72	-7883.63	-1372.99	-1372.99	12.5341	10.184
73	-7758.2	-1384.54	979.763	27.8866	34.4481	73	-7924.53	-1369.32	-1369.32	4.22517	3.38014
74	-7704.52	-1383.31	981.317	13.3591	28.388	74	-7942.67	-1343.82	-1343.82	0	0
75	-7795.42	-1351.74	979.814	17.7849	19.2077	75	-7900.88	-1371.27	-1371.27	11.1474	9.12057
76	-7730.58	-1349.95	979.948	13.5121	35.8069	76	-7865.48	-1367.26	-1367.26	23.192	29.6857
77	-7769.9	-1395.48	980.073	12.1127	15.8397	77	-7894.96	-1372.01	-1372.01	7.34967	4.59354
78	-7755.44	-1379.57	979.43	2.79681	16.7809	78	-7856.45	-1382.72	-1382.72	20.0891	29.5427
79	-7763.27	-1376.4	978.837	33.7961	27.9185	79	-7901.62	-1359.01	-1359.01	13.1757	4.79118
80	-7660.76	-1348.95	980.745	10.7477	21.4953	80	-7861.41	-1349.6	-1349.6	37.0697	50.0441
81	-7761.97	-1360.03	979.452	17.2426	45.0223	81	-7877.21	-1380.98	-1380.98	6.14	4.912
82	-7648.59	-1332.58	978.867	8.21045	11.4946	82	-7917.41	-1371.47	-1371.47	3.15698	0
83	-7734.79	-1396.98	980.161	16.292	29.3256	83	-7843.18	-1367.37	-1367.37	52.4694	37.4781
84	-7727.7	-1381.18	979.994	14.755	44.265	84	-7958.44	-1341.81	-1341.81	2.05703	2.05703
85	-7783.08	-1370.68	979.701	21.8851	31.2645	85	-7870.13	-1385.23	-1385.23	14.9992	8.82304
86	-7726.63	-1394.48	981.017	20.5304	45.6231	86	-7862.32	-1374.96	-1374.96	39.8075	21.8299
87	-7722.45	-1374.5	979.965	23.7135	40.5106	87	-7857.5	-1357	-1357	32.6797	31.3181
88	-7679.42	-1356.2	981.428	14.7464	29.4928	88	-7830.41	-1380.29	-1380.29	33.1079	37.4641
89	-7766.84	-1352.91	980.182	21.3342	36.5729	89	-7929.13	-1360.24	-1360.24	6.47568	0
90	-7773.39	-1388.15	980.022	25.6997	42.0541	90	-7838.6	-1376.79	-1376.79	30.0875	58.5914
91	-7786.81	-1350.28	980.83	19.243	22.3218	91	-7830.04	-1372.5	-1372.5	32.2142	55.6428
92	-7661.85	-1372.63	983.901	15.2234	42.4652	92	-7889.44	-1381.06	-1381.06	2.89104	2.89104
93	-7748.73	-1398.84	981.829	7.80017	21.8405	93	-7874.83	-1375.69	-1375.69	20.913	14.4782
94	-7760.39	-1397.36	980.012	19.477	21.1001	94	-7956.51	-1366.85	-1366.85	3.0407	0
95	-7786.66	-1394.4	981.218	21.4677	42.9354	95	-7905.01	-1353.92	-1353.92	19.4011	13.4316
96	-7770.31	-1350.39	981.372	12.81	51.2398	96	-7843.27	-1386.47	-1386.47	24.134	35.104
97	-7630.84	-1333.09	980.063	16.8294	47.3325	97	-7948.52	-1370.36	-1370.36	13.8077	0
98	-7702.2	-1362.56	982.391	23.8092	43.9554	98	-7830.21	-1364.79	-1364.79	27.8553	26.7839
99	-7708.12	-1379.89	981.445	21.1032	33.1622	99	-7843.42	-1358.26	-1358.26	57.8388	41.7724
100	-7759.98	-1369.58	980.455	9.64909	62.7191	100	-7836.67	-1350.43	-1350.43	30.9279	44.1827
101	-7749.71	-1369.01	980.344	24.5563	36.8344	101	-7906.07	-1372.43	-1372.43	17.6328	4.80896
102	-7690.9	-1369.84	984.55	26.1017	59.3221	102	-7869.87	-1370.4	-1370.4	23.3584	13.5233
103	-7694.25	-1390.42	982.269	17.0901	34.1803	103	-7960.19	-1369.82	-1369.82	3.1638	0
104	-7755.85	-1363.8	980.182	23.0844	43.2833	104	-7876.1	-1364.32	-1364.32	39.4439	29.0029
105	-7732.55	-1363.09	979.941	29.6922	29.6922	105	-7935.58	-1356.25	-1356.25	5.53793	1.38448
106	-7770.59	-1358.95	980.732	30.2385	53.2773	106	-7883.32	-1385.95	-1385.95	5.64264	5.64264
107	-7653.65	-1346.73	981.036	9.81016	37.0606	107	-7827.21	-1347.51	-1347.51	25.7805	54.5941
108	-7703.87	-1400.28	981.48	16.1442	36.5935	108	-7895.22	-1377.5	-1377.5	2.8262	2.8262
109	-7720.55	-1394.86	982.113	14.5535	34.2435	109	-7881.38	-1356.89	-1356.89	19.8207	32.7041
110	-7676.4	-1379.84	982.447	11.9923	41.1164	110	-7876.51	-1386.39	-1386.39	6.42853	4.28568
111	-7744.3	-1367.55	981.78	18.812	36.2804	111	-7836.4	-1386.41	-1386.41	16.857	28.095
112	-7780.21	-1350.88	981.146	15.1733	45.5198	112	-7860.76	-1380.35	-1380.35	13.5247	5.63528
113	-7791.59	-1393.9	984.643	31.1397	27.6797	113	-7825.64	-1367.34	-1367.34	27.5433	37.1236
114	-7713.13	-1390.25	982.312	16.1672	29.6399	114	-7847.59	-1372.2	-1372.2	29.4736	55.263
115	-7790.23	-1381	981.811	47.2817	21.6145	115	-7912.89	-1362.75	-1362.75	2.52906	0
116	-7666.12	-1380.33	981.811	13.2662	39.7987	116	-7928.61	-1376.33	-1376.33	7.33132	3.14199
117	-7717.02	-1351.36	980.593	20.5494	60.1805	117	-7889.9	-1368.51	-1368.51	9.4738	4.21058
118	-7638.94	-1347.9	983.287	15.2977	40.794	118	-7908.83	-1356.19	-1356.19	20.1291	1.43779
119	-7751.82	-1387.24	981.967	25.6258	22.7785	119	-7940.36	-1348.33	-1348.33	4.93202	2.46601
120	-7720.41	-1357.46	981.952	15.1694	44.3413	120	-7844.67	-1387.03	-1387.03	13.0914	30.5465
121	-7694.44	-1395.93	981.664	19.3818	44.7273	121	-7935.76	-1376.21	-1376.21	2.85198	0
122	-7782.77	-1387.42	982.095	26.9758	34.2385	122	-7856.7	-1370.03	-1370.03	27.5823	19.8592
123	-7713.61	-1368.8	982.377	12.4474	51.0344	123	-7851.65	-1361.6	-1361.6	37.0274	46.2843
124	-7738.41	-1377.41	981.399	14.6262	39.3782	124	-7854.23	-1348.43	-1348.43	24.9692	37.4537
125	-7705.11	-1390.59	982.251	10.5414	34.2596	125	-7874.25	-1349.25	-1349.25	31.785	42.1638
126	-7768.65	-1375.81	981.416	20.8222	45.1149	126	-7844.59	-1379.74	-1379.74	24.772	30.6701
127	-7672.21	-1368.09	981.1	12.1872	37.499	127	-7882.07	-1364.82	-1364.82	29.0374	14.5187
128	-7746.57	-1361.27	982	24.0718	40.1196	128	-7837.87	-1364.39	-1364.39	41.3131	49.1291
129	-7791.86	-1352.8	981.783	6.61463	26.4585	129	-7843.67	-1368.03	-1368.03	30.1249	17.0979
130	-7766.33	-1399.56	981.841	4.27631	7.12718	130	-7832.13	-1347.21	-1347.21	25.3067	44.6588
131	-7741.99	-1390.12	982.667	12.3666	30.9164	131	-7929.31	-1346.31	-1346.31	12.3483	6.53735
132	-7680.97	-1374.19	981.947	19.9773	39.9547	132	-7963.8	-1342.91	-1342.91	4.4864	3.3648
133	-7684.99	-1361.53	982.637	19.7145	40.3677	133	-7901.31	-1380.03	-1380.03	4.24984	4.24984
134	-7722.09	-1385.18	982.958	29.3733	37.4762	134	-7860.92	-1363.22	-1363.22	19.5051	28.7932
135	-7702.17	-1369.59	983.219	17.7874	53.3623	135	-7865.98	-1360.46	-1360.46	37.94	42.3177
136	-7724.57	-1358.31	980.955	24.7737	47.07	136	-7956.06	-1351.96	-1351.96	2.55051	1.27526
137	-7732.94	-1406.12	982.735	10.43	11.9199	137	-7946.81	-1342.84	-1342.84	7.9727	1.59454
138	-7677.33	-1391.33	982.577	13.6834	50.1726	138	-7902.31	-1366.2	-1366.2	7.91571	6.15666
139	-7760.19	-1392.27	981.952	20.7179	41.4357	139	-7819.48	-1362.61	-1362.61	35.1214	29.2678
140	-7658.43	-1385.54	983.756	12.9651	41.9458	140	-7954.62	-1359.66	-1359.66	0	0
141	-7753.82	-1373.14	981.958	19.989	43.5055	141	-7950.04	-1375.21	-1375.21	4.6084	0
142	-7681.21	-1367.6	983.276	17.8862	50.2518	142	-7823.24	-1359.83	-1359.83	27.6773	42.4386
143	-7669.05	-1360.2	984.126	24.4868	47.7492	143	-7889.94	-1356.84	-1356.84	22.2835	22.2835
144	-7780.33	-1358.82	981.969	26.6253	27.5762	144	-7827.1	-1381.64	-1381.64	23.3859	20.197
145	-7725.76	-1403.52	983.182	16.5245	28.9179	145	-7830.09	-1358.57	-1358.57	29.5777	47.3244
146	-7685.59	-1396.17	982.072	12.4788	34.9406	146	-7922.06	-1355.74	-1355.74	5.60515	1.12103
147	-7774.51	-1384.6	982.828	31.7622	42.8789	147	-7843.2	-1352.35	-1352.35	37.3779	71.1385
148	-7764.97	-1371.99	981.957	30.8163	26.0754	148	-7882.39	-1347.69	-1347.69	37.445	43.838
149	-7791.94	-1386.67	983.331	47.3517	37.3074	149	-7889.74	-1385.02	-1385.02	11.1067	11.1067
150	-7745.98	-1382.21	982.909	23.135	35.4737	150	-7862.53	-1387.87	-1387.87	10.2496	10.2496
151	-7775.43	-1378.72	983.272	24.78	35.2137	151	-7832.14	-1384.54	-1384.54	25.7238	39.7549
152	-7782.5	-1404.49	985.142	10.4168	13.021	152	-7865.78	-1376.54	-1376.54	47.0276	39.6795
153	-7753.99	-1397.42	982.457	30.5855	29.0563	153	-7847.73	-1357.76	-1357.76	34.4445	57.4075
154	-7691.34	-1372.34	983.316	28.5466	65.8158	154	-7922.73	-1363.98	-1363.98	9.5598	3.1866
155	-7694.56	-1361.68	983.05	21.5342	63.2567	155	-7835.1	-1368.8	-1368.8	32.7023	33.83
156	-7647.96	-1350.35	982.984	10.8824	29.538	156	-7931.65	-1368.45	-1368.45	6.08139	4.56104
157	-7697.03	-1400.71	982.048	13.2393	28.1336	157	-7907.5	-1377.76	-1377.76	11.6537	2.91341
158	-7669.49	-1377.56	984.092	20.83	41.6599	158	-7887.69	-1377.72	-1377.72	9.88338	6.58892
159	-7749.31	-1348.14	981.332	13.7775	45.9249	159	-7829.33	-1388.62	-1388.62	3.2143	4.82145
160	-7637.08	-1344.16	984.3	17.4597	49.2981	160	-7870.59	-1378.35	-1378.35	12.3777	11.1399
161	-7690.46	-1385.61	982.29	13.6293	39.5248	161	-7861.32	-1369.28	-1369.28	26.7856	21.9155
162	-7723.03	-1379.58	983.995	18.742	62.4734	162	-7900.89	-1356.95	-1356.95	17.3657	12.2581
163	-7712.99	-1382.65	985.17	21.1468	60.5826	163	-7960.75	-1357.7	-1357.7	2.31928	1.15964
164	-7700.46	-1376.36	982.302	25.4375	44.0265	164	-7825.57	-1376.04	-1376.04	23.9389	31.4198
165	-7717.61	-1374.86	983.299	21.5536	61.5817	165	-7926.89	-1356.92	-1356.92	6.88627	0
166	-7718.24	-1366.81	983.502	12.3979	35.2862	166	-7834.21	-1354.99	-1354.99	36.5951	35.4146
167	-7661.01	-1360.91	985.556	14.1938	48.3881	167	-7832.25	-1372.77	-1372.77	26.2976	36.1592
168	-7753.1	-1358.26	982.173	22.3416	42.449	168	-7919.93	-1370.03	-1370.03	1.60208	3.20416
169	-7787.35	-1391.15	984.779	20.2135	31.916	169	-7828.88	-1353.87	-1353.87	47.1342	39.0869
170	-7652.15	-1358.74	987.128	14.5151	59.6732	170	-7895.8	-1357.71	-1357.71	17.8522	36.8202
171	-7708.23	-1353.75	982.33	27.0081	36.4974	171	-7846.55	-1364.34	-1364.34	42.7677	52.1231
172	-7623.92	-1337.28	984.063	17.0893	53.5466	172	-7896.1	-1381.38	-1381.38	6.95808	1.98802
173	-7676.63	-1397.77	985.047	7.02065	31.0079	173	-7957.62	-1364.97	-1364.97	1.46745	2.93489
174	-7778.23	-1390.38	983.972	26.906	32.8851	174	-7869.43	-1364.69	-1364.69	42.4615	36.6047
175	-7785.76	-1379.06	983.877	42.9279	51.8095	175	-7934.81	-1359.05	-1359.05	2.39176	1.19588
176	-7792.18	-1370.68	985.036	24.7788	37.9425	176	-7855.51	-1382.17	-1382.17	8.081	11.1114
177	-7675.94	-1362.53	982.7	12.7706	32.636	177	-7913.51	-1360.69	-1360.69	7.94269	3.97134
178	-7730.28	-1358.77	982.146	15.571	35.8133	178	-7920.51	-1377.17	-1377.17	8.14109	1.16301
179	-7793.93	-1359.56	981.935	12.0772	46.1129	179	-7877.95	-1375.4	-1375.4	8.52195	4.73442
180	-7768.42	-1383.8	984.684	20.2419	36.9635	180	-7880.66	-1381.16	-1381.16	14.3226	9.54842
181	-7665.14	-1393.03	983.66	17.8423	48.5706	181	-7883.6	-1369.68	-1369.68	16.6083	13.2866
182	-7737.1	-1384.67	983.766	14.2101	43.6453	182	-7832.57	-1361.89	-1361.89	36.0695	24.7978
183	-7730.56	-1380.66	983.219	20.8006	43.7907	183	-7905.91	-1358.74	-1358.74	11.5711	5.25959
184	-7783.6	-1365.02	983.86	32.942	49.413	184	-7927.68	-1347.07	-1347.07	12.1156	2.79591
185	-7675.52	-1373.32	983.073	20.1511	57.7665	185	-7853.82	-1354.13	-1354.13	28.1262	52.4171
186	-7758.62	-1362.96	984.485	20.0451	35.4645	186	-7923.42	-1344.13	-1344.13	14.2411	4.74705
187	-7730.34	-1395.92	984.501	9.47495	29.6092	187	-7907.07	-1364.97	-1364.97	14.9701	6.98603
188	-7716.81	-1404.77	984.383	18.7972	36.4886	188	-7947.9	-1362.11	-1362.11	0.835782	0
189	-7738.94	-1401.32	985.122	7.37016	23.7483	189	-7867.56	-1354.18	-1354.18	44.9672	56.8007
190	-7759.53	-1399.94	985.607	21.0419	43.1359	190	-7850.44	-1379.1	-1379.1	33.3561	54.358
191	-7734.79	-1398.32	984.576	14.0721	25.9792	191	-7907.12	-1371.52	-1371.52	14.1811	5.9088
192	-7694.98	-1380.11	983.297	13.6876	65.7004	192	-7876.31	-1362.25	-1362.25	44.0562	52.8674
193	-7667.08	-1364.9	983.697	23.3247	54.4242	193	-7942.57	-1356.23	-1356.23	10.0079	0
194	-7766.08	-1364.23	983.249	25.5583	42.9379	194	-7914.66	-1355.21	-1355.21	14.3537	2.39228
195	-7679.66	-1385.51	984.469	15.1874	56.9528	195	-7874.7	-1380.37	-1380.37	13.555	16.5673
196	-7773.91	-1374.83	987.552	33.4247	42.9746	196	-7859.78	-1376.12	-1376.12	26.9102	15.5796
197	-7740.61	-1370.98	985.138	23.5667	37.7067	197	-7890.42	-1362.84	-1362.84	22.2968	17.8375
198	-7690.58	-1404.89	986.545	8.63335	19.9231	198	-7842.54	-1358.84	-1358.84	33.7528	53.3765
199	-7746.55	-1399.28	985.607	17.1638	35.145	199	-7962.7	-1351.65	-1351.65	0	1.43834
200	-7771.97	-1391.01	985.19	30.2842	34.6105	200	-7878.23	-1368.94	-1368.94	14.9315	6.39924
201	-7781.78	-1382.69	985.781	30.9192	14.9265	201	-7913.28	-1367.23	-1367.23	8.35093	3.71153
202	-7648.17	-1336.64	985.238	21.5842	43.1683	202	-7853.23	-1373.76	-1373.76	38.1601	33.1827
203	-7726.05	-1391.17	983.965	13.3862	25.6568	203	-7957.04	-1346.3	-1346.3	3.09037	4.63555
204	-7646.41	-1382.47	985.862	11.6957	37.5934	204	-7932.83	-1365.57	-1365.57	14.3888	3.59719
205	-7764.04	-1378.84	984.689	20.9235	51.5039	205	-7955.63	-1381.37	-1381.37	3.69544	0
206	-7765.45	-1394.69	985.665	17.6857	35.3714	206	-7934.18	-1375.28	-1375.28	6.64519	0
207	-7748.12	-1390.37	985.827	19.4817	27.2744	207	-7960.63	-1372.2	-1372.2	1.45833	2.91666
208	-7667.89	-1388.65	984.668	10.3838	44.9964	208	-7839.2	-1361.47	-1361.47	53.5145	59.1476
209	-7716.86	-1387	986.71	35.036	47.9439	209	-7888.28	-1355.25	-1355.25	12.7056	19.3609
210	-7779.99	-1368.78	985.368	24.0261	41.7845	210	-7962.38	-1341.5	-1341.5	4.71973	3.93311
211	-7776.63	-1404.73	987.166	1.48913	13.4022	211	-7938.4	-1342.62	-1342.62	4.3482	2.8988
212	-7699.58	-1395.06	985.308	13.8563	47.1115	212	-7857.35	-1388.66	-1388.66	23.7645	28.7155
213	-7761.21	-1385.21	984.883	34.9034	28.2552	213	-7874.73	-1386.38	-1386.38	2.80142	4.66904
214	-7752.75	-1379.15	984.762	16.4657	46.4033	214	-7832.98	-1379.24	-1379.24	22.2076	44.4153
215	-7789.46	-1365.55	984.705	28.7446	38.3261	215	-7942.28	-1367.01	-1367.01	0	4.96202
216	-7775.42	-1365.96	985.053	30.7905	37.4841	216	-7862.5	-1356.1	-1356.1	41.8014	62.702
217	-7781.45	-1399.06	986.391	33.9355	37.7061	217	-7880.75	-1385.15	-1385.15	7.96048	11.3721
218	-7692.37	-1390.32	986.77	17.3513	39.4347	218	-7836.5	-1383.23	-1383.23	34.5491	14.3954
219	-7796.69	-1384.57	988.503	3.63017	5.44526	219	-7841.17	-1384.81	-1384.81	23.9345	21.4151
220	-7733.17	-1365.57	984.526	24.3097	48.6195	220	-7893.12	-1368.42	-1368.42	14.1439	7.54341
221	-7711.58	-1359.6	985.563	13.755	38.2083	221	-7894.7	-1352.83	-1352.83	19.1162	22.1346
222	-7699.7	-1404.72	985.19	10.7534	22.8509	222	-7926.36	-1363.7	-1363.7	5.53992	1.38498
223	-7705.7	-1397.03	985.125	17.0815	42.7037	223	-7893.52	-1376.09	-1376.09	17.9437	8.49964
224	-7758.23	-1382.7	986.295	25.4832	53.5146	224	-7900.79	-1370.2	-1370.2	14.7217	11.4502
225	-7743.55	-1377.82	985.107	20.9112	52.975	225	-7923.32	-1370.5	-1370.5	12.0709	3.71413
226	-7651.28	-1347.07	985.102	12.0293	44.1073	226	-7928.88	-1356.25	-1356.25	13.5072	2.07803
227	-7617.36	-1338.9	985.849	17.6773	71.7488	227	-7915.13	-1382.89	-1382.89	5.36046	1.34012
228	-7655.5	-1389.95	985.554	11.5104	33.0924	228	-7889.11	-1373.5	-1373.5	12.4059	12.4059
229	-7705.57	-1370.7	986.901	19.114	57.3421	229	-7898.54	-1364.39	-1364.39	14.362	9.94291
230	-7736.29	-1358.11	982.152	16.1728	29.405	230	-7942.28	-1380.88	-1380.88	1.14566	0
231	-7641.76	-1355.55	985.812	10.2758	57.8014	231	-7934.93	-1354.43	-1354.43	15.8711	1.44283
232	-7771.76	-1398.6	986.384	14.8159	22.2238	232	-7906.3	-1353.41	-1353.41	15.1071	11.9267
233	-7699.83	-1390.86	986.795	16.2419	44.9041	233	-7931.74	-1351.79	-1351.79	12.0644	4.82577
234	-7787.51	-1384.65	986.218	31.5924	40.6189	234	-7902.53	-1384.89	-1384.89	11.1199	0.92666
235	-7656.82	-1366.97	988.348	18.8548	53.4219	235	-7955.69	-1372.27	-1372.27	4.45063	0
236	-7723.3	-1367.68	985.429	12.5108	62.5539	236	-7864.09	-1371.98	-1371.98	24.5838	22.2425
237	-7672.62	-1385.79	986.556	16.9317	51.791	237	-7916.04	-1372.94	-1372.94	9.57903	5.32169
238	-7704.56	-1377.06	985.985	14.9202	39.432	238	-7920.32	-1359.42	-1359.42	3.19639	3.19639
239	-7769.26	-1370.67	986.593	35.1999	61.5999	239	-7911.63	-1351.7	-1351.7	10.266	8.98274
240	-7679.52	-1360.11	985.164	12.5317	40.3798	240	-7845.84	-1381.66	-1381.66	32.489	35.6331
241	-7694.45	-1384.04	986.532	21.0874	59.3082	241	-7946.73	-1381.18	-1381.18	1.89405	1.89405
242	-7673.44	-1367.05	985.469	15.0718	62.7992	242	-7945.13	-1372.64	-1372.64	3.52826	1.41131
243	-7708.94	-1404.04	986.441	12.6723	37.2249	243	-7929.72	-1372.07	-1372.07	5.90033	0
244	-7662.1	-1400.74	987.962	4.46564	22.3282	244	-7850.82	-1363.24	-1363.24	30.6673	44.7232
245	-7742.67	-1394.02	985.843	11.2275	19.96	245	-7938.76	-1362.89	-1362.89	4.77448	1.59149
246	-7756.28	-1391.46	986.964	27.5138	31.3351	246	-7944.73	-1349.03	-1349.03	5.56048	0.794354
247	-7688.19	-1384.34	985.527	11.5834	33.3023	247	-7886.17	-1380.66	-1380.66	14.7318	20.0888
248	-7735.72	-1381.6	986.345	14.9902	40.9733	248	-7947.85	-1367.6	-1367.6	8.124	1.6248
249	-7683.27	-1357.89	987.794	22.9027	58.5292	249	-7958.74	-1361.75	-1361.75	3.6463	1.21543
250	-7657.33	-1352.44	985.951	9.9168	53.3028	250	-7850.76	-1384.33	-1384.33	28.6268	43.5625
251	-7725.3	-1401.66	987.425	15.6769	40.3121	251	-7856.4	-1365.37	-1365.37	21.566	15.0962
252	-7719.44	-1392.06	986.329	26.7072	50.2724	252	-7917.87	-1352.08	-1352.08	8.65917	3.84852
253	-7763.03	-1390.12	987.263	20.0911	41.7277	253	-7871.52	-1374.8	-1374.8	16.2524	13.2974
254	-7680.13	-1376.37	986.77	17.9835	49.4545	254	-7829.24	-1376.16	-1376.16	18.9447	48.715
255	-7766.11	-1401.05	987.146	12.8191	24.0358	255	-7863.42	-1383.91	-1383.91	12.0419	10.3217
256	-7697.62	-1399.33	986.317	21.7912	44.9444	256	-7890.41	-1384.23	-1384.23	12.6459	16.4396
257	-7688.34	-1364.88	987.578	27.0808	57.3854	257	-7857.64	-1384.29	-1384.29	23.7497	34.1402
258	-7643.33	-1334.89	987.423	15.9366	55.2467	258	-7924.32	-1381.06	-1381.06	1.55341	2.33011
259	-7753.07	-1401.59	986.714	14.4623	22.3508	259	-7864.33	-1389.3	-1389.3	3.20893	8.02233
260	-7688.8	-1398.92	986.171	9.41569	30.9373	260	-7953.58	-1350.89	-1350.89	4.48277	1.68104
261	-7776.28	-1394.69	987.666	20.3934	46.7848	261	-7904.74	-1377.61	-1377.61	12.3582	9.71001
262	-7720.24	-1379.64	988.428	26.3945	60.3304	262	-7959.66	-1346.91	-1346.91	3.1661	3.1661
263	-7707.33	-1366.04	986.445	17.4848	50.1232	263	-7856.98	-1371.51	-1371.51	17.573	31.3258
264	-7695.99	-1368.99	989.082	18.2466	45.6165	264	-7829.1	-1368.8	-1368.8	16.9279	32.0739
265	-7717.84	-1367.96	987.829	19.6182	44.6859	265	-7886.82	-1359.95	-1359.95	18.4533	13.0259
266	-7731.2	-1387.09	986.782	20.9618	41.9236	266	-7937.42	-1381.68	-1381.68	4.24077	0
267	-7752.79	-1384.75	987.275	22.8726	30.4968	267	-7870.58	-1363.59	-1363.59	21.3998	32.7291
268	-7763.53	-1373.4	986.919	39.4042	55.8226	268	-7862.03	-1377.45	-1377.45	9.50155	10.4517
269	-7605.8	-1337.28	989.009	14.3849	49.1485	269	-7845.35	-1370.45	-1370.45	43.8301	42.4604
270	-7727.77	-1406.18	986.97	4.2477	7.07951	270	-7836.55	-1375.74	-1375.74	18.2886	20.4402
271	-7736.8	-1393.05	986.526	20.9003	41.8006	271	-7937.87	-1351.45	-1351.45	3.76811	3.76811
272	-7665.89	-1397.23	988.272	19.7021	38.0907	272	-7919.71	-1366.03	-1366.03	5.89456	0.982426
273	-7730.77	-1393.29	987.144	19.4661	35.6879	273	-7896.33	-1358.83	-1358.83	13.5141	17.5683
274	-7607.6	-1344.82	989.611	14.7497	61.9487	274	-7870.37	-1384.79	-1384.79	14.4345	9.92375
275	-7721.46	-1398.16	987.036	9.06428	39.8828	275	-7899.85	-1377.97	-1377.97	7.55966	5.39975
276	-7740.82	-1386.12	987.503	30.2577	48.1372	276	-7840.89	-1378.8	-1378.8	25.7993	34.092
277	-7682.93	-1391.66	987.562	18.7671	54.4247	277	-7850.4	-1369.15	-1369.15	23.9945	23.9945
278	-7767.27	-1380.94	987.672	25.0303	43.8031	278	-7901.64	-1364.28	-1364.28	8.48713	6.36535
279	-7661.3	-1377.12	987.341	15.735	54.1983	279	-7931.88	-1381.02	-1381.02	0	1.39339
280	-7728.65	-1376.72	987	17.6733	57.4382	280	-7868.47	-1380.14	-1380.14	7.95884	14.3259
281	-7757.14	-1371.8	986.889	31.3379	45.44	281	-7916.34	-1379.04	-1379.04	7.71799	3.30771
282	-7777.9	-1399.8	988.521	25.3924	47.7974	282	-7936.74	-1368.54	-1368.54	1.49768	1.49768
283	-7671.93	-1393.08	988.263	14.3113	38.7246	283	-7929.58	-1368.24	-1368.24	8.10907	1.35151
284	-7655.07	-1382.52	987.264	10.2652	45.1669	284	-7911.28	-1357.84	-1357.84	13.6243	3.40609
285	-7683.53	-1371.42	986.768	21.5091	70.6727	285	-7924.33	-1353.83	-1353.83	13.4255	4.13093
286	-7749.73	-1381.33	989.904	20.3101	37.0879	286	-7908.61	-1384.09	-1384.09	11.7343	2.60762
287	-7631.99	-1348.11	989.883	19.226	55.5418	287	-7910.56	-1379.29	-1379.29	6.56722	2.18907
288	-7668.58	-1346.69	987.197	16.5785	34.6642	288	-7824.08	-1377.05	-1377.05	4.4967	5.9956
289	-7709.52	-1388.59	988.764	24.3811	45.5542	289	-7876.21	-1364.41	-1364.41	21.1581	16.9265
290	-7725.09	-1388.49	987.163	26.4661	39.2723	290	-7917.27	-1361.79	-1361.79	2.8326	4.24891
291	-7742.52	-1374.75	988.644	27.939	47.6607	291	-7878.62	-1378.84	-1378.84	12.7368	19.1052
292	-7675.25	-1359.94	989.137	13.6072	41.4132	292	-7822.94	-1369.2	-1369.2	3.79273	5.05697
293	-7645.34	-1343.58	990.131	8.86053	49.0737	293	-7949.05	-1376.82	-1376.82	1.11597	1.11597
294	-7613.62	-1337.87	990.016	17.2387	62.6339	294	-7924.92	-1374.68	-1374.68	2.80294	2.80294
295	-7681.81	-1382.76	987.117	22.6154	57.2924	295	-7959.8	-1368.23	-1368.23	2.86138	0.715344
296	-7690.85	-1358.48	987.704	25.6555	52.7363	296	-7874.92	-1377.38	-1377.38	6.24545	9.36817
297	-7673.38	-1350.7	987.222	15.4904	40.8384	297	-7940.29	-1378.48	-1378.48	7.06141	1.00877
298	-7654.71	-1344.86	988.457	21.434	52.4764	298	-7910.31	-1368.99	-1368.99	6.64401	1.89829
299	-7633.07	-1330.43	989.227	22.3979	55.9948	299	-7885.08	-1365.33	-1365.33	17.0476	12.7857
300	-7736.59	-1402.42	988.738	14.3821	32.0831	300	-7894.51	-1380.38	-1380.38	29.0412	43.5618
301	-7716.35	-1395.99	988.405	13.2074	42.5572	301	-7956.53	-1377.63	-1377.63	4.56513	0.760854
302	-7693.43	-1374.84	987.544	18.3654	58.1571	302	-7883.46	-1374.25	-1374.25	8.94986	9.84484
303	-7649.83	-1348.16	989.74	6.69248	63.5786	303	-7833.86	-1371.85	-1371.85	22.3202	25.1102
304	-7784.39	-1395.25	988.157	20.1959	27.7694	304	-7872.22	-1369.49	-1369.49	33.1329	36.2884
305	-7667.82	-1357.2	988.16	18.9378	41.3189	305	-7913.16	-1374.7	-1374.7	14.4782	3.94859
306	-7637.6	-1357.96	990.744	17.3823	64.1807	306	-7954.06	-1371.98	-1371.98	4.91737	0
307	-7636.4	-1341.44	988.058	16.7264	77.6107	307	-7912.24	-1363.55	-1363.55	6.04768	2.01589
308	-7704.92	-1401.29	988.959	14.0193	33.6462	308	-7905.66	-1361.34	-1361.34	6.06291	4.04194
309	-7752.04	-1397.73	989.289	18.1337	31.4318	309	-7926.85	-1364.12	-1364.12	6.40738	3.20369
310	-7779.97	-1384.89	989.832	18.3854	13.789	310	-7920.28	-1357.04	-1357.04	4.49446	3.37085
311	-7788.63	-1376.84	989.319	26.7108	42.9695	311	-7900.23	-1384.97	-1384.97	3.9818	2.65453
312	-7677.67	-1366.71	989.232	16.9015	45.7749	312	-7940.85	-1368.87	-1368.87	0	0
313	-7746.1	-1397.5	989.588	17.5157	31.278	313	-7893.71	-1369.25	-1369.25	14.2131	12.1827
314	-7761.14	-1396.61	988.792	15.2382	38.0956	314	-7941.91	-1355.49	-1355.49	5.15498	2.06199
315	-7702.16	-1384.42	989.602	26.1487	44.5496	315	-7953.81	-1362.71	-1362.71	2.55625	1.27813
316	-7695.41	-1379.76	989.951	23.7931	41.9212	316	-7895.28	-1362.57	-1362.57	13.2675	2.65349
317	-7721	-1375.17	989.962	15.2129	49.6953	317	-7898.26	-1374.04	-1374.04	7.58926	6.50508
318	-7614.7	-1353.01	989.214	13.0843	52.3373	318	-7929.11	-1377.22	-1377.22	2.82419	0.941396
319	-7719.05	-1403.56	989.635	13.4423	25.391	319	-7916.05	-1368.82	-1368.82	9.13709	0
320	-7768.47	-1390.28	989.345	24.8791	38.1479	320	-7945.89	-1362.85	-1362.85	3.11768	0.779421
321	-7620.81	-1356.94	990.87	15.9833	67.6217	321	-7865.24	-1367.19	-1367.19	14.4189	17.6231
322	-7759.46	-1401.76	990.591	4.31047	4.31047	322	-7952.91	-1367.05	-1367.05	0	1.39196
323	-7747.67	-1387.75	989.407	13.5334	32.9877	323	-7891.01	-1375.29	-1375.29	9.07271	16.6333
324	-7668.51	-1375.31	989.419	17.3009	43.8289	324	-7879.34	-1369.62	-1369.62	17.6941	30.1841
325	-7626.09	-1357.24	991.447	19.9161	72.288	325	-7940.2	-1363.64	-1363.64	3.83361	1.9168
326	-7640.55	-1350.19	989.909	15.4812	67.5544	326	-7932.06	-1360.55	-1360.55	3.13332	3.13332
327	-7699.03	-1408.57	988.861	16.2613	27.5191	327	-7947.5	-1357.27	-1357.27	3.59984	1.79992
328	-7643.68	-1394.5	990.139	6.16435	7.70544	328	-7920.97	-1379.05	-1379.05	3.89847	3.89847
329	-7793.06	-1392.77	989.2	10.2183	4.37926	329	-7945.18	-1369.68	-1369.68	0	0
330	-7780.96	-1391.77	989.737	10.4698	43.3747	330	-7903.56	-1369.18	-1369.18	5.5846	2.23384
331	-7776.36	-1388.24	990.073	20.0518	40.8749	331	-7926.42	-1358.99	-1358.99	4.83257	6.44342
332	-7699.89	-1372.82	989.78	23.3552	58.3879	332	-7956.25	-1357.03	-1357.03	4.46927	0
333	-7748.32	-1375.77	989.262	23.3735	31.1647	333	-7919.2	-1372.46	-1372.46	5.50348	1.1007
334	-7764.64	-1387.02	990.035	25.8895	47.6912	334	-7898.74	-1367.02	-1367.02	11.2402	5.6201
335	-7793.65	-1377.82	989.587	13.7378	19.2329	335	-7857.66	-1380.77	-1380.77	10.7599	14.3466
336	-7645.25	-1374.59	988.48	15.7885	53.3801	336	-7907.5	-1375.85	-1375.85	6.23765	3.74259
337	-7671.79	-1401.64	989.046	12.5183	27.8184	337	-7937.54	-1373.11	-1373.11	1.24221	0
338	-7786.82	-1381.2	990.474	23.1839	45.4761	338	-7931.26	-1383.95	-1383.95	3.23263	0
339	-7780.48	-1376.61	990.324	27.3779	31.5899	339	-7933.49	-1364.85	-1364.85	8.69099	1.24157
340	-7604.53	-1352.56	990.371	12.029	50.1207	340	-7936.66	-1357.32	-1357.32	2.74087	4.1113
341	-7631.66	-1355.77	992.526	22.0859	64.9955	341	-7933.65	-1370.28	-1370.28	6.13403	0
342	-7673.95	-1378.52	989.164	17.4231	58.4186	342	-7958.74	-1351.49	-1351.49	1.68099	4.20247
343	-7758	-1378.1	989.01	23.5659	35.8611	343	-7943.55	-1353.55	-1353.55	3.16778	1.05593
344	-7734.25	-1391.48	991.136	19.427	24.2837	344	-7885.51	-1364.94	-1364.94	5.20957	2.08383
345	-7663.11	-1370.93	990.688	17.6711	66.8979	345	-7948.43	-1371.15	-1371.15	4.89451	0
346	-7732.2	-1397.6	990.697	12.54	20.9	0	-7810.44	-1315.21	-1315.21	12.6459	11.0652
347	-7770.77	-1395.24	990.628	15.2917	24.2118	1	-7822.64	-1314.37	-1314.37	20.02	30.4304
348	-7686.7	-1380.46	988.241	13.3947	35.1612	2	-7846.87	-1318.08	-1318.08	23.3272	28.8159
349	-7624.73	-1329.43	988.835	23.3842	75.6546	3	-7858.96	-1316.75	-1316.75	14.4959	21.7439
350	-7690.67	-1395	990.229	7.97855	32.7121	4	-7815.14	-1312.37	-1312.37	18.3749	31.3055
351	-7661.71	-1393.23	991.216	10.6382	26.1862	5	-7878.24	-1317.77	-1317.77	22.1891	18.1547
352	-7632.2	-1386.29	991.054	9.27194	29.2423	6	-7836.59	-1317.95	-1317.95	19.6198	30.1304
353	-7650.05	-1392.28	991.027	10.2313	24.2994	7	-7831.32	-1314.64	-1314.64	22.8226	45.6451
354	-7645.48	-1383.6	990.391	11.4947	47.4157	8	-7827.14	-1318.59	-1318.59	9.40191	14.1029
355	-7599.87	-1333.98	990.925	18.8377	52.0806	9	-7807.37	-1310.96	-1310.96	22.8805	27.6975
356	-7752.97	-1391.61	990.911	19.627	40.7638	10	-7868.34	-1316.96	-1316.96	29.7616	49.1713
357	-7608.67	-1360.89	991.382	15.0757	53.1618	11	-7884.63	-1315.74	-1315.74	31.145	47.3945
358	-7773.03	-1386.2	991.472	15.2698	32.8889	12	-7903.85	-1312.43	-1312.43	20.6859	31.8245
359	-7799.1	-1380.51	991.886	1.56182	3.12363	13	-7840.75	-1310.68	-1310.68	26.6797	44.8705
360	-7685.9	-1377.22	990.203	15.1876	41.9467	14	-7909.99	-1313.1	-1313.1	24.7102	16.4734
361	-7743.63	-1380.6	991.349	20.5708	47.3128	15	-7953.2	-1306.82	-1306.82	4.97253	0.994506
362	-7595.62	-1346.75	992.686	8.67048	50.8668	16	-7833.49	-1309.79	-1309.79	25.0029	32.0037
363	-7727.85	-1389.28	991.94	13.5176	41.9758	17	-7825.89	-1309.42	-1309.42	27.8918	31.3783
364	-7717.91	-1388.11	992.309	24.4161	27.6008	18	-7843.07	-1315.58	-1315.58	33.2832	42.3604
365	-7680.26	-1372.15	990.336	26.379	48.8011	19	-7816.9	-1306.66	-1306.66	37.4813	15.2701
366	-7729.66	-1379.86	992.36	22.2635	50.521	20	-7899.05	-1308.99	-1308.99	15.0282	15.0282
367	-7650.49	-1369.06	992.291	16.3312	57.9757	21	-7813.9	-1316.99	-1316.99	25.5784	23.3542
368	-7619.98	-1364.19	991.897	14.8548	53.1647	22	-7830.85	-1303.46	-1303.46	26.9458	28.1174
369	-7657.35	-1388.39	991.22	9.1577	39.2473	23	-7839.11	-1304.16	-1304.16	32.828	29.5452
370	-7707.09	-1387.8	991.607	23.9286	28.7144	24	-7935.57	-1306.18	-1306.18	4.03356	1.34452
371	-7694.57	-1385.96	991.893	27.3461	48.7473	25	-7929.71	-1305.4	-1305.4	3.26932	0
372	-7637.66	-1339.07	991.238	17.8372	63.1164	26	-7957.78	-1292.28	-1292.28	1.47325	0
373	-7744.6	-1405.36	990.929	6.21867	3.10934	27	-7819.01	-1317.61	-1317.61	18.7716	30.9731
374	-7788.46	-1388.5	991.781	6.67536	13.3507	28	-7845.03	-1307.83	-1307.83	18.4612	39.3838
375	-7736.67	-1385.72	991.729	21.9388	27.4236	29	-7933.08	-1298.08	-1298.08	3.10256	1.03419
376	-7652.79	-1383.5	991.094	12.8929	55.4395	30	-7893.04	-1316.04	-1316.04	13.8217	27.6434
377	-7628.06	-1379.82	992.11	11.9904	46.4628	31	-7889.42	-1307.79	-1307.79	13.9065	9.81637
378	-7709.24	-1398.42	990.969	24.4475	30.5594	32	-7867.38	-1305.6	-1305.6	20.8915	26.8605
379	-7641.9	-1388.97	991.881	12.8698	36.1962	33	-7819.96	-1309.82	-1309.82	26.7766	24.7169
380	-7721.03	-1397.82	991.603	12.8028	23.4718	34	-7938.3	-1296.23	-1296.23	3.65403	1.21801
381	-7668.87	-1379.94	991.882	6.44538	49.9517	35	-7831.47	-1317.66	-1317.66	29.8277	40.9066
382	-7674.9	-1370.14	991.6	16.0844	54.8332	36	-7861.8	-1317.16	-1317.16	25.8954	26.4584
383	-7612.34	-1374.77	991.782	10.7083	24.7115	37	-7860.88	-1301.97	-1301.97	14.6639	23.6878
384	-7620.05	-1382.58	993.065	21.7856	33.3192	38	-7943.82	-1289.54	-1289.54	1.82516	0
385	-7620.49	-1332.46	992.386	15.7796	71.7253	39	-7958.58	-1286.09	-1286.09	1.21265	0
386	-7755.36	-1386.09	992.534	16.5178	27.9531	40	-7837.38	-1315.84	-1315.84	36.2055	46.5499
387	-7661.99	-1383.49	992.067	17.5241	45.3565	41	-7929.81	-1293.7	-1293.7	3.20959	0
388	-7641.89	-1378.06	991.028	8.93059	38.6992	42	-7875.09	-1306.37	-1306.37	42.5666	32.2474
389	-7699.1	-1377.41	992.942	20.0283	38.5161	43	-7946.02	-1280.23	-1280.23	0	0
390	-7627.95	-1334.84	992.732	17.2191	48.4288	44	-7899.44	-1314.78	-1314.78	12.6756	23.7667
391	-7700.16	-1390.49	991.889	16.3138	31.1445	45	-7826.84	-1307.43	-1307.43	30.2392	34.116
392	-7769.91	-1382.02	992.079	34.3645	52.234	46	-7953.72	-1299.54	-1299.54	3.81017	0
393	-7761.46	-1375.29	992.809	7.6812	9.87583	47	-7942.19	-1284.05	-1284.05	0	0
394	-7642.57	-1369.98	993.252	18.2066	57.2207	48	-7872.79	-1316.85	-1316.85	37.7781	40.0004
395	-7614.31	-1357.49	994.491	15.4119	64.0811	49	-7879.77	-1299.5	-1299.5	7.58994	6.74661
396	-7602.57	-1367.18	992.543	6.43431	28.311	50	-7946.53	-1299.18	-1299.18	0.879195	0.879195
397	-7659.36	-1370.92	992.898	22.0494	60.3458	51	-7855.13	-1316.78	-1316.78	42.8268	44.474
398	-7660.85	-1378.7	993.062	11.7451	51.6786	52	-7937.89	-1288.79	-1288.79	1.94102	0.970508
399	-7636.65	-1350.85	994.28	21.2357	71.8745	53	-7928.55	-1287.76	-1287.76	6.23075	0
400	-7587.45	-1333.06	993.544	5.19223	38.0764	54	-7808.63	-1309.41	-1309.41	43.9318	50.0334
401	-7650.3	-1387.58	992.959	13.9056	38.5078	55	-7825.23	-1316.64	-1316.64	26.3699	35.4629
402	-7763.74	-1381.64	992.758	37.4829	38.7324	56	-7807.58	-1317.07	-1317.07	11.7298	28.6729
403	-7636.81	-1368.38	994.845	17.846	38.6663	57	-7836.49	-1303.7	-1303.7	43.807	39.314
404	-7688.55	-1371.53	993.066	13.1915	38.3754	58	-7866.5	-1317.7	-1317.7	28.9641	40.2278
405	-7655.91	-1357.46	993.349	27.8431	52.9918	59	-7930.36	-1302.45	-1302.45	4.07194	3.39328
406	-7631.95	-1342.39	993.072	11.6417	60.5369	60	-7843.8	-1299.21	-1299.21	14.4019	18.3297
407	-7722.69	-1385.03	992.5	24.6479	40.215	61	-7906.33	-1304.17	-1304.17	24.1117	5.07614
408	-7626.55	-1349.38	993.783	31.3705	63.9476	62	-7937.09	-1299.81	-1299.81	1.62485	0
409	-7680.44	-1376.25	993.275	21.1032	45.9306	63	-7903	-1315.32	-1315.32	23.2066	32.9384
410	-7641	-1334.14	993.895	24.0836	44.7266	64	-7961.3	-1301.46	-1301.46	3.27464	0.81866
411	-7634.71	-1363.71	993.305	17.6394	55.4382	65	-7891.76	-1316.21	-1316.21	28.5086	33.692
412	-7608.72	-1334.8	993.279	12.5451	55.0053	66	-7934.09	-1315.4	-1315.4	7.94475	3.531
413	-7644.24	-1381.82	994.24	13.9355	44.5936	67	-7865.03	-1295.3	-1295.3	15.4179	9.42207
414	-7627.98	-1364.03	995.327	16.2681	52.2903	68	-7959.15	-1309.25	-1309.25	2.32079	2.90099
415	-7621.97	-1371.68	994.322	14.3308	50.709	69	-7937.63	-1281.37	-1281.37	4.55782	0
416	-7625.71	-1343.01	996.919	11.571	36.366	70	-7857.11	-1305.86	-1305.86	16.8128	42.0319
417	-7648.84	-1376.91	993.88	24.0422	45.6801	71	-7958.72	-1295.37	-1295.37	2.70987	0
418	-7603.45	-1362.94	994.264	18.3012	54.9035	72	-7952.12	-1313.03	-1313.03	3.39116	0
419	-7647.63	-1353.71	994.182	14.3417	58.6708	73	-7849.5	-1307.77	-1307.77	26.1055	41.4617
420	-7595.53	-1332.57	994.202	19.3944	69.8198	74	-7919.34	-1304.54	-1304.54	15.577	8.38761
421	-7628.27	-1370.95	994.515	14.3962	48.9471	75	-7812.81	-1308.55	-1308.55	33.8927	40.055
422	-7633.87	-1333.51	994.454	10.3892	38.9594	76	-7806.37	-1297.28	-1297.28	35.7821	16.1596
423	-7620.99	-1355.76	995.246	16.097	52.0784	77	-7896.98	-1317.29	-1317.29	19.2353	25.6471
424	-7622.22	-1336.43	996.182	14.6168	52.8453	78	-7852.61	-1294.62	-1294.62	25.1036	43.9312
425	-7592.64	-1338.5	995.15	13.1217	45.1059	79	-7941.56	-1296.35	-1296.35	1.18595	2.37189
426	-7653.83	-1380.66	995.12	7.58481	30.3393	80	-7843.01	-1304.59	-1304.59	36.384	47.5791
427	-7640.62	-1375.58	995.199	16.3039	53.3583	81	-7882.06	-1304.69	-1304.69	31.9272	17.5084
428	-7713.95	-1380.16	992.638	21.4874	54.1483	82	-7831	-1298.13	-1298.13	35.7079	30.4178
429	-7650.79	-1359.1	996.574	24.1084	50.3132	83	-7837.75	-1295.73	-1295.73	33.0923	42.1174
430	-7608.46	-1369.03	995.015	6.25168	45.3247	84	-7917.61	-1296.93	-1296.93	5.56564	3.97546
431	-7607.66	-1361.5	995.757	14.6936	40.8155	85	-7940.53	-1275.9	-1275.9	1.17117	0
432	-7604.92	-1341.5	997.518	14.0385	42.1155	86	-7935.24	-1277.73	-1277.73	4.37698	1.09425
433	-7608.35	-1347.23	996.472	16.4764	50.3983	87	-7912.7	-1311.31	-1311.31	21.1756	14.9475
434	-7653.71	-1373.26	995.548	14.6461	39.0562	88	-7917.27	-1311.31	-1311.31	11.8101	7.38134
435	-7620.61	-1348.62	996.492	14.7846	60.1239	89	-7873.46	-1310.38	-1310.38	30.1174	41.701
436	-7598.61	-1338.61	997.3	15.867	51.1269	90	-7854.31	-1311.99	-1311.99	25.3125	43.1802
437	-7630.66	-1349.34	997.2	10.4749	31.4246	91	-7907.76	-1304.39	-1304.39	20.2034	6.42834
438	-7610.93	-1331.2	996.914	31.113	83.8699	92	-7866.69	-1311.06	-1311.06	20.0497	25.5177
439	-7599.81	-1346.65	997.183	15.253	41.401	93	-7838.25	-1309.3	-1309.3	32.9993	54.7648
440	-7608.05	-1338.67	997.283	23.7653	61.7898	94	-7948.96	-1287.59	-1287.59	3.88408	0
441	-7614.54	-1344.86	997.504	15.4472	29.4901	95	-7951.27	-1275.26	-1275.26	2.33753	0
442	-7592.26	-1331.52	998.274	23.4465	69.5311	96	-7945.63	-1275.04	-1275.04	5.30864	0
443	-7605.33	-1330.77	999.252	14.7747	47.2791	97	-7827.95	-1311.69	-1311.69	29.7123	40.199
444	-7612.9	-1337.56	997.937	24.4172	50.1543	98	-7825.99	-1294.33	-1294.33	40.475	31.9539
445	-7616.09	-1331.33	998.774	22.5778	60.2075	99	-7860.62	-1312	-1312	28.8634	42.6677
0	-7641.25	-1324.92	976.373	14.2839	24.2827	100	-7887.19	-1310.22	-1310.22	22.3913	32.5036
1	-7633.67	-1325.18	977.038	18.5765	24.7687	101	-7817.41	-1307.52	-1307.52	55.762	61.6941
2	-7766.82	-1317.21	979.93	12.296	30.0569	102	-7809.04	-1312.5	-1312.5	31.5211	36.2492
3	-7636.19	-1312.49	980.253	16.8383	33.6767	103	-7942.05	-1303.49	-1303.49	0	1.21138
4	-7754.59	-1313.75	981.486	18.6262	35.1828	104	-7927.74	-1298.04	-1298.04	4.32811	2.16405
5	-7748.47	-1313.83	981.509	23.8316	27.8035	105	-7869.85	-1289.34	-1289.34	23.7175	6.46842
6	-7776.62	-1319.76	982.129	10.9759	33.9254	106	-7859.63	-1289.86	-1289.86	21.0646	24.5754
7	-7796.94	-1319.15	979.167	8.36582	11.1544	107	-7818.51	-1302.42	-1302.42	48.1421	56.002
8	-7725.17	-1305.12	981.789	16.9155	33.0622	108	-7811.25	-1301.83	-1301.83	40.4836	23.1335
9	-7734.75	-1307.71	980.974	14.0831	31.6869	109	-7930.34	-1281.41	-1281.41	4.69616	0
10	-7790.41	-1317.11	980.476	18.0263	23.7947	110	-7914.24	-1303.34	-1303.34	8.66456	7.22047
11	-7760.75	-1309.43	980.461	16.5527	24.1924	111	-7887.5	-1300.9	-1300.9	13.3696	10.555
12	-7635.73	-1285.57	980.721	5.08385	42.8496	112	-7882.79	-1294.44	-1294.44	26.9749	26.9749
13	-7728.86	-1298.11	981.32	13.8128	32.2298	113	-7942.32	-1285.88	-1285.88	4.39852	0
14	-7636.23	-1319.89	978.73	9.04139	29.3845	114	-7876.42	-1302.97	-1302.97	21.5595	22.8277
15	-7742.05	-1299.47	980.834	16.6688	29.7657	115	-7864.26	-1300.26	-1300.26	37.0024	20.4151
16	-7660.21	-1284.85	982.776	15.1774	39.5932	116	-7845.11	-1285.43	-1285.43	12.79	35.812
17	-7633.73	-1297.34	979.733	7.29064	40.5035	117	-7936.19	-1300.9	-1300.9	5.18914	1.29729
18	-7624.89	-1281.3	980.859	11.2658	45.0631	118	-7841.14	-1297.75	-1297.75	46.2086	56.352
19	-7628.63	-1316.22	979.923	16.7499	44.2677	119	-7921.24	-1290.99	-1290.99	9.88683	2.47171
20	-7704.71	-1285.64	984.646	11.7758	32.9723	120	-7925.18	-1285.43	-1285.43	6.56879	3.2844
21	-7616.53	-1286.43	982.313	12.1178	44.4318	121	-7893.8	-1311.9	-1311.9	31.9344	24.565
22	-7619.85	-1315.39	982.221	5.20126	31.8577	122	-7832.26	-1291.22	-1291.22	42.2714	36.4004
23	-7686.82	-1280.68	982.848	15.0315	35.8443	123	-7881.05	-1287.91	-1287.91	12.8813	10.4661
24	-7715.8	-1292.9	984.136	11.9256	32.7953	124	-7922.43	-1306.91	-1306.91	8.67728	1.23961
25	-7759.84	-1298.17	981.936	6.17458	16.0539	125	-7834.54	-1305.13	-1305.13	25.5831	39.9096
26	-7614.43	-1298.03	982.058	7.95528	44.196	126	-7845.94	-1303.28	-1303.28	37.3306	29.136
27	-7706.11	-1279.74	984.155	22.1216	32.5318	127	-7847.65	-1296.05	-1296.05	25.6523	15.88
28	-7632.28	-1304.41	980.998	8.05327	37.9654	128	-7926.78	-1291.93	-1291.93	4.37468	2.18734
29	-7739.13	-1293.76	984.028	25.0781	38.0495	129	-7853.12	-1285.9	-1285.9	27.4715	53.327
30	-7755.17	-1293.51	984.855	27.9975	34.7169	130	-7908.11	-1310.3	-1310.3	18.4386	18.4386
31	-7748.85	-1306.5	982.608	21.0532	46.1552	131	-7955.58	-1280.1	-1280.1	1.153	0
32	-7626.46	-1289.77	981.736	12.9109	43.8969	132	-7813.82	-1309.6	-1309.6	29.5634	54.1997
33	-7619.23	-1300.95	983.037	14.3644	65.2382	133	-7826.25	-1302.5	-1302.5	37.5823	50.1098
34	-7749.42	-1298.3	982.125	22.7564	27.0232	134	-7946.07	-1300.73	-1300.73	4.24331	2.12166
35	-7721.78	-1295.23	985.359	22.3094	33.9491	135	-7920.99	-1298.24	-1298.24	13.1647	2.77151
36	-7633.32	-1321.05	982.714	16.1855	49.2601	136	-7872.07	-1292.92	-1292.92	31.6789	28.511
37	-7755.3	-1302.33	984.036	23.0043	34.8774	137	-7806.58	-1302.08	-1302.08	25.8144	31.9607
38	-7627.35	-1268.3	983.706	6.87345	41.2407	138	-7872.91	-1298.05	-1298.05	19.2791	20.1972
39	-7658.68	-1271.67	985.094	9.06651	44.0373	139	-7832.54	-1285.04	-1285.04	21.4406	30.0168
40	-7738.07	-1288.2	983.87	20.8577	37.3701	140	-7821.38	-1300.56	-1300.56	48.3949	61.3002
41	-7609.95	-1286.87	984.717	15.6915	43.9362	141	-7907.05	-1298.25	-1298.25	14.7422	12.4742
42	-7667.18	-1270.08	984.785	10.3241	43.7256	142	-7938.26	-1294.97	-1294.97	5.50438	1.10088
43	-7698.78	-1299.1	982.446	14.2103	22.1049	143	-7899.72	-1309.28	-1309.28	23.0593	23.0593
44	-7713.02	-1301.19	982.139	18.0234	34.0443	144	-7935.37	-1305.45	-1305.45	8.24201	8.24201
45	-7741.57	-1302.09	984.202	19.5732	32.2382	145	-7820.34	-1293.73	-1293.73	35.862	50.0181
46	-7734.12	-1308.07	984.431	19.8293	43.8331	146	-7892.91	-1307.55	-1307.55	24.6146	24.6146
47	-7732.27	-1297.73	984.951	22.6747	45.3493	147	-7870.38	-1306.15	-1306.15	31.3897	38.9232
48	-7768.65	-1297.69	984.102	38.6315	25.7543	148	-7918.28	-1305.47	-1305.47	9.69681	1.61614
49	-7626.46	-1299.62	983.52	14.8375	56.8769	149	-7954.4	-1289.55	-1289.55	1.49748	0
50	-7688.17	-1290.66	983.145	11.2884	29.0272	150	-7844.68	-1290.74	-1290.74	29.4324	18.7297
51	-7763.04	-1316.28	985.071	12.4308	22.6679	151	-7856.46	-1304.77	-1304.77	21.4712	32.2068
52	-7753.92	-1318.69	983.909	9.74958	25.0703	152	-7890.63	-1301.48	-1301.48	17.0644	9.18852
53	-7786.18	-1310.4	985.679	34.9718	42.1719	153	-7813.48	-1301.69	-1301.69	38.7593	38.7593
54	-7799.67	-1310.11	986.973	29.1377	44.723	154	-7895.57	-1302.56	-1302.56	20.426	15.7123
55	-7605.01	-1293.87	985.25	7.72072	44.7802	155	-7867.4	-1299.56	-1299.56	31.7051	29.8401
56	-7673.38	-1293.97	983.997	11.368	46.1408	156	-7864.05	-1288.78	-1288.78	13.9001	32.4336
57	-7668.55	-1291.5	985.235	21.608	49.9684	157	-7959.77	-1299.71	-1299.71	2.40544	1.20272
58	-7623.26	-1283.77	985.569	6.50002	79.3003	158	-7806.88	-1285.24	-1285.24	36.2968	37.3967
59	-7646.31	-1277.53	985.097	23.1329	86.3627	159	-7933.11	-1272.07	-1272.07	1.38086	1.38086
60	-7729.28	-1305.32	985.762	11.5755	26.5555	160	-7939.67	-1286.66	-1286.66	4.22988	0
61	-7621.6	-1262.01	986.627	4.64637	43.3661	161	-7925.12	-1278.28	-1278.28	4.59925	0
62	-7797.35	-1317.33	984.014	13.2286	36.3785	162	-7913.32	-1305.8	-1305.8	10.8698	3.62328
63	-7609.23	-1278.59	985.638	7.81449	54.7014	163	-7882.02	-1296.21	-1296.21	24.0289	16.5199
64	-7621.4	-1270.88	986.095	14.3273	42.982	164	-7813.95	-1294.77	-1294.77	39.4273	48.189
65	-7637.87	-1262.31	987.102	10.7797	55.6949	165	-7942.31	-1292.5	-1292.5	4.54324	0
66	-7700.99	-1287.95	985.527	4.78398	51.4278	166	-7875.64	-1286.9	-1286.9	18.4388	18.4388
67	-7713.73	-1278.86	986.076	9.93239	72.8376	167	-7934.6	-1289.58	-1289.58	5.95645	1.98548
68	-7791.54	-1308.66	987.12	29.6754	44.5132	168	-7950.13	-1284.42	-1284.42	3.21328	0
69	-7696.32	-1296.5	984.155	14.6573	28.5003	169	-7934.21	-1301.18	-1301.18	9.55898	0
70	-7678.29	-1273.01	985.466	8.80147	38.1397	170	-7895.14	-1296.12	-1296.12	8.49069	10.6134
71	-7649.73	-1271	986.409	14.8017	53.8244	171	-7809.85	-1274.38	-1274.38	19.3077	30.0342
72	-7709.26	-1302.77	985.344	12.6162	29.9635	172	-7841.75	-1300.77	-1300.77	31.1829	35.484
73	-7716.81	-1300.86	985.245	16.3967	40.0807	173	-7854.71	-1280.68	-1280.68	3.87423	4.84278
74	-7672.46	-1264.35	985.637	19.5113	37.3967	174	-7827.53	-1278.55	-1278.55	23.9468	39.9113
75	-7605.4	-1325.56	987.514	10.9291	43.7164	175	-7856.78	-1289.24	-1289.24	50.99	44.0995
76	-7758.53	-1312.14	985.843	21.8906	42.4936	176	-7810.01	-1265.95	-1265.95	34.7172	42.9832
77	-7764.07	-1292.17	986.943	30.8316	37.4383	177	-7879.52	-1303.44	-1303.44	23.516	15.0502
78	-7707.29	-1273.58	986.903	25.2774	40.4439	178	-7884.93	-1304.18	-1304.18	14.8863	7.93934
79	-7642.04	-1269.59	986.685	14.4073	55.0868	179	-7947.05	-1291.06	-1291.06	5.20939	0
80	-7638.99	-1282.88	986.748	11.5396	60.7347	180	-7861.57	-1293.26	-1293.26	32.9231	42.8
81	-7627.77	-1278.09	985.445	13.0807	67.7816	181	-7940.72	-1280.92	-1280.92	2.43824	1.21912
82	-7775.08	-1301.56	987.146	27.4947	26.12	182	-7901.07	-1306.29	-1306.29	6.84144	5.7012
83	-7751.03	-1299.68	987.25	20.9679	50.922	183	-7851.1	-1301.19	-1301.19	26.9197	41.5012
84	-7621.36	-1277.12	985.897	11.6575	39.9686	184	-7854.42	-1295.4	-1295.4	20.2864	24.9679
85	-7743.09	-1282.3	988.655	18.9983	44.7816	185	-7863.65	-1283.03	-1283.03	18.2517	16.8477
86	-7692.16	-1282.71	985.088	14.9448	43.4757	186	-7870.83	-1282.44	-1282.44	6.55856	16.8649
87	-7723.49	-1277.78	987.466	22.8978	45.7957	187	-7941.13	-1300.85	-1300.85	3.40538	0
88	-7630.42	-1255.16	987.276	7.32116	20.4992	188	-7848.02	-1281.25	-1281.25	12.895	20.2635
89	-7738.24	-1302.31	987.577	9.28305	39.9171	189	-7857.98	-1273.38	-1273.38	10.0885	15.5913
90	-7722.29	-1304.38	984.718	17.3913	44.4444	190	-7925.8	-1272.13	-1272.13	4.31139	1.43713
91	-7616.66	-1286.85	986.796	11.1591	69.4345	191	-7903.03	-1294.15	-1294.15	13.4621	5.98315
92	-7729.42	-1276.51	986.571	27.4233	30.1656	192	-7947.08	-1281.07	-1281.07	2.30252	1.15126
93	-7611.98	-1302.97	986.421	23.5124	53.9401	193	-7956.69	-1277.54	-1277.54	4.18487	0
94	-7793.52	-1318.72	987.203	20.4537	30.6805	194	-7822.16	-1281.65	-1281.65	27.5382	42.1173
95	-7787.38	-1318.34	987.168	21.4137	31.7513	195	-7928.02	-1281.42	-1281.42	5.87121	0
96	-7606	-1310.3	992.196	17.3071	62.4292	196	-7943.87	-1272.75	-1272.75	0	2.93339
97	-7600.45	-1280.18	988.666	12.6667	41.5185	197	-7907.2	-1304.65	-1304.65	13.865	4.62167
98	-7675.84	-1291.41	988.212	12.4963	56.2335	198	-7835.59	-1299.27	-1299.27	39.1264	24.7114
99	-7653.48	-1288.08	989.596	15.4227	65.7141	199	-7877.66	-1295.78	-1295.78	18.9773	21.0859
100	-7743.71	-1268.79	990.048	20.7112	34.9501	200	-7949.1	-1271.66	-1271.66	4.148	1.38267
101	-7598.02	-1321.76	988.515	6.82172	35.9691	201	-7901.33	-1298.16	-1298.16	16.191	15.3814
102	-7627.13	-1280.25	987.444	22.0721	79.4594	202	-7819.09	-1302.2	-1302.2	26.3846	27.5839
103	-7613.22	-1269.47	989.248	14.664	52.452	203	-7827.42	-1301.86	-1301.86	26.4996	25.6448
104	-7802.55	-1317.45	987.065	11.3255	19.2534	204	-7831.65	-1293.72	-1293.72	35.1052	42.9064
105	-7777.06	-1313.24	987.867	14.9036	44.0334	205	-7934.12	-1282.85	-1282.85	5.49596	0
106	-7600.79	-1310.19	988.694	12.5541	41.6267	206	-7820.95	-1273.92	-1273.92	24.7653	35.1927
107	-7619.07	-1307.84	988.214	21.6479	78.2655	207	-7842.95	-1291.5	-1291.5	34.3444	17.1722
108	-7606.46	-1298.43	989.062	17.5344	54.2732	208	-7929.97	-1298.31	-1298.31	1.59769	2.39654
109	-7630.09	-1291.33	986.308	7.87228	70.8505	209	-7840.92	-1284.97	-1284.97	36.652	34.6708
110	-7617.38	-1294.06	988.025	20.5386	59.3336	210	-7949.4	-1266.76	-1266.76	1.13867	0
111	-7665.53	-1264.62	988.954	10.7108	40.8958	211	-7916.82	-1300.5	-1300.5	1.87054	0.935268
112	-7632.92	-1325.69	989.595	25.4396	65.792	212	-7916.77	-1292.41	-1292.41	11.7514	4.19693
113	-7619.54	-1300.78	988.677	26.0139	66.0352	213	-7887.1	-1291.54	-1291.54	12.9138	9.22417
114	-7717.58	-1294.67	989.931	19.9576	33.9279	214	-7830.68	-1271.72	-1271.72	14.1223	17.2605
115	-7770.85	-1290.91	988.859	22.0656	35.3049	215	-7809.9	-1294.98	-1294.98	39.6984	55.9849
116	-7759.13	-1288.27	988.097	13.4963	48.5867	216	-7867.73	-1290.4	-1290.4	31.0371	44.4866
117	-7672.46	-1277.12	987.018	16.2272	43.6886	217	-7956.2	-1290.73	-1290.73	0	0
118	-7702.29	-1264.9	990.452	15.1943	35.9138	218	-7918.48	-1283.37	-1283.37	11.1829	1.24254
119	-7610.87	-1317.84	989.906	18.8133	65.2195	219	-7937.26	-1298.05	-1298.05	3.96008	0
120	-7690.27	-1263.35	988.864	17.8553	38.2614	220	-7836.91	-1291.17	-1291.17	32.1409	34.3576
121	-7638.85	-1250.88	991.059	4.32972	9.52539	221	-7952	-1294.18	-1294.18	2.55364	0
122	-7695.43	-1268.81	988.905	12.1063	55.689	222	-7850.62	-1291.06	-1291.06	13.2928	16.2468
123	-7591.89	-1318.02	989.296	4.30228	24.3796	223	-7880.12	-1281.43	-1281.43	15.0327	6.01308
124	-7761.51	-1305.09	988.889	29.5067	40.162	224	-7890.89	-1301.34	-1301.34	15.5194	4.77521
125	-7741.86	-1292.95	990.066	20.3578	50.5861	225	-7955.33	-1299	-1299	0	0
126	-7697.8	-1286.04	988.496	10.2752	49.6635	226	-7855.55	-1297.26	-1297.26	36.9663	18.4831
127	-7615.12	-1256.24	992.122	5.49859	9.89746	227	-7828.35	-1281.29	-1281.29	35.0848	43.5051
128	-7746.73	-1306.44	987.808	14.971	36.7471	228	-7946.79	-1296.26	-1296.26	0	0
129	-7719.21	-1277.04	989.679	14.3127	55.0489	229	-7928.05	-1291.47	-1291.47	7.07014	1.41403
130	-7602.98	-1319.44	989.129	16.0755	43.6334	230	-7875.92	-1277.63	-1277.63	12.0777	6.70982
131	-7699	-1296.22	987.215	7.74166	27.87	231	-7951.83	-1287.86	-1287.86	3.64305	0.72861
132	-7712.62	-1284	989.293	23.1497	51.8112	232	-7835.19	-1284.49	-1284.49	34.913	40.2028
133	-7634.51	-1268.92	989.271	16.0168	55.3307	233	-7847.21	-1297.67	-1297.67	19.2686	22.772
134	-7745.26	-1299.52	990.198	18.0747	37.7925	234	-7843.73	-1278.77	-1278.77	13.3237	31.6437
135	-7664.12	-1279.35	988.488	12.3873	43.7201	235	-7816.28	-1293.71	-1293.71	30.4093	56.0172
136	-7671.58	-1261.49	991.757	14.3757	53.1901	236	-7809.3	-1288.19	-1288.19	42.137	53.7609
137	-7623.4	-1251.23	991.529	5.75156	29.7164	237	-7869.8	-1276.22	-1276.22	13.6698	10.5152
138	-7773.24	-1285.52	989.847	30.5867	35.4162	238	-7942.89	-1278.57	-1278.57	2.85986	1.42993
139	-7734.19	-1282.7	988.218	16.5976	49.7929	239	-7816.35	-1267.17	-1267.17	25.0485	28.8057
140	-7728.16	-1292.65	987.71	20.7298	46.8673	240	-7892.88	-1286.83	-1286.83	29.6656	10.9294
141	-7648.05	-1259.39	989.923	8.62111	35.716	241	-7937.92	-1273.11	-1273.11	7.29185	1.21531
142	-7626.26	-1300.37	989.956	23.4828	75.0305	242	-7834.67	-1269.57	-1269.57	20.9996	37.1531
143	-7750.03	-1274.58	990.225	22.6393	32.1717	243	-7863.31	-1277.09	-1277.09	21.7928	8.47499
144	-7786.77	-1283.95	990.906	16.3908	11.3475	244	-7873.96	-1271.22	-1271.22	7.57232	5.88958
145	-7707.29	-1270.56	990.71	13.7534	33.7584	245	-7840.67	-1272.2	-1272.2	19.2387	24.0483
146	-7728.32	-1264.19	990.881	11.6833	36.348	246	-7814.53	-1260.39	-1260.39	16.988	27.7173
147	-7676.65	-1258.09	993.151	11.9222	36.429	247	-7862.12	-1297.47	-1297.47	31.2174	21.8522
148	-7589.99	-1296.18	991.661	12.5965	53.8852	248	-7922.6	-1282.1	-1282.1	6.51596	3.61998
149	-7767.85	-1285.19	991.999	22.6342	32.2102	249	-7943.33	-1291.69	-1291.69	1.41638	0
150	-7686.21	-1282.99	989.037	9.98291	61.894	250	-7911.83	-1277.99	-1277.99	9.11515	2.60433
151	-7703.79	-1278.09	990.029	15.259	37.639	251	-7806.6	-1259.75	-1259.75	26.4519	41.1474
152	-7639.16	-1257.78	991.541	9.9229	58.9172	252	-7862.12	-1284.07	-1284.07	14.8464	16.331
153	-7755.25	-1281.15	991.019	19.887	33.4938	253	-7851.89	-1284.9	-1284.9	33.2405	50.6521
154	-7639.68	-1269.05	990.546	13.5644	49.1709	254	-7949.86	-1276.95	-1276.95	0	0
155	-7733.39	-1298.1	989.258	24.8085	59.3248	255	-7823.26	-1295.39	-1295.39	43.8077	53.0303
156	-7603.58	-1291.91	990.651	24.3839	65.3488	256	-7881.68	-1274.33	-1274.33	9.31699	2.662
157	-7720.52	-1289.61	989.351	21.6207	35.7211	257	-7911.09	-1300.25	-1300.25	9.59779	2.13284
158	-7602.68	-1284.99	992.135	18.0321	72.1283	258	-7921.06	-1299.82	-1299.82	3.37896	2.25264
159	-7750.29	-1266.43	990.948	24.1511	21.4676	259	-7879.35	-1287.64	-1287.64	34.8296	34.8296
160	-7736.68	-1258.35	991.523	9.46677	31.5559	260	-7815.05	-1280.61	-1280.61	41.8566	60.9911
161	-7689.38	-1276.8	989.574	8.36731	57.1766	261	-7848.26	-1272.65	-1272.65	9.58128	13.8396
162	-7632.09	-1319.81	990.948	20.8862	60.5701	262	-7923.35	-1290.37	-1290.37	5.14276	2.57138
163	-7596.83	-1287.03	989.744	7.16858	54.4812	263	-7891.76	-1277.51	-1277.51	21.7094	5.10809
164	-7610.57	-1324.28	991.628	24.0294	60.5959	264	-7928.09	-1274.56	-1274.56	1.88356	4.7089
165	-7777.8	-1292.14	991.047	23.793	51.1549	265	-7839.63	-1294.63	-1294.63	33.3743	12.5154
166	-7677.07	-1275.32	990.133	14.1786	59.9866	266	-7857.72	-1286.14	-1286.14	36.2655	46.1561
167	-7738.5	-1264.61	991.452	13.8328	40.1811	267	-7846.67	-1286.2	-1286.2	34.5397	43.5501
168	-7600.19	-1318.88	992.006	19.533	59.7479	268	-7854.73	-1280.68	-1280.68	34.8257	36.1651
169	-7788.13	-1306.69	992.144	22.9489	45.8977	269	-7934.39	-1276.95	-1276.95	3.4216	4.277
170	-7756.39	-1300.94	991.097	26.2868	54.1199	270	-7911.99	-1271.89	-1271.89	3.53817	1.17939
171	-7673	-1285.54	990.258	8.89482	54.4808	271	-7939.21	-1286.1	-1286.1	6.88264	0
172	-7633.07	-1290.07	990.101	13.2294	64.4931	272	-7897.5	-1279.15	-1279.15	17.7574	12.2936
173	-7585.26	-1301.8	990.961	7.31397	29.2559	273	-7944.77	-1274.83	-1274.83	3.25668	1.08556
174	-7661.22	-1256.57	992.424	16.2822	40.3799	274	-7871.13	-1295.47	-1295.47	16.5565	20.6956
175	-7793.71	-1313.63	990.797	21.2672	30.8374	275	-7925.13	-1295.74	-1295.74	4.41511	0
176	-7731.22	-1276.76	990.717	27.6327	31.9957	276	-7865.84	-1292.47	-1292.47	29.3542	35.8774
177	-7657.74	-1267.73	992.42	11.4288	45.715	277	-7954	-1280.33	-1280.33	2.29748	1.53166
178	-7623	-1261.53	992.018	20.3663	48.879	278	-7897.47	-1272.54	-1272.54	9.7423	3.89692
179	-7786.79	-1299.04	991.784	14.7699	59.0795	279	-7812.4	-1271.1	-1271.1	21.2701	31.9052
180	-7788.06	-1291.85	991.008	25.9896	50.3548	280	-7833.01	-1262.82	-1262.82	22.6628	15.5061
181	-7610.48	-1289.06	989.618	14.4746	77.1977	281	-7937.51	-1293.09	-1293.09	4.62374	1.15594
182	-7716.01	-1276.2	991.44	16.1473	36.0209	282	-7873.93	-1287.73	-1287.73	17.2258	12.5279
183	-7666.9	-1272.86	989.87	26.2504	56.8759	283	-7867.2	-1283.03	-1283.03	31.6283	21.0855
184	-7757.38	-1270.2	993.616	22.8607	31.1736	284	-7836.01	-1275.41	-1275.41	19.2851	30.133
185	-7636.17	-1254.24	991.625	5.17459	41.3967	285	-7888.98	-1272.68	-1272.68	4.91916	4.91916
186	-7784.86	-1308.1	992.961	33.6506	35.8452	286	-7821.29	-1263.35	-1263.35	12.7566	12.7566
187	-7770.55	-1304.71	991.43	19.9373	29.2829	287	-7904.82	-1279.9	-1279.9	7.53504	1.25584
188	-7706.18	-1282.78	992.062	10.11	37.9127	288	-7852.16	-1292.61	-1292.61	31.3301	31.3301
189	-7745.96	-1260.79	992.172	12.6808	24.2088	289	-7957.7	-1287.3	-1287.3	4.98982	0
190	-7748.05	-1293.71	991.56	21.8922	37.3455	290	-7812.9	-1285.12	-1285.12	33.5935	36.6475
191	-7584.36	-1289.98	992.448	9.54608	17.8989	291	-7904.36	-1269.65	-1269.65	6.13428	3.68057
192	-7666.77	-1285.59	990.039	18.3676	59.2773	292	-7924.95	-1268	-1268	1.39972	0
193	-7725.39	-1276.75	991.898	36.2914	33.6992	293	-7897.15	-1294.59	-1294.59	13.4768	3.67548
194	-7767.48	-1275.19	993.892	17.1399	41.7319	294	-7833.87	-1291.9	-1291.9	39.0263	21.2871
195	-7616.88	-1266	992.374	17.2983	58.0002	295	-7947.29	-1290.71	-1290.71	2.4395	0
196	-7644.1	-1288.14	991.123	11.6801	64.69	296	-7904.88	-1300.85	-1300.85	7.70758	6.16606
197	-7680.18	-1287.22	990.941	20.1919	54.3627	297	-7858.36	-1294.9	-1294.9	19.1907	9.59533
198	-7691.76	-1286.3	990.996	11.834	61.7998	298	-7884.97	-1288.14	-1288.14	26.7709	11.1545
199	-7631.06	-1262.89	991.454	12.0891	56.7256	299	-7834.36	-1282.65	-1282.65	26.7771	22.9518
200	-7729.98	-1283.37	991.192	20.777	56.0978	300	-7917.45	-1269.2	-1269.2	3.24146	1.62073
201	-7604.55	-1267.08	993.429	8.82687	14.3437	301	-7818.45	-1278.4	-1278.4	26.7617	38.231
202	-7640.07	-1264.1	992.702	11.1491	47.7817	302	-7809.28	-1266.52	-1266.52	48.5076	39.0756
203	-7711.87	-1290.62	991.151	18.6798	38.4585	303	-7882.21	-1295.64	-1295.64	15.0292	7.5146
204	-7771.74	-1279.57	992.391	16.5555	41.3888	304	-7846.52	-1289.1	-1289.1	15.853	13.9879
205	-7761.29	-1278.03	992.617	16.2335	31.6127	305	-7860.64	-1290.02	-1290.02	23.2366	21.7843
206	-7687.45	-1273.79	994.386	14.0174	55.0683	306	-7819	-1286.91	-1286.91	46.8574	30.8573
207	-7691.99	-1267.97	992.192	44.4811	51.0708	307	-7942.22	-1281.93	-1281.93	3.55322	1.18441
208	-7628	-1254.25	993.897	6.89155	39.8178	308	-7949.16	-1282.79	-1282.79	4.37379	0
209	-7726.58	-1256.99	994.879	17.5462	27.7815	309	-7931.06	-1286.42	-1286.42	5.26224	1.31556
210	-7619.47	-1251.08	994.266	7.03489	12.8973	310	-7807.89	-1275.3	-1275.3	23.845	35.7675
211	-7634.28	-1308.99	993.576	16.306	71.6044	311	-7931.49	-1293.69	-1293.69	3.64713	2.43142
212	-7729.01	-1294.69	992.211	23.8619	42.0424	312	-7830.67	-1287.34	-1287.34	32.8945	42.293
213	-7669.17	-1277.74	991.751	18.0607	55.2444	313	-7843.36	-1267.3	-1267.3	9.86508	11.6587
214	-7801.82	-1311.22	993.325	35.7057	53.5585	314	-7813.51	-1292.86	-1292.86	40.8689	31.2527
215	-7737.68	-1294.09	992.074	37.0437	58.49	315	-7863.17	-1267.05	-1267.05	11.3627	4.13189
216	-7633.71	-1297.65	993.089	16.8893	70.3722	316	-7951.91	-1301.53	-1301.53	1.15485	0
217	-7588.24	-1303.36	992.347	8.52635	46.8949	317	-7825.25	-1289.89	-1289.89	30.0166	24.0133
218	-7612.89	-1303.56	992.389	18.7176	60.1636	318	-7819.18	-1295.51	-1295.51	33.4053	45.654
219	-7611.46	-1295.4	992.517	19.0571	87.3448	319	-7876.96	-1264.91	-1264.91	4.34917	6.08884
220	-7737.13	-1286.91	993.597	27.8768	54.3598	320	-7868.73	-1289.39	-1289.39	27.0042	10.2873
221	-7724.76	-1270.51	993.789	11.371	30.522	321	-7874.01	-1280.61	-1280.61	14.7592	9.08257
222	-7623.28	-1266.76	992.008	15.6605	67.2096	322	-7811.11	-1258.3	-1258.3	19.1725	17.2553
223	-7757.46	-1261.49	994.961	13.3135	26.627	323	-7807.59	-1291.31	-1291.31	21.6056	51.8535
224	-7732.45	-1258.93	993.469	7.10675	34.3493	324	-7854.67	-1287.93	-1287.93	29.1159	45.2913
225	-7699.95	-1255.68	996.019	13.7449	30.2389	325	-7913.17	-1284.96	-1284.96	5.80716	3.2262
226	-7671.56	-1251.77	993.717	2.90779	18.9006	326	-7919	-1285.75	-1285.75	13.2056	0.943257
227	-7618.22	-1316.7	991.955	18.414	71.7511	327	-7888.98	-1270.5	-1270.5	13.1094	10.4875
228	-7598.19	-1315.03	994.921	9.19993	72.4494	328	-7826.96	-1261.79	-1261.79	14.0842	6.25962
229	-7588.85	-1307.43	994.306	14.6254	61.1606	329	-7849.76	-1271.86	-1271.86	21.3577	19.8848
230	-7686.25	-1283.16	993.646	8.87847	54.5392	330	-7880.07	-1270.55	-1270.55	6.87015	3.43507
231	-7790.8	-1279.86	994.045	23.9646	39.1001	331	-7824.1	-1280.09	-1280.09	13.3118	14.6429
232	-7765.39	-1266.4	993.423	14.3835	27.1689	332	-7825.51	-1269.51	-1269.51	21.8721	16.2015
233	-7668.69	-1256.59	993.996	16.5416	41.3541	333	-7829.4	-1279.26	-1279.26	20.2806	33.463
234	-7694.39	-1278.75	993.608	25.7638	56.7976	334	-7873.56	-1290.29	-1290.29	14.5863	5.30411
235	-7696.12	-1260.99	993.567	22.7755	53.9421	335	-7840.47	-1285.14	-1285.14	23.4691	24.7043
236	-7648.43	-1252.31	992.99	4.74878	11.5327	336	-7844.24	-1274.73	-1274.73	21.0528	34.0083
237	-7640.58	-1299.27	993.965	20.3945	57.5843	337	-7906.71	-1267.12	-1267.12	8.89116	1.77823
238	-7595.93	-1278.46	993.097	16.7932	53.4328	338	-7862.85	-1285.05	-1285.05	13.1318	26.2636
239	-7585.58	-1325.8	994.445	10.6503	27.3864	339	-7881.99	-1280.75	-1280.75	23.3124	11.6562
240	-7680	-1268.27	993.811	12.9476	46.6114	340	-7886.79	-1281.75	-1281.75	16.9465	7.06103
241	-7706.77	-1261.59	994.427	16.9031	37.3647	341	-7919	-1275.18	-1275.18	14.139	6.28401
242	-7616.63	-1296.12	993.033	21.3341	62.58	342	-7832.95	-1272.44	-1272.44	22.9715	19.9086
243	-7698.69	-1283.83	993.683	26.7786	49.4998	343	-7848.62	-1279.73	-1279.73	26.2535	41.4974
244	-7670.27	-1281.24	995.651	15.3809	46.1427	344	-7857.77	-1277.57	-1277.57	28.0843	19.0248
245	-7694.82	-1272.18	994.312	25.4299	61.2629	345	-7813.5	-1273.8	-1273.8	5.29608	18.5363
246	-7717.93	-1261.32	993.979	15.047	46.725	346	-7874.38	-1275.45	-1275.45	11.1974	5.59868
247	-7759.07	-1286.17	994.065	24.4764	33.0432	347	-7899.82	-1268.94	-1268.94	3.10559	1.5528
248	-7721.65	-1282.08	992.693	19.1002	43.5059	348	-7885.39	-1265.6	-1265.6	11.5032	11.5032
249	-7617.05	-1279.99	994.613	18.0395	50.7778	349	-7849.72	-1262.59	-1262.59	2.79389	6.98472
250	-7796.17	-1275.75	994.152	35.1303	41.5176	350	-7926.12	-1283.69	-1283.69	8.96374	0
251	-7664.67	-1266.3	993.082	9.84767	63.3065	351	-7908.01	-1274.79	-1274.79	16.0089	2.46291
252	-7689.88	-1255.76	995.125	6.88272	45.8848	352	-7900.02	-1298.81	-1298.81	10.7179	0
253	-7654.65	-1256.87	992.9	12.6952	34.6233	353	-7893.95	-1289.94	-1289.94	17.0134	8.95441
254	-7674.2	-1277.93	993.22	22.7728	62.6253	354	-7914.27	-1278.23	-1278.23	9.37896	0.937896
255	-7580.83	-1303.86	994.183	19.2438	57.7315	355	-7912.75	-1293.38	-1293.38	14.1571	0
256	-7632.78	-1288.74	993.712	14.8525	66.8364	356	-7819.33	-1262.96	-1262.96	21.8332	16.9814
257	-7702.11	-1276.49	994.482	19.6556	62.6523	357	-7901.38	-1279.04	-1279.04	7.84589	1.56918
258	-7789.18	-1270.8	995.876	25.6756	42.2892	358	-7819.85	-1273.05	-1273.05	17.0151	34.8404
259	-7779.58	-1273.69	993.894	22.9977	44.6426	359	-7816.35	-1266.58	-1266.58	22.3864	17.4116
260	-7752.01	-1250.16	995.186	27.1855	32.3636	360	-7868.31	-1281.76	-1281.76	11.6599	8.74493
261	-7790.46	-1301.67	995.049	20.3365	37.6226	361	-7829.8	-1264.36	-1264.36	28.4636	9.48787
262	-7593.4	-1299.93	995.695	16.4353	84.5245	362	-7906	-1295.48	-1295.48	14.2584	1.0968
263	-7622.03	-1299.36	993.894	15.5779	80.4856	363	-7879.71	-1288.18	-1288.18	7.40789	5.92631
264	-7587.41	-1288.6	995.431	11.3144	54.0576	364	-7905	-1286.83	-1286.83	13.3916	1.33916
265	-7633.37	-1249.23	994.436	1.36525	12.2872	365	-7893.16	-1266.48	-1266.48	20.4183	14.5845
266	-7593.58	-1319.75	994.537	31.1168	70.0128	366	-7855.41	-1268.78	-1268.78	26.2804	37.9606
267	-7616.94	-1306.78	992.985	21.2192	71.8189	367	-7836.77	-1267	-1267	4.94024	5.92829
268	-7708.77	-1286.62	993.771	24.0324	48.0648	368	-7908.88	-1281.23	-1281.23	12.039	8.02603
269	-7660.93	-1283.56	993.77	20.5149	59.835	369	-7895.19	-1283.65	-1283.65	9.40776	5.98675
270	-7618.81	-1258.41	994.112	10.1467	46.9286	370	-7900.4	-1264.98	-1264.98	5.93804	2.37522
271	-7603.05	-1324.77	995.015	29.2552	61.8859	371	-7913.06	-1287.3	-1287.3	11.5367	11.5367
272	-7609.26	-1314.15	996.198	18.5167	63.6512
273	-7728.74	-1287.19	994.35	12.5905	41.7474
274	-7706.25	-1271.2	995.901	23.2414	47.4124
275	-7780.56	-1290.74	995.383	17.5505	42.9988
276	-7641.8	-1285.02	995.23	17.8431	58.8823
277	-7734.78	-1252.11	994.995	9.55517	17.7453
278	-7618.37	-1320.89	995.804	18.0914	71.0734
279	-7581.82	-1310.42	993.933	8.10264	41.5261
280	-7793.6	-1289.53	995.581	35.3049	35.3049
281	-7611.9	-1276.25	996.246	15.9333	57.0244
282	-7699.92	-1269.37	994.57	13.0462	42.4002
283	-7651.4	-1263.11	993.253	24.1161	56.7437
284	-7759.11	-1294.06	995.068	27.6257	58.2114
285	-7791.18	-1293.79	996.221	16.8199	31.3972
286	-7772.98	-1292.81	995.151	23.504	32.6444
287	-7653.15	-1288.98	996.106	16.4838	44.5063
288	-7619.83	-1272.44	994.532	18.9412	56.8235
289	-7686.17	-1268.5	994.286	19.3248	62.5757
290	-7743.07	-1254.58	995.723	25.5485	26.5704
291	-7716.13	-1286.31	994.464	18.1576	49.9333
292	-7647.32	-1266.17	994.192	18.8741	70.7779
293	-7734.91	-1263.08	996.249	26.7188	40.0783
294	-7689.48	-1264.58	993.689	25.1702	51.9136
295	-7772.18	-1260.24	995.985	21.9253	36.5422
296	-7752.35	-1259.52	994.661	19.09	31.572
297	-7657.79	-1261.08	995.481	12.9914	62.5948
298	-7765.68	-1257.65	995.521	19.7261	18.3171
299	-7611.23	-1321.94	995.137	19.3496	83.445
300	-7797.68	-1308.9	994.756	29.7012	51.1521
301	-7628.47	-1305.04	993.301	20.2741	75.8644
302	-7749.19	-1273.7	995.169	10.1204	37.5901
303	-7644.54	-1270.04	995.369	10.7075	58.8913
304	-7760.31	-1253.46	996.407	21.7305	31.9566
305	-7685.22	-1277.31	995.579	17.1915	57.8259
306	-7793.88	-1270.74	996.116	29.2402	24.3668
307	-7650.66	-1285.53	994.413	23.5098	70.5293
308	-7630.81	-1276.33	996.102	26.2101	70.4961
309	-7755.36	-1276.57	996.523	18.8928	42.2309
310	-7621.44	-1285.97	997.952	18.7031	61.3046
311	-7764.84	-1283.38	995.747	19.5368	34.6334
312	-7641.34	-1276.85	995.993	12.8258	68.4041
313	-7718.02	-1269.72	994.049	18.0999	44.8563
314	-7701.46	-1262	997.91	14.0843	47.2831
315	-7627.57	-1257.69	996.124	22.9371	58.8385
316	-7748.19	-1291.34	996.333	24.7927	46.2798
317	-7589.15	-1293.23	996.923	18.6111	62.8123
318	-7774.14	-1285.69	995.735	19.3223	28.4152
319	-7773.95	-1268.76	996.986	14.3732	23.9553
320	-7678.57	-1262.73	995.159	22.5993	61.341
321	-7768.94	-1263.71	996.12	17.3911	21.4045
322	-7644.6	-1258.97	994.878	11.6154	46.4616
323	-7578.82	-1320.13	995.996	9.81757	34.9069
324	-7795.49	-1283.42	995.91	28.3122	38.3047
325	-7781.12	-1268.35	996.424	9.98338	23.7105
326	-7615.14	-1269.66	996.121	15.0294	71.3896
327	-7763.13	-1267.59	996.812	15.5167	27.1542
328	-7630.34	-1321.88	995.738	26.2098	53.5591
329	-7628.69	-1295.11	996.662	18.5575	55.6726
330	-7743.56	-1269.98	996.496	24.7637	56.0824
331	-7778.31	-1262.76	997.005	17.4926	23.3235
332	-7604.88	-1288.4	997.134	21.7958	63.4922
333	-7786.58	-1285.61	996.81	33.258	47.8084
334	-7664.85	-1272.41	995.335	16.5339	61.4117
335	-7740.12	-1248.63	999.821	16.5646	12.8836
336	-7622.87	-1304.1	998.26	25.3883	66.3371
337	-7594.69	-1293.5	998.309	18.5703	65.9565
338	-7626.93	-1286.61	997.885	19.1314	84.4969
339	-7608.5	-1269.93	996.914	24.9229	43.9816
340	-7630.9	-1265.19	995.986	15.023	66.1014
341	-7580.73	-1315.5	998.276	7.4909	44.9454
342	-7601.83	-1296.27	997.39	25.9877	72.7657
343	-7779.15	-1282.65	997.269	19.6289	31.5769
344	-7670.46	-1267.23	995.68	9.73552	56.7905
345	-7786.29	-1261.77	996.669	21.2533	36.4343
346	-7634.6	-1287.48	998.361	23.7684	76.707
347	-7752.3	-1278.62	997.078	23.0068	50.9436
348	-7785.46	-1277.59	996.54	32.3576	49.8846
349	-7613.9	-1258.88	997.194	12.2658	50.8155
350	-7706.3	-1255.89	997.084	15.0227	32.7769
351	-7649.49	-1251.53	997.445	15.406	51.8201
352	-7593.56	-1279.42	997.36	9.68142	61.3156
353	-7678.29	-1273.93	996.136	12.6536	54.0652
354	-7600.5	-1273.11	997.979	19.1578	55.2195
355	-7793.05	-1262.67	997.977	25.0635	37.5953
356	-7596.04	-1323.42	997.873	22.3138	64.4622
357	-7599.74	-1315.81	998.726	15.9922	66.1009
358	-7614.64	-1301.25	996.558	25.7423	72.4003
359	-7720.13	-1277.06	997.72	9.43249	41.2672
360	-7636.49	-1265.03	998.073	10.0419	60.2514
361	-7641.11	-1254.3	997.048	6.5562	61.1912
362	-7607.18	-1305.67	996.858	20.0184	72.5668
363	-7647.19	-1283.87	996.471	19.8891	65.517
364	-7603.25	-1278.03	997.737	14.9996	69.2287
365	-7639.74	-1269.41	997.752	18.4758	55.4274
366	-7612.56	-1319.67	999.476	14.2741	42.8222
367	-7613.56	-1308.18	997.768	19.052	65.1778
368	-7796.71	-1297.47	998.219	21.6945	31.5557
369	-7604.5	-1266.16	999.341	2.6051	49.497
370	-7748.94	-1258.85	997.544	20.489	38.2461
371	-7582.44	-1297.82	998.783	1.46066	21.91
372	-7610.32	-1285.68	998.225	29.2906	53.4871
373	-7648.48	-1260.14	998.911	19.5519	57.5384
374	-7651.74	-1255.76	998.032	11.6556	37.8808
375	-7802.21	-1293.45	998.644	34.6087	24.5145
376	-7756.07	-1289.59	996.409	22.72	52.1223
377	-7595.65	-1285.76	996.895	13.0972	52.3888
378	-7725.07	-1282.59	998.722	14.3284	45.8508
379	-7710.06	-1280.37	998.387	15.1675	44.7043
380	-7713.57	-1269.87	997.423	11.8614	34.3982
381	-7723.83	-1261.74	996.329	9.47456	25.2655
382	-7739.4	-1255.85	998.436	10.878	34.4471
383	-7751.2	-1250.63	997.594	9.32795	29.5385
384	-7637.07	-1273.5	997.232	11.8496	66.3579
385	-7730.64	-1265.35	997.83	22.7104	50.828
386	-7773.16	-1274.87	998.673	29.7895	38.8167
387	-7792.97	-1282.92	998.492	35.3516	38.5654
388	-7777.22	-1274.27	998.439	24.2872	31.2264
389	-7761.95	-1274.33	997.888	14.4407	30.4858
390	-7693	-1254.69	999.495	12.4163	47.1818
391	-7759.74	-1284.13	998.636	29.1819	43.7728
392	-7743.33	-1277.13	998.849	26.9671	51.5892
393	-7660.56	-1267.88	998.533	7.11136	51.2018
394	-7687.6	-1270.04	997.889	17.7285	50.2308
395	-7625.53	-1260.87	998.959	14.1052	50.3758
396	-7698.61	-1269.24	999.099	20.6914	50.9327
397	-7779.52	-1256.98	999.009	20.5353	22.1149
398	-7785.38	-1255.09	1000.93	17.2381	46.9259
399	-7615.7	-1285.64	997.824	15.3931	86.4384
400	-7702.04	-1279.94	998.707	17.9657	44.9142
401	-7733.58	-1281.24	999.909	26.1339	42.0414
402	-7630.17	-1275.38	999.832	16.6722	51.0587
403	-7674	-1263.87	999.541	11.4592	52.9989
404	-7713.18	-1260.72	998.674	12.5448	10.9767
405	-7639.29	-1260.41	998.658	18.9266	54.5531
406	-7769.77	-1251.2	1000.64	16.6649	25.8593
407	-7605.29	-1322.58	999.242	20.4552	63.6384
408	-7621.88	-1294.32	996.762	16.2076	68.072
409	-7798.55	-1276.65	999.57	12.0961	24.1921
410	-7691.76	-1266.79	1000.04	23.0623	36.2408
411	-7706.65	-1261.86	999.511	19.1023	35.8168
412	-7634.16	-1258.73	998.686	7.83965	54.8776
413	-7792.16	-1275.17	999.875	38.8099	53.649
414	-7687.08	-1276.08	998.959	11.1656	44.6623
415	-7703.78	-1273.06	1001.29	13.1222	40.1867
416	-7616.21	-1263.26	999.191	8.92673	42.0831
417	-7658.49	-1263.28	1000.41	12.9585	45.3547
418	-7606.57	-1312.14	1000.99	19.804	56.5829
419	-7633.22	-1280.01	1001.54	19.4083	55.2391
420	-7656.02	-1270.01	997.826	20.3801	70.7309
421	-7622.97	-1266.88	998.638	12.4433	53.921
422	-7740.6	-1263.05	1000.82	13.8236	40.0157
423	-7757	-1252.57	999.481	10.7903	20.2318
424	-7781.05	-1288.18	1001.87	13.0723	24.0805
425	-7741.38	-1283.76	999.49	26.2459	60.6935
426	-7657.26	-1254.57	999.122	22.3283	35.7253
427	-7617.53	-1320.61	1000.09	12.5508	65.0361
428	-7627.54	-1303.96	1000.15	16.6706	66.6825
429	-7728.13	-1270.67	999.521	19.0671	34.0484
430	-7738.7	-1270.04	1000.46	22.6741	32.3915
431	-7768.3	-1267.23	999.169	11.1903	22.3805
432	-7716.53	-1264.12	999.747	16.9469	28.6794
433	-7730.96	-1251.69	1000.82	7.59934	19.7583
434	-7581.99	-1324.8	999.279	9.97909	44.9059
435	-7776.55	-1292.58	1000.51	20.8176	28.9134
436	-7588.08	-1286.81	1002.42	8.39732	47.8647
437	-7767.54	-1279.79	999.965	21.4467	22.5755
438	-7662.12	-1275.95	999.51	20.9601	50.5509
439	-7597.78	-1280.41	1000.57	17.7891	68.3101
440	-7782.57	-1275.73	999.558	17.0321	35.6125
441	-7608.26	-1276.3	1001.73	20.7631	56.8254
442	-7766.22	-1259.26	1001.75	7.00869	16.3536
443	-7721.09	-1254.54	999.961	10.1289	32.9191
444	-7668.07	-1254.3	1000.5	6.90112	36.806
445	-7790.78	-1255.13	1000.46	17.6036	34.407
446	-7703.46	-1265.49	1002.06	13.6559	46.2785
447	-7605.34	-1283.29	1001.23	22.2999	72.717
448	-7751.98	-1281.05	1000.24	38.36	46.3516
449	-7613.81	-1277.49	1001.26	16.9128	54.1211
450	-7750.45	-1271.48	1001.07	16.7279	64.6813
451	-7611.58	-1267.26	1000.33	10.0336	28.6674
452	-7800.21	-1262.99	1001.81	25.2363	22.648
453	-7775.33	-1256.38	1001.37	19.36	25.8134
454	-7694.33	-1248.24	1001.52	2.68757	10.7503
455	-7592.55	-1301.74	1000.47	22.8444	69.1505
456	-7648.81	-1277.31	1001.13	18.916	56.748
457	-7638.51	-1278.3	1001.99	13.1696	63.8218
458	-7709.08	-1251.68	1000.26	9.89729	32.991
459	-7584.17	-1306.95	1001.37	20.172	45.3869
460	-7613.68	-1299.29	1001.17	13.8538	47.1029
461	-7770.2	-1273.18	1001.07	7.64423	33.6346
462	-7641.12	-1268.96	1003.39	12.1896	31.0281
463	-7759.59	-1259.43	1001.82	17.8012	34.2331
464	-7637.38	-1255.73	1001.62	7.75834	6.20667
465	-7729.43	-1246.73	1001.94	4.80028	18.0011
466	-7796.6	-1302.28	1000.52	28.6691	44.7237
467	-7624.76	-1291.28	1002.41	18.9598	56.8795
468	-7788.23	-1278.85	1002.06	21.7404	42.4926
469	-7665.45	-1269.87	1000.45	29.0179	54.0789
470	-7750.22	-1262.28	1001.66	15.4745	32.3557
471	-7701.75	-1253.38	1002.55	17.8504	30.7026
472	-7753.21	-1251.84	1001.12	23.4973	38.1832
473	-7735.69	-1251.96	1001.82	12.4481	26.0279
474	-7645.36	-1273.02	1000.99	33.0517	54.5354
475	-7761.3	-1267.99	1001.51	15.3795	44.7405
476	-7679.25	-1262.43	1001.86	15.9616	43.8943
477	-7729.16	-1257.55	1002.19	10.1568	31.4861
478	-7746.46	-1258.75	1001.19	13.0453	19.5679
479	-7589.21	-1323.22	1000.11	12.2565	64.3465
480	-7620.45	-1298.08	1001.61	14.2168	74.243
481	-7630.53	-1285.24	1002.72	17.6135	61.6474
482	-7599.83	-1287.22	1001.88	15.8656	69.8085
483	-7785.71	-1263.71	1000.39	8.87392	20.168
484	-7780.99	-1262.95	1002.22	14.0587	24.2122
485	-7796.73	-1255.83	1001.28	16.5812	34.8206
486	-7777.13	-1250.56	1002.42	5.67498	23.6458
487	-7626.19	-1296.74	1001.58	18.1422	50.24
488	-7627.35	-1279.17	1002.14	13.7154	52.2901
489	-7675.43	-1271.27	1000.07	8.60289	53.0512
490	-7709.4	-1266.66	1000.83	19.6015	37.1397
491	-7714.62	-1256.1	999.129	16.3131	45.4435
492	-7798.22	-1285.1	1001.94	27.3081	39.4451
493	-7601.72	-1297.78	1002.71	17.1311	79.4259
494	-7599.52	-1294.41	1002.63	14.0749	50.8861
495	-7608.9	-1290.78	1001.21	11.5688	71.5163
496	-7722.33	-1247.27	1003.05	21.147	24.486
497	-7610.69	-1310.87	1001.72	7.96534	30.2683
498	-7793.86	-1284.82	1002.8	23.7735	49.7082
499	-7726.78	-1265.82	1002.93	8.5182	27.6842
500	-7790.75	-1298.38	1001.33	15.3706	26.8985
501	-7787.27	-1290.92	1002.21	12.3292	26.9002
502	-7740.16	-1276.57	1001.88	25.5144	42.1542
503	-7663.25	-1259.19	1001.95	11.322	54.9923
504	-7754.24	-1258.83	1002.26	10.7963	31.1894
505	-7598.1	-1310.4	1002	9.95241	51.9737
506	-7785.81	-1270.69	1001.67	11.4379	22.3039
507	-7602.3	-1318.41	1001.96	12.6947	40.3922
508	-7615.98	-1292.86	1002.11	17.4921	63.6076
509	-7762.73	-1285.03	1002.74	6.86515	27.4606
510	-7787.98	-1282.88	1003.93	12.4908	21.1382
511	-7763.43	-1276.65	1002.16	20.6529	40.2188
512	-7748.48	-1277.48	1002.61	20.0976	40.1951
513	-7710.45	-1273.48	1002.38	14.7574	34.8812
514	-7719.41	-1276.39	1002.69	15.3889	40.5708
515	-7620.13	-1285.05	1003.4	12.0777	63.1757
516	-7735.8	-1257.28	1001.86	16.9795	47.0202
517	-7792.12	-1288.91	1003.37	18.3867	25.9577
518	-7728.82	-1273.83	1002.86	21.1785	53.6523
519	-7651.76	-1256.79	1003.34	6.38146	15.3155
520	-7726.87	-1251.6	1003.12	23.3943	32.1671
521	-7584.79	-1295.96	1003.37	16.1824	36.0991
522	-7604.41	-1273.33	1002.69	15.1423	52.3099
523	-7665.45	-1265.55	1001.99	10.9774	54.8868
524	-7612.06	-1284.94	1002.81	14.4444	73.6662
525	-7744.39	-1271.97	1002.81	24.1387	27.3572
526	-7710.09	-1253	1003.98	10.4707	31.412
527	-7654.79	-1271.18	1003.15	27.4417	56.4975
528	-7771.33	-1263.49	1003.92	27.495	31.0813
529	-7683.07	-1258.56	1003.72	22.4765	39.9582
530	-7683.22	-1251.85	1004.38	8.97517	23.5598
531	-7634.96	-1289.52	1003.79	8.47585	40.4957
532	-7675.05	-1252.33	1004.19	29.7175	50.5198
533	-7645.57	-1304.06	1003.94	11.7977	36.8679
534	-7771.85	-1279.12	1003.66	24.0541	37.1746
535	-7624.15	-1273.99	1003.1	9.80409	49.0204
536	-7630.39	-1271.36	1004.03	16.7132	50.1396
537	-7713.81	-1268.14	1003.33	7.1135	24.5021
538	-7644.67	-1258.16	1003.62	7.55153	11.8667
539	-7658.64	-1256.19	1003.2	9.13097	13.6965
540	-7593.58	-1287.44	1004.12	20.5333	61.6
541	-7601.42	-1278.54	1004.6	11.0553	38.6937
542	-7767.85	-1271.33	1004.22	18.3531	17.0422
543	-7766.84	-1266.08	1004.23	12.5315	16.7087
544	-7690.71	-1249.65	1004.74	2.66953	16.0172
545	-7651.73	-1297.21	1004.08	13.0672	32.1653
546	-7779.95	-1270.32	1003.74	18.2293	19.8865
547	-7801.32	-1295.08	1003.93	30.3691	28.7707
548	-7783.05	-1279.19	1004.21	22.923	14.7362
549	-7776.12	-1271.93	1005	21.8109	22.8495
550	-7731.95	-1260.73	1003.46	25.2197	20.7692
551	-7639.8	-1289.99	1004.56	18.757	50.0188
552	-7797.83	-1279.26	1005.17	17.856	28.5697
553	-7593.45	-1278.72	1005.19	11.2801	29.6103
554	-7796.18	-1273.96	1004.15	12.3629	26.0995
555	-7613.4	-1274.18	1004.97	9.61622	40.8689
556	-7775.58	-1262.89	1005.47	15.6021	15.6021
557	-7766.97	-1280.71	1004.33	20.0159	42.8912
558	-7780.93	-1275.16	1003.75	6.47682	32.3841
559	-7605	-1270.07	1005.56	9.30209	37.2084
560	-7618.32	-1267.03	1005.38	9.37676	20.3163
561	-7710.63	-1260.93	1004.24	17.8073	46.0023
562	-7794.92	-1259.29	1005.56	10.0339	10.9461
563	-7664.68	-1294.09	1005.01	10.3214	14.7448
564	-7700.94	-1248.03	1004.94	8.58685	15.947
565	-7635.54	-1297.87	1004.04	12.5022	34.0968
566	-7799.62	-1288.94	1005.14	31.6509	34.5282
567	-7790.21	-1272.31	1004.92	20.041	20.041
568	-7800.37	-1269.42	1005.02	18.7819	27.7645
569	-7779.59	-1259.34	1005.54	15.8827	23.824
570	-7723.27	-1258.19	1004.51	14.8568	29.7136
571	-7617.57	-1280.75	1004.69	9.29103	35.6156
572	-7696.61	-1254.37	1004.68	14.9142	34.7998
573	-7782.02	-1252.52	1005.33	12.0928	34.263
574	-7704.92	-1257.12	1005.12	9.79246	40.8019
575	-7718.43	-1251.86	1005.26	4.84416	19.3767
576	-7744.67	-1262.56	1005.44	1.59081	9.54484
577	-7802.89	-1282.18	1005.61	32.1855	32.1855
578	-7796.83	-1252.95	1005.97	0	6.83912
579	-7787.65	-1261.39	1007.02	18.8115	18.8115

## Sheet: Emb#2(raw)
3 ID	Cell Position X	Cell Position Y	Cell Position Z	her1	her7	1 ID	Cell Position X	Cell Position Y	Cell Position Z	her1	her7
0	-9345.75	622.225	931.778	46	59	0	-9407.86	601.343	601.343	36	24
1	-9346.92	629.845	931.078	39	57	1	-9395.09	605.357	605.357	51	54
2	-9325.93	628.317	933.33	28	58	2	-9356.67	620.021	620.021	30	36
3	-9336.75	648.954	930.151	53	95	3	-9376.66	621.778	621.778	68	64
4	-9349.27	660.11	930.434	29	52	4	-9406.71	624.356	624.356	18	25
5	-9343.18	656.656	930.2	27	50	5	-9389.15	629.565	629.565	52	61
6	-9344.02	609.726	930.987	33	38	6	-9366.44	620.114	620.114	87	104
7	-9322.1	612.602	933.534	56	74	7	-9366.97	635.977	635.977	55	66
8	-9349.3	618.405	933.211	34	47	8	-9381.44	631.894	631.894	31	52
9	-9289.63	637.926	931.995	64	108	9	-9356.17	636.303	636.303	53	74
10	-9325.05	637.014	933.539	54	100	10	-9421.45	641.138	641.138	40	58
11	-9324.47	661.668	930.374	39	63	11	-9376.93	644.015	644.015	35	52
12	-9312.58	608.473	932.006	54	81	12	-9409.7	644.219	644.219	56	103
13	-9335.37	606.876	931.597	42	71	13	-9427.27	643.877	643.877	23	25
14	-9300.68	603.795	932.892	60	105	14	-9405.02	638.62	638.62	88	94
15	-9276.79	610.958	933.226	58	132	15	-9358.92	647.435	647.435	35	61
16	-9303.41	610.686	933.382	45	65	16	-9379.56	656.642	656.642	24	45
17	-9315.74	619.64	934.65	69	142	17	-9392.22	652.727	652.727	34	41
18	-9264.77	641.693	932.489	78	164	18	-9414.64	662.412	662.412	39	53
19	-9320.89	636.794	933.427	56	98	19	-9379.2	665.727	665.727	30	48
20	-9346.29	638.915	932.998	29	47	20	-9394.86	667.98	667.98	26	41
21	-9291.21	653.8	932.465	61	107	21	-9438.15	672.571	672.571	18	53
22	-9269.6	583.522	931.913	44	78	22	-9442.58	614.963	614.963	11	8
23	-9280.59	578.171	933.068	35	54	23	-9368.29	609.46	609.46	59	90
24	-9210.3	593.179	931.876	13	47	24	-9382.85	607.012	607.012	74	71
25	-9270.84	589.811	931.984	39	54	25	-9356.56	606.409	606.409	88	120
26	-9262.84	590.463	932.483	34	69	26	-9422.62	618.91	618.91	40	34
27	-9271.14	598.228	932.485	48	82	27	-9451.88	621.372	621.372	18	2
28	-9166.63	602.08	933.077	22	54	28	-9454.55	618.673	618.673	19	6
29	-9137.46	631.601	932.611	27	71	29	-9401.7	613.808	613.808	62	48
30	-9338.11	627.695	932.391	50	79	30	-9431.98	624.445	624.445	11	19
31	-9149.94	624.735	931.987	25	60	31	-9424.48	624.85	624.85	21	21
32	-9244.36	629.791	935.648	52	134	32	-9436.94	628.129	628.129	25	18
33	-9156.88	631.694	933.184	26	72	33	-9362.05	631.983	631.983	59	73
34	-9157.94	639.779	930.418	30	79	34	-9447.62	641.906	641.906	31	17
35	-9144.95	635.946	931.522	40	110	35	-9438.18	647.305	647.305	20	19
36	-9335.99	636.983	931.544	54	70	36	-9455.48	643.465	643.465	18	22
37	-9285.54	632.265	935.276	37	49	37	-9407.04	661.912	661.912	38	69
38	-9155.7	635.811	932.247	32	82	38	-9355.69	669.707	669.707	33	35
39	-9136.29	642.089	932.192	36	91	39	-9408.81	588.484	588.484	29	35
40	-9140.04	648.657	932.365	41	109	40	-9430.81	583.875	583.875	7	6
41	-9151.56	649.356	930.945	30	69	41	-9363.38	595.242	595.242	55	80
42	-9259.34	653.491	933.784	31	77	42	-9392.61	593.738	593.738	47	44
43	-9270.36	655.068	932.475	72	147	43	-9450.71	596.67	596.67	14	13
44	-9156.72	653.902	933.009	28	74	44	-9442.23	602.445	602.445	17	9
45	-9225.42	655.17	933.721	29	68	45	-9376.67	607.209	607.209	51	48
46	-9234.38	656.321	931.539	27	54	46	-9419.97	599.327	599.327	26	27
47	-9137.26	662.463	931.861	45	113	47	-9445.74	608.369	608.369	21	28
48	-9135.33	679.315	931.505	35	92	48	-9453.61	608.093	608.093	11	3
49	-9276.19	584.743	932.622	56	94	49	-9461.91	611.98	611.98	6	6
50	-9256.49	583.951	934.101	42	71	50	-9427.5	614.346	614.346	20	16
51	-9338.4	597.717	933.992	66	93	51	-9433.71	615.917	615.917	24	28
52	-9202.48	604.351	931.678	21	54	52	-9472.92	611.211	611.211	10	5
53	-9216.13	616.484	934.729	63	147	53	-9464.1	618.106	618.106	10	3
54	-9163.28	616.455	931.637	36	64	54	-9386.12	615.428	615.428	59	62
55	-9232.86	625.623	933.034	30	67	55	-9471.45	625.908	625.908	12	5
56	-9145.31	624.68	932.891	23	62	56	-9372.42	617.402	617.402	32	39
57	-9311.77	636.669	933.266	53	75	57	-9354.83	624.139	624.139	67	76
58	-9144.02	654.679	931.963	30	82	58	-9399.19	632.663	632.663	95	124
59	-9162.96	656.536	931.128	37	150	59	-9486.65	631.395	631.395	10	4
60	-9124.75	670.877	933.41	28	82	60	-9503.06	624.66	624.66	10	11
61	-9284.7	570.588	934.572	9	16	61	-9511.08	626.57	626.57	5	1
62	-9347.3	595.913	932.707	58	90	62	-9497.59	623.251	623.251	3	7
63	-9207.28	604.038	932.769	44	138	63	-9521.28	629.151	629.151	8	2
64	-9198.82	603.609	932.225	28	63	64	-9501.36	637.55	637.55	7	4
65	-9324.98	606.654	933.033	63	114	65	-9514.78	641.54	641.54	6	3
66	-9197.01	613.21	931.898	31	85	66	-9460.72	637.879	637.879	14	16
67	-9172.71	628.885	931.548	41	131	67	-9472.45	650.902	650.902	24	14
68	-9263.47	628.872	933.498	41	89	68	-9513.36	653.331	653.331	7	4
69	-9218.8	638.081	931.575	10	36	69	-9483.65	658.738	658.738	16	8
70	-9168.71	647.347	931.676	51	134	70	-9465.58	660.74	660.74	22	13
71	-9153.6	661.44	931.155	32	72	71	-9474.03	666.237	666.237	25	18
72	-9264.32	582.211	934.162	35	67	72	-9357.21	664.041	664.041	38	54
73	-9213.59	604.971	932.188	49	78	73	-9455.35	600.416	600.416	15	15
74	-9192	618.767	932.57	34	76	74	-9518.5	608.114	608.114	4	5
75	-9176.35	627.248	932.98	48	104	75	-9525.93	621.532	621.532	5	5
76	-9242.07	633.456	934.004	47	91	76	-9481.02	620.553	620.553	11	9
77	-9189.53	649.168	931.048	21	53	77	-9518.1	622.946	622.946	9	0
78	-9145.08	662.45	932.28	15	59	78	-9479.96	630.188	630.188	8	2
79	-9132.19	671.138	933.231	58	150	79	-9495.31	631.556	631.556	5	5
80	-9136.4	671.964	933.011	32	91	80	-9475.98	630.845	630.845	12	8
81	-9273.56	575.712	933.594	31	59	81	-9504.15	633.6	633.6	9	2
82	-9343.28	585.008	932.944	41	63	82	-9388.85	637.783	637.783	61	90
83	-9268.76	593.627	934.213	29	60	83	-9525.85	637.788	637.788	6	3
84	-9310.27	601.519	934.374	69	122	84	-9520.24	650.221	650.221	5	1
85	-9166.22	608.112	931.989	13	40	85	-9419.48	663.255	663.255	26	55
86	-9206.63	613.63	932.414	33	84	86	-9480.77	667.943	667.943	10	3
87	-9271.47	620.205	934.591	33	46	87	-9390.17	664.204	664.204	56	69
88	-9184.54	619.712	932.574	35	130	88	-9410.41	579.084	579.084	13	13
89	-9196.13	624.872	932.277	33	101	89	-9398.94	589.982	589.982	28	39
90	-9181.2	629.32	931.888	27	66	90	-9426.95	596.576	596.576	22	35
91	-9197.27	634.414	933.46	68	182	91	-9380.95	594.382	594.382	66	102
92	-9214.93	642.523	932.434	20	43	92	-9409.85	600.845	600.845	47	34
93	-9187.89	637.483	932.059	31	72	93	-9483.79	611.263	611.263	5	2
94	-9152.03	655.795	932.107	31	106	94	-9439.77	622.23	622.23	10	13
95	-9340.39	662.17	932.581	28	32	95	-9411.52	625.005	625.005	43	50
96	-9301.42	592.764	934.8	48	71	96	-9387.31	581.827	581.827	15	21
97	-9290.38	591.837	933.637	26	44	97	-9363.86	580.433	580.433	59	68
98	-9317.42	594.121	933.95	69	92	98	-9378.16	583.397	583.397	32	56
99	-9155.5	608.439	933.329	29	70	99	-9431.46	592.788	592.788	15	12
100	-9201.99	618.512	932.738	17	76	100	-9361.06	604.875	604.875	64	91
101	-9189.07	626.149	932.467	30	90	101	-9414.71	634.174	634.174	29	33
102	-9195.32	654.124	932.944	38	115	102	-9435.99	660.142	660.142	23	38
103	-9143.88	667.152	934.113	53	137	103	-9357.2	580.02	580.02	38	59
104	-9143.89	675.608	931.984	34	119	104	-9436	610.217	610.217	16	14
105	-9335.98	573.867	933.213	12	18	105	-9523.81	613.443	613.443	5	4
106	-9296.19	592.96	934.698	24	46	106	-9510.56	619.193	619.193	10	5
107	-9160.61	613.615	932.728	42	106	107	-9382.66	645.044	645.044	49	68
108	-9244.5	616.556	934.907	45	100	108	-9400.82	663.41	663.41	38	64
109	-9212.23	621.385	933.026	40	70	109	-9460.24	589.816	589.816	3	2
110	-9207.21	632.282	932.784	29	70	110	-9397.74	597.337	597.337	58	86
111	-9281.48	635.561	934.837	37	76	111	-9368.41	595.657	595.657	60	60
112	-9161.39	650.993	933.566	45	140	112	-9510.32	611.957	611.957	6	9
113	-9155.43	679.833	933.096	42	115	113	-9406.91	609.398	609.398	37	37
114	-9301.6	581.815	934.32	21	44	114	-9375.91	635.07	635.07	48	55
115	-9194.01	608.623	933.749	38	100	115	-9399.64	655.072	655.072	30	35
116	-9182.02	610.529	932.571	34	106	116	-9471.18	618.973	618.973	10	13
117	-9294.53	613.903	935.003	80	155	117	-9392.71	623.105	623.105	57	68
118	-9200.54	640.289	933.252	25	71	118	-9473.01	627.465	627.465	3	4
119	-9182.44	639.016	932.598	38	157	119	-9370.85	580.465	580.465	26	33
120	-9253.91	649.115	934.297	35	78	120	-9380.84	625.101	625.101	56	75
121	-9298.92	654.156	933.086	58	105	121	-9467.45	630.795	630.795	9	4
122	-9158.53	662.902	934.838	51	145	122	-9416.8	624.024	624.024	39	54
123	-9232.8	579.002	936.617	23	60	123	-9485.81	658.002	658.002	3	7
124	-9254.17	609.669	934.435	45	92	124	-9489.63	621.206	621.206	7	7
125	-9326.28	618.148	937.261	55	83	125	-9419.64	617.342	617.342	33	30
126	-9342.15	637.933	933.395	37	85	126	-9459.56	627.399	627.399	16	13
127	-9127.48	658.513	933.65	49	143	127	-9384.65	629.842	629.842	31	60
128	-9284.47	654.263	933.924	32	66	128	-9384.94	658.973	658.973	35	54
129	-9263.18	571.934	936.437	22	39	129	-9530.78	657.658	657.658	3	1
130	-9220.06	609.43	934.619	50	123	130	-9460.43	658.585	658.585	13	13
131	-9279.25	618.937	935.134	58	91	131	-9514.21	610.814	610.814	6	2
132	-9289	647.773	935.287	41	67	132	-9437.65	640.702	640.702	18	24
133	-9173.5	651.71	933.213	28	101	133	-9491.73	647.491	647.491	5	4
134	-9317.72	584.565	937.162	24	54	134	-9482.11	652.518	652.518	17	10
135	-9191.55	599.29	935.669	55	119	135	-9465.97	584.808	584.808	7	3
136	-9333.19	608.631	935.376	73	97	136	-9416.48	597.032	597.032	36	44
137	-9346.34	608.8	936.033	63	94	137	-9476.11	623.016	623.016	16	6
138	-9342.88	625.936	935.918	38	61	138	-9445.08	629.474	629.474	28	13
139	-9274.12	626.701	936.99	77	127	139	-9363.98	655.699	655.699	43	80
140	-9264.86	652.966	934.833	36	53	140	-9471.75	657.909	657.909	13	15
141	-9159.44	598.38	935.005	12	73	141	-9427.66	589.239	589.239	22	18
142	-9260.95	634.239	934.351	31	79	142	-9357.64	590.17	590.17	79	88
143	-9338.2	631.943	935.546	50	81	143	-9382.07	604.551	604.551	64	83
144	-9330	638.988	935.248	46	81	144	-9390.46	607.508	607.508	47	70
145	-9154.32	641.769	934.068	61	119	145	-9528.18	617.337	617.337	5	1
146	-9128.14	647.891	934.107	43	85	146	-9499.59	649.258	649.258	6	6
147	-9170.54	655.37	932.645	34	93	147	-9392.24	580.031	580.031	15	27
148	-9309.08	581.01	937.358	42	44	148	-9502.42	604.05	604.05	4	4
149	-9261.04	585.984	935.658	36	86	149	-9404.3	600.192	600.192	63	53
150	-9186.13	599.406	934.491	23	92	150	-9530.91	604.409	604.409	6	5
151	-9179.39	603.183	933.992	32	105	151	-9424.7	602.709	602.709	22	26
152	-9151.61	602.24	934.203	11	20	152	-9508.92	608.227	608.227	1	1
153	-9283.13	604.858	937.931	73	91	153	-9379.87	616.079	616.079	40	56
154	-9307.71	607.562	935.629	45	71	154	-9536	615.115	615.115	11	3
155	-9279.2	624.117	936.718	24	50	155	-9463.79	613.863	613.863	3	3
156	-9296.63	630.034	936.768	48	52	156	-9369.16	627.44	627.44	62	71
157	-9180.53	648.418	935.349	74	166	157	-9407.75	632.35	632.35	52	64
158	-9321.82	649.861	934.136	30	63	158	-9451.67	657.176	657.176	18	25
159	-9119.35	652.714	933.864	28	68	159	-9438.93	654.642	654.642	27	24
160	-9114.88	654.977	934.572	64	154	160	-9361.51	574.39	574.39	20	24
161	-9109.69	669.095	933.934	44	140	161	-9446.42	589.892	589.892	7	6
162	-9118.36	675.989	934.614	58	154	162	-9419.62	588.165	588.165	22	16
163	-9110.32	677.866	934.5	53	128	163	-9522.71	596.162	596.162	3	0
164	-9292.67	583.154	937.713	40	76	164	-9373.74	612.073	612.073	32	30
165	-9251.16	592.38	937.48	45	100	165	-9428.08	631.949	631.949	25	27
166	-9174.94	596.624	934.997	24	72	166	-9363.84	634.114	634.114	27	43
167	-9344.38	603.423	933.87	31	39	167	-9484.88	643.384	643.384	7	9
168	-9210.05	610.921	935.605	55	149	168	-9414.85	635.994	635.994	47	62
169	-9169.49	608.197	934.906	20	52	169	-9424.33	584.53	584.53	12	11
170	-9175.93	617.589	934.692	37	81	170	-9456.05	587.556	587.556	6	7
171	-9235.78	614.441	937.658	84	148	171	-9515.13	596.114	596.114	11	1
172	-9313.75	614.758	935.21	49	70	172	-9419.39	606.952	606.952	32	27
173	-9309.18	625.632	935.576	35	69	173	-9395.05	612.955	612.955	17	35
174	-9137.74	621.333	935.596	24	63	174	-9527.05	611.625	611.625	4	3
175	-9128.92	630.394	934.979	32	67	175	-9357.9	619.527	619.527	86	115
176	-9291.11	638.208	936.529	94	137	176	-9484.3	623.814	623.814	10	7
177	-9341.66	649.094	933.082	40	68	177	-9450.21	637.549	637.549	14	9
178	-9245.85	650.238	936.04	55	107	178	-9361.13	645.361	645.361	30	38
179	-9180.57	666.004	932.245	27	72	179	-9464.08	648.809	648.809	9	11
180	-9101.95	678.454	934.678	50	123	180	-9397.72	578.077	578.077	6	9
181	-9294.44	577.065	937.348	25	42	181	-9366.7	583.659	583.659	48	55
182	-9289.23	576.362	935.499	17	31	182	-9354.45	646.181	646.181	24	41
183	-9338.84	604.569	936.659	49	74	183	-9385.98	592.286	592.286	45	55
184	-9332.16	601.715	936.824	42	65	184	-9437.46	591.595	591.595	17	8
185	-9275.45	612.253	936.899	44	98	185	-9444.52	602.021	602.021	3	8
186	-9241.21	620.585	937.07	66	124	186	-9449.21	605.785	605.785	16	7
187	-9245.68	623.567	936.159	42	72	187	-9365.28	609.056	609.056	57	86
188	-9139.86	630.4	934.762	35	82	188	-9468.5	609.94	609.94	6	7
189	-9117.27	642.828	935.865	22	73	189	-9440.06	616.813	616.813	46	18
190	-9337.32	643.623	934.028	21	58	190	-9367.71	615.578	615.578	50	47
191	-9179.35	653.614	933.871	26	76	191	-9466.78	624.507	624.507	6	5
192	-9104.68	665.631	935.37	29	76	192	-9533.29	623.484	623.484	10	6
193	-9169.88	673.265	934.87	37	122	193	-9507.8	631.328	631.328	3	4
194	-9092.73	677.263	935.174	13	71	194	-9369.06	572.948	572.948	10	15
195	-9285.67	572.144	936.95	9	14	195	-9362.34	586.728	586.728	66	76
196	-9257.67	571.036	935.193	17	39	196	-9398.05	602.784	602.784	40	70
197	-9268.16	576.611	935.319	45	75	197	-9427.36	605.025	605.025	26	29
198	-9205.72	579.053	936.638	25	57	198	-9375.23	621.781	621.781	54	100
199	-9209.8	597.543	935.712	48	87	199	-9504.65	616.123	616.123	16	6
200	-9348.73	602.401	936.362	55	65	200	-9387.64	576.204	576.204	13	15
201	-9317.53	610.509	936.983	55	77	201	-9432.96	598.157	598.157	22	23
202	-9315.15	627.37	936.156	40	58	202	-9356.03	599.078	599.078	55	55
203	-9310.64	644.799	935.671	29	57	203	-9398.11	611.399	611.399	35	42
204	-9106.78	653.902	935.28	34	92	204	-9423.07	614.265	614.265	31	31
205	-9313.07	571.277	937.071	11	15	205	-9516.58	616.112	616.112	7	5
206	-9347.04	576.034	935.725	37	47	206	-9456.82	619.708	619.708	16	9
207	-9275.3	579.37	937.567	17	32	207	-9360.55	625.244	625.244	71	98
208	-9216.25	581.126	937.71	18	47	208	-9382.03	575.891	575.891	16	14
209	-9223.62	595.39	937.038	32	78	209	-9374.54	584.263	584.263	31	59
210	-9206.68	637.354	936.264	56	147	210	-9353.46	591.158	591.158	50	67
211	-9259.82	646.44	936.289	39	52	211	-9467.7	600.037	600.037	14	7
212	-9160.96	674.036	935.633	23	50	212	-9387.59	599.684	599.684	38	29
213	-9331.76	574.78	937.093	28	55	213	-9517.28	606.896	606.896	3	0
214	-9245.16	573.607	936.207	15	58	214	-9386.75	610.598	610.598	28	37
215	-9283.17	582.97	936.764	37	98	215	-9452.54	625.276	625.276	13	11
216	-9180.97	587.309	936.242	36	102	216	-9439.07	582.568	582.568	12	10
217	-9171.14	589.184	935.618	13	59	217	-9451.25	582.48	582.48	6	6
218	-9311.1	595.754	938.463	50	71	218	-9389.55	615.834	615.834	28	31
219	-9140.47	610.298	935.365	18	33	219	-9454.01	610.072	610.072	3	6
220	-9250	606.842	937.638	42	94	220	-9409.35	615.848	615.848	18	26
221	-9147.97	611.593	936.394	35	104	221	-9522.69	630.935	630.935	8	3
222	-9131.47	620.344	936.747	52	124	222	-9376.84	577.807	577.807	23	31
223	-9177.52	627.518	937.707	47	81	223	-9433.09	583.03	583.03	5	6
224	-9215.26	630.263	936.777	58	119	224	-9390.47	585.822	585.822	15	14
225	-9348.46	630.138	934.148	47	68	225	-9385.29	582.958	582.958	35	40
226	-9218.56	636.784	937.059	62	116	226	-9446.1	581.647	581.647	5	5
227	-9237.77	639.304	935.934	64	141	227	-9461.17	582.605	582.605	3	3
228	-9192.33	650.191	935.069	38	66	228	-9504.46	597.79	597.79	3	2
229	-9095.21	671.432	937.909	48	82	229	-9380.08	592.443	592.443	46	59
230	-9086.49	673.79	935.707	7	11	230	-9453.62	598.374	598.374	10	4
231	-9245.76	584.367	938.095	25	42	231	-9522.83	603.01	603.01	3	1
232	-9347.78	584.279	937.022	41	48	232	-9405.35	618.692	618.692	27	34
233	-9262.79	598.735	938.032	29	61	233	-9387.86	621.323	621.323	35	33
234	-9163.99	593.843	937.432	31	91	234	-9500.05	628.166	628.166	2	2
235	-9189.21	610.128	936.178	29	107	235	-9412.67	573.48	573.48	15	5
236	-9283.39	614.406	937.867	27	40	236	-9403.17	575.684	575.684	13	11
237	-9151.19	618.362	935.261	34	104	237	-9422.7	575.721	575.721	11	6
238	-9204.2	620.686	936.944	28	78	238	-9353.36	579.59	579.59	19	24
239	-9332.06	628.004	937.344	45	77	239	-9492.31	595.032	595.032	6	1
240	-9321.89	626.389	938.243	39	53	240	-9492.96	625.799	625.799	5	3
241	-9146.09	630.363	935.372	38	99	241	-9354.42	626.785	626.785	40	82
242	-9148.81	634.956	936.736	54	132	242	-9413.04	587.296	587.296	14	15
243	-9302.9	642.309	937.253	47	60	243	-9399.55	588.436	588.436	36	24
244	-9139.9	649.331	937.041	41	95	244	-9470.85	594.502	594.502	5	3
245	-9235.08	646.969	936.699	56	117	245	-9442.39	594.45	594.45	6	2
246	-9177.6	658.499	936.206	27	92	246	-9364.63	596.968	596.968	49	36
247	-9128.96	676.543	935.45	33	104	247	-9405.75	607.64	607.64	21	24
248	-9256.9	577.036	937.929	27	65	248	-9486.68	615.776	615.776	8	7
249	-9210.19	578.739	935.837	5	20	249	-9435.25	614.01	614.01	10	11
250	-9191.47	582.06	937.022	39	78	250	-9367.17	621.521	621.521	39	35
251	-9344.81	587.341	935.222	31	63	251	-9439.97	576.578	576.578	3	3
252	-9223.5	587.139	938.066	27	38	252	-9406.77	587.582	587.582	17	19
253	-9259.05	592.799	937.871	45	83	253	-9451.33	592.602	592.602	11	11
254	-9150.56	594.754	936.239	7	22	254	-9459.44	605.755	605.755	12	7
255	-9204.79	599.33	937.13	45	104	255	-9393.73	613.688	613.688	25	28
256	-9257.46	613.948	938.383	60	123	256	-9525.42	594.96	594.96	4	2
257	-9195.97	616.257	937.254	48	111	257	-9509.23	619.865	619.865	3	2
258	-9178.88	621.159	937.145	44	103	258	-9461.1	617.411	617.411	8	4
259	-9119.51	632.954	936.009	27	75	259	-9397.57	583.438	583.438	14	19
260	-9245.71	639.509	937.068	46	89	260	-9446.44	617.344	617.344	14	12
261	-9301.31	647.751	936.477	23	45	261	-9399.55	618.006	618.006	31	23
262	-9098.91	651.857	935.996	33	98	262	-9369.47	588.312	588.312	26	38
263	-9196.77	657.598	935.994	28	76	263	-9378.44	606.74	606.74	40	38
264	-9180.84	582.183	936.361	10	42	264	-9421.5	595.321	595.321	9	24
265	-9321.76	588.731	937.072	26	42	265	-9483.53	585.259	585.259	2	2
266	-9265.35	589.717	937.978	41	89	266	-9392.46	602.807	602.807	36	42
267	-9329.69	593.547	938.062	43	50	0	-9406.84	714.437	714.437	46	43
268	-9156.66	589.571	937.559	20	48	1	-9362.17	716.858	716.858	32	50
269	-9273.66	591.303	937.389	22	39	2	-9367.68	721.351	721.351	36	65
270	-9218.68	596.566	937.719	29	59	3	-9394.05	726.531	726.531	81	103
271	-9175.02	600.379	937.783	27	62	4	-9354.93	737.296	737.296	43	61
272	-9158.9	608.217	936.245	54	134	5	-9392.65	750.555	750.555	43	47
273	-9254.09	602.598	938.368	49	88	6	-9381.96	748.942	748.942	40	54
274	-9175.43	607.237	936.724	27	65	7	-9382.1	709.426	709.426	34	52
275	-9339.07	622.225	937.016	77	105	8	-9410.07	731.982	731.982	25	31
276	-9118.43	624.873	937.387	38	129	9	-9416.58	728.727	728.727	44	62
277	-9267.02	644.294	936.519	42	63	10	-9404.96	725.605	725.605	64	69
278	-9147.26	641.553	936.468	39	104	11	-9381.47	727.219	727.219	61	60
279	-9203.7	653.346	937.186	21	42	12	-9383.35	736.944	736.944	42	58
280	-9146.28	672.046	936.953	40	120	13	-9361.89	741.257	741.257	59	76
281	-9087	675.385	937.719	20	57	14	-9401.92	739.299	739.299	78	80
282	-9251.88	577.618	937.805	31	51	15	-9377.65	743.071	743.071	47	67
283	-9214.28	575.204	938.764	14	27	16	-9367.46	747.512	747.512	101	118
284	-9274.39	583.164	937.416	34	44	17	-9360.24	753.276	753.276	60	90
285	-9205.97	589.594	937.789	39	80	18	-9405	759.588	759.588	34	21
286	-9343.51	596.745	937.423	31	54	19	-9375.32	765.522	765.522	27	43
287	-9213.71	594.275	937.924	16	45	20	-9398.09	765.483	765.483	49	52
288	-9343.67	611.75	936.519	24	52	21	-9458.47	710.648	710.648	19	15
289	-9136.98	612.855	937.759	21	81	22	-9356.07	709.007	709.007	42	66
290	-9208.02	617.049	937.541	45	77	23	-9433.62	723.741	723.741	17	30
291	-9273.26	619.087	937.892	35	63	24	-9359.02	730.673	730.673	47	57
292	-9299.68	619.116	937.739	57	81	25	-9468.1	737.313	737.313	11	16
293	-9192.14	623.005	937.287	29	88	26	-9447.62	730.881	730.881	34	20
294	-9322.48	631.773	937.98	36	56	27	-9489.03	736.998	736.998	5	0
295	-9103.4	636.641	937.365	20	72	28	-9370.17	733.206	733.206	87	86
296	-9311.42	635.957	937.91	99	135	29	-9406.28	743.778	743.778	44	54
297	-9212.58	645.226	936.758	51	115	30	-9463.65	744.914	744.914	3	3
298	-9131.53	655.919	937.1	41	130	31	-9352.55	746.475	746.475	57	64
299	-9089.24	657.897	937.839	19	53	32	-9395.51	773.726	773.726	39	41
300	-9323.78	572.092	937.448	18	24	33	-9376.26	775.422	775.422	36	35
301	-9302.43	579.345	937.936	36	46	34	-9381.54	783.665	783.665	48	52
302	-9199.36	582.021	937.5	16	51	35	-9387.67	780.359	780.359	32	37
303	-9280.11	588.709	937.57	42	61	36	-9377.41	789.915	789.915	10	9
304	-9198.05	590.349	937.567	28	56	37	-9455.52	703.136	703.136	51	71
305	-9214.13	601.245	937.289	40	66	38	-9369.46	707.913	707.913	65	95
306	-9244.53	604.814	938.296	56	93	39	-9439.26	708.493	708.493	42	70
307	-9131.11	610.126	936.494	17	34	40	-9483.24	705.544	705.544	17	5
308	-9334.36	611.404	938.074	34	34	41	-9446.17	704.238	704.238	43	67
309	-9152.83	624.611	937.575	51	132	42	-9375.73	708.445	708.445	40	48
310	-9208.61	627.573	936.273	35	116	43	-9436.88	719.379	719.379	22	27
311	-9220.14	624.059	938.271	30	60	44	-9483.07	719.69	719.69	17	16
312	-9233.51	631.746	937.346	47	104	45	-9458.79	720.024	720.024	22	23
313	-9094.72	644.816	936.849	10	56	46	-9375.49	726.568	726.568	48	56
314	-9164.55	647.104	937.205	32	79	47	-9354.97	722.628	722.628	49	73
315	-9101.54	672.023	937.13	18	63	48	-9498.75	727.145	727.145	8	4
316	-9268.71	584.885	938.302	29	37	49	-9457.73	737.495	737.495	9	6
317	-9291.08	589.974	937.886	52	89	50	-9494.83	739.948	739.948	13	6
318	-9195.78	595.888	937.838	51	111	51	-9507.79	738.761	738.761	6	2
319	-9181	594.369	937.743	23	51	52	-9475.72	745.861	745.861	7	5
320	-9144.02	597.269	938.008	6	15	53	-9515.12	742.796	742.796	3	1
321	-9136.37	602.371	937.474	9	21	54	-9439.1	746.469	746.469	46	19
322	-9300.54	605.901	937.924	58	68	55	-9490.21	747.809	747.809	5	0
323	-9202.64	610.127	937.92	25	53	56	-9497.81	753.28	753.28	8	6
324	-9325.34	608.386	937.683	48	84	57	-9354.64	753.051	753.051	46	52
325	-9168.48	615.753	938.255	41	90	58	-9380.43	759.785	759.785	59	79
326	-9255.1	623.591	938.546	49	87	59	-9504.3	763.028	763.028	8	2
327	-9161.16	628.867	936.962	54	136	60	-9428.89	758.678	758.678	18	4
328	-9109.37	630.522	938.107	29	63	61	-9380.85	768.431	768.431	43	44
329	-9272.45	635.23	938.033	40	81	62	-9477.2	706.148	706.148	16	20
330	-9304.42	629.119	938.742	73	107	63	-9431.15	706.625	706.625	90	97
331	-9211.95	636.285	936.871	18	63	64	-9506.35	756.84	756.84	9	4
332	-9131.71	648.417	937.869	35	79	65	-9355.59	767.441	767.441	52	57
333	-9109.75	656.852	937.76	29	68	66	-9424.14	773.175	773.175	15	14
334	-9140.99	660.625	937.439	40	111	67	-9405.29	772.254	772.254	31	22
335	-9136.56	679.776	936.503	55	101	68	-9371.6	782.415	782.415	31	57
336	-9235.01	580.449	938.577	34	56	69	-9500.02	704.515	704.515	5	6
337	-9171.23	581.671	937.789	11	18	70	-9388.9	709.191	709.191	46	56
338	-9348.78	595.749	937.646	38	47	71	-9522.99	720.957	720.957	4	2
339	-9239.54	603.901	938.694	46	103	72	-9424.23	722.167	722.167	55	63
340	-9291.11	608.725	938.276	80	100	73	-9505.29	719.653	719.653	3	4
341	-9211.27	622.206	938.312	28	53	74	-9473.02	728.122	728.122	17	14
342	-9226	618.126	938.417	49	112	75	-9449.93	742.88	742.88	8	9
343	-9239.13	625.538	937.49	27	59	76	-9492.89	759.489	759.489	12	1
344	-9185.83	629.521	936.763	44	121	77	-9359.42	762.507	762.507	38	65
345	-9121.07	637.956	938.104	51	108	78	-9511.44	735.867	735.867	5	2
346	-9174.97	636.829	937.171	64	135	79	-9423.61	759.979	759.979	32	21
347	-9120.46	650.152	937.445	61	128	80	-9402.09	783.66	783.66	10	9
348	-9113.27	659.298	937.266	60	118	81	-9459.79	705.307	705.307	15	18
349	-9325.18	598.739	938.611	31	40	82	-9442.96	719.962	719.962	45	33
350	-9182.69	605.969	937.657	25	48	83	-9389.14	742.701	742.701	45	68
351	-9150.5	599.946	938.163	21	57	84	-9433.6	756.838	756.838	19	5
352	-9309.09	604.072	938.385	22	41	85	-9408.69	764.56	764.56	24	23
353	-9196.82	602.139	937.381	22	45	86	-9379.79	712.325	712.325	24	47
354	-9319.6	604.86	938.101	28	53	87	-9415.37	738.952	738.952	47	61
355	-9225.41	608.719	938.963	28	73	88	-9487.78	755.668	755.668	11	3
356	-9319.64	615.802	937.838	34	39	89	-9421.53	766.153	766.153	35	29
357	-9159.61	620.272	938.343	45	94	90	-9367.93	773.617	773.617	47	63
358	-9263.72	631.298	937.903	48	84	91	-9505.27	704.301	704.301	13	10
359	-9194.59	628.675	937.547	33	72	92	-9515.28	724.414	724.414	8	1
360	-9167.77	630.515	938.035	32	97	93	-9466.11	728.168	728.168	9	12
361	-9126.69	645.261	937.854	46	102	94	-9529.46	733.766	733.766	3	4
362	-9160.97	663.222	937.329	25	68	95	-9522.99	747.745	747.745	7	0
363	-9125.14	678.189	937.75	46	93	96	-9364.9	753.117	753.117	74	86
364	-9241.11	574.686	938.476	24	46	97	-9365.09	766.647	766.647	28	45
365	-9191.65	574.075	938.009	9	13	98	-9391.77	782.025	782.025	30	20
366	-9337.81	583.816	938.415	21	34	99	-9466.89	702.428	702.428	27	19
367	-9228.96	591.256	938.668	39	96	100	-9422.78	712.001	712.001	55	67
368	-9170.03	597.893	938.32	18	39	101	-9479.86	724.639	724.639	11	8
369	-9166.76	604.46	937.799	26	61	102	-9482.2	743.533	743.533	10	5
370	-9310.56	617.337	937.911	35	50	103	-9395.53	746.134	746.134	60	49
371	-9183.83	614.713	937.693	29	54	104	-9493.17	725.183	725.183	3	6
372	-9123.79	626.316	938.591	22	44	105	-9375.81	734.921	734.921	71	88
373	-9251.37	629.283	937.668	26	51	106	-9396.49	751.428	751.428	40	25
374	-9163.32	639.934	937.849	29	67	107	-9529.52	687.902	687.902	10	1
375	-9155.96	671.402	937.419	27	62	108	-9387.65	722.096	722.096	89	137
376	-9112.26	670.762	937.779	57	164	109	-9437.43	734.302	734.302	15	24
377	-9172.56	591.709	938.212	8	30	110	-9532.38	730.086	730.086	6	2
378	-9156.91	602.358	937.882	24	88	111	-9499.2	731.75	731.75	3	11
379	-9216.82	611.65	938.478	14	56	112	-9370.13	738.938	738.938	61	102
380	-9162.38	612.228	938.031	30	72	113	-9530.49	741.42	741.42	5	1
381	-9332.15	617.851	938.602	57	63	114	-9500.59	741.5	741.5	3	5
382	-9143.34	617.115	938.142	23	124	115	-9408.92	751.022	751.022	32	19
383	-9287.64	621.023	938.878	44	88	116	-9385.73	781.878	781.878	52	52
384	-9171.19	621.241	937.632	44	77	117	-9382.16	790.912	790.912	24	20
385	-9339	595.121	938.598	19	30	118	-9392.26	789.699	789.699	18	26
386	-9248.14	611.59	937.958	28	47	119	-9381.27	724.214	724.214	59	64
387	-9144.93	626.181	938.209	12	68	120	-9458.56	728.745	728.745	23	18
388	-9315.57	631.428	938.283	30	53	121	-9453.95	739.519	739.519	36	21
389	-9101.62	642.272	938.384	13	57	122	-9471.41	751.385	751.385	6	4
390	-9265	578.836	938.269	24	39	123	-9391.32	761.068	761.068	42	50
391	-9211.46	606.297	937.954	12	40	124	-9441.71	710.914	710.914	48	51
392	-9303.36	612.723	938.712	29	58	125	-9437.25	703.528	703.528	25	48
393	-9182.48	637.179	937.815	42	71	126	-9514.63	714.081	714.081	6	4
394	-9150.33	662.509	938.129	45	120	127	-9468.36	717.673	717.673	38	30
395	-9152.9	661.72	935.144	26	62	128	-9491.65	729.365	729.365	16	11
396	-9109.57	677.698	937.737	48	98	129	-9477.22	756.951	756.951	11	4
397	-9216.93	587.248	938.787	20	45	130	-9399.17	775.943	775.943	30	26
398	-9223.28	635.967	938.09	25	42	131	-9455.01	716.163	716.163	16	11
399	-9197.74	637.589	938.252	27	51	132	-9393.37	730.425	730.425	57	63
400	-9141.99	678.906	938.17	31	63	133	-9483.97	729.82	729.82	9	8
401	-9118.68	679.928	938.83	17	62	134	-9432.13	733.286	733.286	23	26
402	-9221.57	568.67	939.079	8	10	135	-9456.45	735.575	735.575	15	10
403	-9210.23	582.152	938.902	8	30	136	-9378.16	742.791	742.791	57	44
404	-9164.36	587.772	938.736	6	25	137	-9513.48	746.012	746.012	4	0
405	-9170.6	646.622	938.246	32	72	138	-9385.03	758.888	758.888	34	52
406	-9174.98	656.971	939.958	7	20	139	-9415.34	777.039	777.039	20	23
407	-9148.5	679.521	937.217	38	89	140	-9405.21	786.296	786.296	16	10
408	-9225.63	574.65	939.056	24	48	141	-9399.79	786.379	786.379	6	11
409	-9095.54	654.177	938.586	14	56	142	-9496.46	693.316	693.316	13	8
0	-9327.98	715.569	930.517	60	100	143	-9407.57	728.118	728.118	58	59
1	-9311.68	714.156	930.974	43	66	144	-9355.09	731.678	731.678	46	80
2	-9337.5	716.584	930.869	40	57	145	-9473.29	732.38	732.38	11	4
3	-9281.98	718.096	930.756	49	90	146	-9441.84	741.251	741.251	12	12
4	-9344.83	718.018	932.313	90	105	147	-9384.62	739.401	739.401	85	98
5	-9318.17	723.74	930.771	68	96	148	-9379.44	748.197	748.197	40	61
6	-9273.69	723.523	932.73	48	94	149	-9355.32	748.555	748.555	77	97
7	-9314.39	735.938	930.789	66	73	150	-9474.3	710.429	710.429	13	17
8	-9332.8	734.912	930.708	31	47	151	-9414.42	719.021	719.021	44	48
9	-9278.33	735.922	930.598	47	74	152	-9509.38	721.01	721.01	11	3
10	-9346.5	734.882	930.717	36	65	153	-9429.72	719.567	719.567	36	34
11	-9288.55	742.52	931.157	89	97	154	-9488.53	734.349	734.349	6	8
12	-9348.29	751.532	931.365	86	89	155	-9505.98	730.689	730.689	5	2
13	-9322.72	753.139	930.517	47	68	156	-9463.62	732.229	732.229	18	12
14	-9246.82	754.858	930.694	42	89	157	-9441.9	733.229	733.229	32	20
15	-9281.05	750.828	931.305	46	67	158	-9403.34	747.988	747.988	23	23
16	-9257.82	752.43	931.254	49	100	159	-9364.65	767.613	767.613	37	43
17	-9315.58	753.193	930.237	36	55	160	-9489.21	695.464	695.464	11	7
18	-9273.52	753.527	932.353	59	98	161	-9414.71	711.948	711.948	36	34
19	-9228.68	761.465	930.758	23	57	162	-9419.25	720.616	720.616	31	49
20	-9249.42	765.304	930.037	51	91	163	-9423.39	730.797	730.797	38	29
21	-9306.35	772.993	931.984	50	60	164	-9400.39	729.864	729.864	47	37
22	-9275.98	779.501	931.574	48	69	165	-9471.75	749.293	749.293	14	2
23	-9306.65	779.724	931.437	41	42	166	-9466.06	754.768	754.768	7	3
24	-9299.2	776.147	930.408	46	51	167	-9500.4	759.107	759.107	7	4
25	-9253.02	722.379	930.482	38	88	168	-9429.73	766.246	766.246	11	9
26	-9301.89	721.857	930.952	52	74	169	-9383.92	771.436	771.436	24	32
27	-9236.82	720.613	931.387	25	57	170	-9372.7	770.748	770.748	54	48
28	-9268.02	726.287	931.352	39	67	171	-9394.55	772.88	772.88	41	40
29	-9341.11	727.883	933.091	68	95	172	-9483.49	695.386	695.386	7	5
30	-9289.26	719.723	932.432	75	123	173	-9404.84	720.485	720.485	29	54
31	-9296.67	729.639	933.013	85	112	174	-9387.61	748.864	748.864	26	39
32	-9227.8	740.232	932.094	51	115	175	-9370.38	764.828	764.828	54	60
33	-9243.59	739.566	932.6	37	96	176	-9434.9	715.587	715.587	26	25
34	-9320.5	740.661	931.06	38	61	177	-9512.06	730.682	730.682	5	2
35	-9239.38	741.882	930.921	36	92	178	-9501.84	734.991	734.991	11	6
36	-9309.39	745.313	931.509	61	90	179	-9420.92	739.446	739.446	55	51
37	-9336.99	752.543	933.631	73	77	180	-9372.71	747.728	747.728	87	104
38	-9233.22	755.823	931.374	40	99	181	-9493.97	747.423	747.423	11	5
39	-9206.54	766.969	930.679	33	66	182	-9379.02	756.499	756.499	74	109
40	-9224.27	761.589	932.058	44	81	183	-9410.66	755.921	755.921	34	29
41	-9249.12	777.799	931.26	47	74	184	-9465.38	763.549	763.549	4	3
42	-9268.44	780.787	929.325	6	11	185	-9405.37	770.831	770.831	24	22
43	-9229.32	781.388	931.061	16	49	186	-9370.98	779.742	779.742	26	39
44	-9276.95	785.355	932.8	47	66	187	-9363.34	780.529	780.529	58	77
45	-9222.67	784.333	930.912	15	28	188	-9354.15	790.388	790.388	21	17
46	-9254.48	786.111	930.127	16	25	189	-9484.01	722.367	722.367	15	5
47	-9238.61	786.608	931.559	23	45	190	-9455.11	722.893	722.893	20	22
48	-9348.66	704.137	930.759	45	60	191	-9516.01	726.656	726.656	4	3
49	-9237.98	713.585	931.987	66	121	192	-9468.19	726.322	726.322	9	6
50	-9131.44	716.825	931.68	30	86	193	-9501.52	724.309	724.309	10	5
51	-9342.47	726.173	931.468	45	64	194	-9428.49	729.865	729.865	38	29
52	-9206.64	722.755	932.624	27	83	195	-9445.81	736.641	736.641	15	15
53	-9326.66	729.891	932.653	87	101	196	-9520.08	745.513	745.513	5	0
54	-9305.19	732.971	931.403	40	66	197	-9394.78	752.349	752.349	11	17
55	-9292.87	738.105	934.032	50	73	198	-9359.43	752.544	752.544	52	84
56	-9156.08	737.268	930.482	36	82	199	-9458.36	711.735	711.735	18	18
57	-9152.62	742.659	930.469	21	61	200	-9449.34	714.663	714.663	34	37
58	-9145.64	745.353	932.795	32	89	201	-9505.03	718.775	718.775	12	3
59	-9304.06	752.689	932.826	55	77	202	-9495	737.161	737.161	5	2
60	-9160.76	752.376	930.764	20	55	203	-9365.6	740.373	740.373	53	60
61	-9343.03	756.755	933.569	57	61	204	-9472.43	740.447	740.447	10	8
62	-9340.68	762.366	933.136	67	73	205	-9426.57	755.346	755.346	51	30
63	-9185.77	761.56	929.983	15	15	206	-9369.66	757.043	757.043	98	123
64	-9168.13	757.747	930.478	18	42	207	-9401.39	767.586	767.586	24	23
65	-9217.99	763.21	931.921	19	46	208	-9359.56	768.571	768.571	40	39
66	-9241.48	760.991	931.196	49	102	209	-9436.89	775.829	775.829	17	7
67	-9260.32	761.062	932.707	57	98	210	-9375.77	776.865	776.865	30	30
68	-9194.59	767.686	930.83	16	18	211	-9546.93	699.135	699.135	14	6
69	-9318.77	768.026	932.482	39	64	212	-9356.57	740.311	740.311	46	55
70	-9296.37	768.462	933.3	69	94	213	-9442.67	746.29	746.29	14	7
71	-9194.38	773.902	933.064	40	110	214	-9431.77	763.405	763.405	19	6
72	-9233.71	779.023	932.042	28	61	215	-9377.98	770.628	770.628	44	46
73	-9215.81	777.487	930.498	18	44	216	-9412.88	786.391	786.391	5	5
74	-9289.62	787.081	931.121	49	69	217	-9466.89	741.912	741.912	16	5
75	-9296.44	786.875	933.206	41	55	218	-9507	752.155	752.155	2	7
76	-9304.76	788.157	933.178	64	92	219	-9395.43	758.896	758.896	22	20
77	-9275.48	791.242	931.596	34	49	220	-9494.38	763.443	763.443	5	2
78	-9126.44	705.583	930.54	11	23	221	-9459.68	766.956	766.956	10	5
79	-9124.44	698.227	933.266	39	108	222	-9495.3	703.088	703.088	6	4
80	-9138.27	704.514	931.646	37	88	223	-9537.84	721.395	721.395	3	2
81	-9145.81	709.009	931.282	36	61	224	-9462.4	724.566	724.566	12	7
82	-9282.85	711.019	932.325	32	54	225	-9437.41	724.127	724.127	13	11
83	-9134.41	709.01	933.393	25	75	226	-9529.01	736.596	736.596	5	1
84	-9138.29	716.625	931.901	41	107	227	-9400.48	738.809	738.809	21	25
85	-9275.79	716.202	932.772	38	72	228	-9500.56	748.039	748.039	5	4
86	-9225.35	726.292	932.138	43	114	229	-9405.33	759.742	759.742	44	29
87	-9144.35	725.078	931.79	42	120	230	-9359.6	775.244	775.244	37	56
88	-9167.4	739.328	930.342	22	43	231	-9402.88	779.987	779.987	5	6
89	-9196.13	735.976	931.592	36	73	232	-9393.8	783.745	783.745	26	14
90	-9141.58	735.435	931.411	26	75	233	-9515.21	721.659	721.659	5	1
91	-9235.9	735.988	932.038	17	64	234	-9508.27	738.16	738.16	2	4
92	-9175.71	744.293	930.998	37	79	235	-9497.28	709.877	709.877	10	6
93	-9179.53	738.388	933.063	46	99	236	-9504.13	712.385	712.385	5	4
94	-9299.27	751.177	932.944	44	61	237	-9510.07	708.57	708.57	10	3
95	-9150.41	752.638	932.552	10	35	238	-9446.46	725.048	725.048	23	18
96	-9337.01	756.499	932.919	51	74	239	-9523.39	724.573	724.573	5	2
97	-9163.78	760.318	933.964	38	83	240	-9455.58	729.245	729.245	8	5
98	-9220.34	767.813	931.881	27	91	241	-9433.8	735.583	735.583	9	8
99	-9194.25	780.877	934.389	32	89	242	-9491.3	740.336	740.336	4	2
100	-9292.08	795.795	933.112	23	43	243	-9504.45	760.828	760.828	4	1
101	-9154.23	692.717	931.172	28	68	244	-9425.85	767.179	767.179	12	6
102	-9161.82	695.642	931.476	41	115	245	-9389.82	771.467	771.467	65	48
103	-9127.91	690.261	931.545	7	34	246	-9478.28	710.362	710.362	6	7
104	-9339.89	702.466	931.884	38	48	247	-9408.84	737.409	737.409	43	28
105	-9172.32	702.389	931.446	57	151	248	-9429.4	780.267	780.267	17	9
106	-9150.03	701.463	932.761	57	162	249	-9382.17	779.018	779.018	25	29
107	-9162.41	708.078	931.427	56	169	250	-9482.76	710.706	710.706	12	5
108	-9150.57	711.83	931.844	26	97	251	-9520.64	717.109	717.109	13	8
109	-9298.16	715.52	932.695	48	85	252	-9475.67	724.842	724.842	10	3
110	-9175.83	717.422	931.404	17	61	253	-9517.73	739.326	739.326	6	3
111	-9179.58	727.045	931.407	25	64	254	-9361.58	745.291	745.291	38	35
112	-9171.72	723.914	931.544	45	104	255	-9493.91	754.512	754.512	6	1
113	-9173.09	731.217	932.219	57	177	256	-9386.28	764.548	764.548	31	22
114	-9336.85	739.316	933.8	59	91	257	-9416.85	772.13	772.13	21	12
115	-9271.08	734.795	931.479	44	90	258	-9527.09	746.721	746.721	5	8
116	-9160.98	738.969	932.351	33	78	259	-9447.36	756.339	756.339	11	1
117	-9209.82	736.637	933.549	38	115	260	-9434.11	747.037	747.037	21	6
118	-9348.6	741.381	933.082	33	60	261	-9378.12	790.75	790.75	15	12
119	-9327.72	739.707	932.309	55	76	262	-9357.57	760.78	760.78	36	49
120	-9200.38	758.912	932.194	80	151	263	-9375.27	761.489	761.489	28	50
121	-9320.79	759.154	933.046	63	73	264	-9453.77	762.926	762.926	13	2
122	-9211.18	759.314	934.332	28	104	265	-9352.21	740.484	740.484	27	44
123	-9285.87	780.812	932.026	36	52	266	-9410.71	776.935	776.935	18	5
124	-9264.98	787.965	933.145	48	83	267	-9521.56	699.541	699.541	12	4
125	-9315.72	700.253	932.027	35	56
126	-9310.89	718.583	932.545	61	88
127	-9150.34	724.279	932.328	52	169
128	-9229.62	719.721	933.178	27	61
129	-9189.06	738.019	932.799	55	152
130	-9330.49	747.89	933.557	78	94
131	-9189.82	749.351	933.826	49	121
132	-9153.54	698.84	932.077	24	89
133	-9301.51	702.51	932.188	32	54
134	-9345.35	704.078	932.621	31	47
135	-9186.46	717	931.421	51	154
136	-9304.76	724.495	933.355	35	57
137	-9188.3	728.673	931.837	43	96
138	-9211.43	747.58	933.541	52	157
139	-9175.5	757.198	933.647	75	148
140	-9267.27	751.223	933.683	51	83
141	-9266.22	766.376	937.137	56	65
142	-9312.14	766.622	934.36	57	96
143	-9248.35	770.006	932.597	78	158
144	-9294.46	775.847	935.281	62	84
145	-9137.74	695.778	932.854	36	106
146	-9130.62	693.885	931.977	13	42
147	-9174.5	697.918	933.18	28	62
148	-9266.84	710.045	931.973	34	91
149	-9284.31	750.888	934.812	46	87
150	-9289.79	748.626	933.819	43	71
151	-9288.83	758.944	933.168	33	50
152	-9204.14	773.926	932.66	20	54
153	-9267.75	795.044	933.277	32	45
154	-9149.73	686.128	933.57	32	91
155	-9189.12	690.357	931.246	26	73
156	-9193.94	720.038	932.509	55	128
157	-9308.24	730.81	933.888	50	79
158	-9303.42	768.793	933.044	40	81
159	-9325.71	777.552	937.996	76	80
160	-9218.07	779.258	933.986	25	75
161	-9243.83	784.119	933.611	48	111
162	-9143.03	685.671	933.307	45	124
163	-9332.31	707.44	932.616	59	77
164	-9203.7	712.831	931.953	39	62
165	-9256.11	715.199	932.791	39	93
166	-9249.82	726.003	932.853	16	50
167	-9344.18	735.773	934.043	75	121
168	-9219.11	752.105	934.233	26	59
169	-9245.12	763.034	933.357	53	95
170	-9268.91	779.624	934.528	46	82
171	-9276.15	705.12	932.679	22	38
172	-9320.29	702.107	932.903	46	66
173	-9219.28	720.935	933.772	45	106
174	-9283.15	726.349	933.713	33	81
175	-9184.38	726.836	932.528	23	70
176	-9224.42	742.433	935.903	70	164
177	-9272.03	747.735	934.56	48	87
178	-9318.57	749.769	934.365	70	116
179	-9280.49	756.566	935.596	44	89
180	-9238.17	752.086	935.172	53	124
181	-9164.67	765.64	933.358	7	44
182	-9206.88	785.751	933.456	22	44
183	-9334.49	729.236	933.439	47	68
184	-9152.86	752.235	934.488	30	79
185	-9326.37	752.993	935.485	45	64
186	-9249.33	744.211	934.883	65	135
187	-9336.99	770.984	937.191	68	69
188	-9308.84	793.936	934.571	16	20
189	-9259.07	796.029	933.028	27	40
190	-9309.5	707.916	933.115	31	41
191	-9285.17	738.539	934.426	32	69
192	-9319.11	742.316	933.982	74	118
193	-9310.49	752.086	934.72	90	114
194	-9313.78	758.27	935.855	59	69
195	-9159.75	756.932	936.677	62	140
196	-9187.72	762.648	934.127	57	155
197	-9183.35	771.486	934.176	31	83
198	-9334.81	779.87	934.775	45	55
199	-9212.12	779.695	933.251	18	52
200	-9286.78	786.019	934.37	28	36
201	-9298.2	797.974	934.348	16	32
202	-9124.74	715.869	933.569	44	121
203	-9149.58	731.459	933.517	41	118
204	-9229.55	732.289	934.343	22	66
205	-9131.13	729.304	933.249	20	70
206	-9185.8	742.124	936.658	57	145
207	-9181.45	752.516	933.318	27	82
208	-9268.68	756.344	935.238	56	106
209	-9300.28	761.499	935.546	50	83
210	-9235.74	764.792	935.774	57	130
211	-9226.34	779.924	935.477	44	103
212	-9329.02	786.658	936.637	40	53
213	-9248.15	783.1	935.964	36	55
214	-9300.73	780.997	935.834	24	39
215	-9157.96	686.892	933.102	26	81
216	-9146.92	704.173	935.381	62	148
217	-9111.26	707.078	933.365	33	91
218	-9119.59	711.694	934.791	54	165
219	-9122.73	726.615	934.52	55	107
220	-9138.56	727.503	933.892	63	163
221	-9263.63	727.746	933.829	52	99
222	-9273.38	735.495	933.962	79	131
223	-9133.57	740.559	934.242	29	99
224	-9279.52	745.328	934.927	54	86
225	-9294.86	765.463	937.086	48	59
226	-9286.57	774.401	936.367	72	106
227	-9176.79	780.075	936.553	18	38
228	-9291.37	785.89	936.176	41	58
229	-9109.69	686.751	933.487	34	109
230	-9166.71	685.224	933.11	48	131
231	-9101.48	689.394	934.582	47	107
232	-9140.87	715.194	933.475	23	65
233	-9112.67	715.992	934.678	24	65
234	-9114.67	721.436	934.22	32	56
235	-9233.7	730.041	934.874	67	158
236	-9177.72	723.797	934.976	45	159
237	-9125.06	735.265	934.002	32	118
238	-9256.11	739.012	935.009	68	135
239	-9341.33	747.37	936.039	92	98
240	-9172.88	768.094	933.86	26	73
241	-9183.68	778.76	934.506	24	44
242	-9314.6	793.239	935.736	24	34
243	-9316.41	797.383	935.722	7	14
244	-9125.7	690.756	934.311	24	82
245	-9106.13	696.76	934.73	52	141
246	-9179.24	703.734	933.93	17	62
247	-9099.39	708.517	934.199	34	110
248	-9106.01	713.428	935.036	33	90
249	-9171.63	712.82	934.867	53	139
250	-9106.47	724.103	934.481	43	144
251	-9162.83	723.819	935.118	23	87
252	-9194.71	731.923	935.311	40	95
253	-9200.91	732.858	935.33	32	78
254	-9119.78	740.202	935.042	37	121
255	-9177.1	743.345	936.65	63	162
256	-9137.11	748.799	935.117	25	59
257	-9127.76	745.747	935.445	36	112
258	-9156.07	748.569	936.634	24	84
259	-9263.8	761.282	936.566	32	55
260	-9231.97	758.212	934.613	40	60
261	-9217.37	763.71	936.797	41	71
262	-9319.45	762.814	935.692	41	58
263	-9313.21	772.683	935.969	41	50
264	-9194.83	788.039	934.922	7	14
265	-9253.22	788.281	934.256	29	53
266	-9283.04	790.011	935.49	29	43
267	-9235.54	787.37	935.738	16	53
268	-9209.83	791.965	936.506	10	16
269	-9271.95	796.045	935.225	28	47
270	-9304.34	801.506	934.872	6	9
271	-9100.21	683.979	935.523	31	70
272	-9122.97	684.564	933.927	26	62
273	-9090.65	698.623	934.672	18	66
274	-9091.58	707.343	934.082	18	48
275	-9110.97	733.566	935.223	32	96
276	-9172.8	738.098	934.863	55	125
277	-9323.04	744.895	935.061	48	77
278	-9305.75	756.861	936.975	73	93
279	-9289.96	759.758	936.405	35	52
280	-9277.33	768.522	936.643	73	108
281	-9154.82	764.738	937.014	33	93
282	-9212.88	770.109	936.014	46	82
283	-9243.51	777.248	935.348	56	92
284	-9345.82	793.41	936.291	17	27
285	-9093.21	691.221	935.05	19	87
286	-9097.68	731.544	936.828	22	54
287	-9159.51	726.031	936.738	42	84
288	-9101.48	735.697	934.578	13	24
289	-9307.05	747.046	935.546	25	46
290	-9120.91	750.706	934.994	22	81
291	-9243.29	745.678	935.586	48	88
292	-9347.45	750.637	936.432	50	58
293	-9280	761.881	937.322	73	105
294	-9333.15	764.258	937.611	42	51
295	-9246.75	773.339	936.228	13	37
296	-9278.32	774.913	936.36	64	85
297	-9289.35	780.541	936.674	46	70
298	-9216.46	785.594	936.766	44	68
299	-9277.73	789.473	936.3	20	39
300	-9256.07	791.713	936.406	18	26
301	-9086.31	690.112	936.475	29	58
302	-9130.86	697.265	934.938	38	93
303	-9093.05	717.121	935.128	16	74
304	-9191.05	726.497	935.435	34	96
305	-9314.2	740.142	934.718	40	60
306	-9168.29	777.164	936.865	17	34
307	-9235.47	781.552	937.186	43	69
308	-9277.16	795.663	937.258	14	17
309	-9261.22	796.63	935.92	25	60
310	-9144.72	689.346	936.256	39	78
311	-9142.62	696.515	935.631	22	65
312	-9084.5	699.909	936.429	15	32
313	-9109.87	705.825	935.114	42	137
314	-9160.77	711.603	935.783	46	99
315	-9143.46	729.773	936.203	45	86
316	-9145.14	737.899	935.387	35	93
317	-9328.21	739.891	935.743	64	74
318	-9211.43	741.057	937.963	40	76
319	-9224.04	751.97	935.972	66	139
320	-9129.17	752.792	937.785	41	102
321	-9259.32	755.968	935.192	38	80
322	-9224.72	759.475	936.838	61	139
323	-9208.43	781.473	936.938	33	63
324	-9292.63	793.566	935.821	37	54
325	-9299.96	793.082	936.638	11	27
326	-9113.48	694.728	936.321	36	99
327	-9194.43	736.565	938.097	26	89
328	-9200.45	744.753	936.934	45	113
329	-9234.4	744.666	936.287	38	65
330	-9165.74	753.297	936.466	34	106
331	-9122.65	757.974	936.358	12	12
332	-9146.03	762.218	937.544	43	77
333	-9347.79	756.541	937.554	47	56
334	-9271.62	760.214	937.537	41	71
335	-9171.04	772.847	936.11	18	60
336	-9199.24	784.396	936.542	29	41
337	-9207.63	787.325	936.175	14	36
338	-9214.21	791.24	937.078	16	31
339	-9087.11	709.453	937.028	26	84
340	-9135.88	718.337	937.042	39	106
341	-9181.24	751.415	936.649	34	105
342	-9113.79	751.599	936.894	8	33
343	-9211.29	750.492	936.875	42	71
344	-9306.08	769.255	936.741	33	47
345	-9300.68	769.098	936.798	44	75
346	-9112.45	687.058	937.659	42	90
347	-9239.09	757.361	936.959	53	108
348	-9247.47	755.985	937.086	57	101
349	-9219.83	768.533	937.641	28	61
350	-9195.75	770.513	937.534	27	66
351	-9236.27	770.408	935.385	19	46
352	-9202.38	777.165	937.428	40	70
353	-9286.78	792.815	936.753	27	30
354	-9100.69	694.354	937.043	17	54
355	-9119.47	702.282	937.059	65	156
356	-9116.42	719.689	937.534	39	134
357	-9161.41	733.49	937.16	55	130
358	-9200.67	752.765	937.486	26	50
359	-9169.4	749.817	937.206	48	120
360	-9132.81	760.152	937.752	20	28
361	-9197.5	761.187	936.616	58	120
362	-9169.25	767.013	937.631	23	51
363	-9321.61	770.019	937.443	36	68
364	-9190.17	780.859	936.901	19	56
365	-9227.75	787.628	936.97	39	73
366	-9133.78	685.393	937.931	35	107
367	-9136.22	701.445	937.178	43	117
368	-9140.24	706.162	937.207	47	116
369	-9110.29	711.03	937.698	22	69
370	-9168.83	725.714	936.844	48	130
371	-9106.57	734.461	937.132	31	67
372	-9153.28	735.741	935.896	56	156
373	-9170.66	760.656	937.07	29	65
374	-9287.62	766.401	937.668	65	81
375	-9253.18	770.963	936.734	37	72
376	-9241.81	770.16	937.39	22	51
377	-9263.75	777.888	937.435	38	70
378	-9264.82	785.276	937.045	25	47
379	-9237.57	791.632	937.474	17	16
380	-9132.73	729.005	936.322	66	145
381	-9332.16	742.122	936.89	47	88
382	-9134.49	743.566	938.1	20	77
383	-9326.76	763.859	938.26	58	72
384	-9162.05	768.221	937.708	35	85
385	-9345.22	765.712	938.131	57	80
386	-9308.73	773.075	938.224	19	22
387	-9273.95	781.933	937.411	20	57
388	-9345.56	777.474	938.589	29	19
389	-9299.39	787.009	937.16	33	36
390	-9126.62	686.3	936.801	60	143
391	-9095.26	696.999	936.766	25	65
392	-9110.09	702.631	938.02	53	145
393	-9170.01	731.227	937.449	39	72
394	-9122.7	743.295	937.421	20	46
395	-9336.8	744.669	937.719	46	62
396	-9142.52	754.611	938.307	16	56
397	-9186.72	775.072	937.181	32	49
398	-9243.92	788.674	937.348	25	44
399	-9135.53	693.053	938.291	33	107
400	-9128.41	712.345	937.331	33	86
401	-9122.45	750.184	937.136	20	42
402	-9338.77	756.343	937.919	47	54
403	-9256.39	775.089	937.702	23	27
404	-9250.44	778.802	937.656	19	42
405	-9273.94	788.196	937.475	17	31
406	-9329.29	791.572	937.805	34	54
407	-9092.12	707.558	937.502	12	48
408	-9128.52	704.315	936.691	30	106
409	-9122.36	725.043	937.759	25	57
410	-9191.29	754.429	937.342	29	59
411	-9296.2	757.666	937.227	25	53
412	-9190.98	761.009	937.191	16	44
413	-9268.11	772.853	938.238	37	46
414	-9089.36	693.179	938.128	22	59
415	-9175.86	732.935	937.763	20	56
416	-9138.95	734.909	937.262	34	97
417	-9120.13	735.594	937.487	40	65
418	-9205.82	739.866	936.349	40	106
419	-9175.86	748.656	937.615	17	56
420	-9323.5	748.709	938.106	35	32
421	-9203.15	760.454	937.889	22	38
422	-9206.84	765.219	937.015	19	46
423	-9148.42	698.903	938.481	32	94
424	-9126.29	729.381	937.761	16	47
425	-9115.37	746.015	937.054	20	40
426	-9147.63	748.285	938.11	26	76
427	-9313.45	781.543	938.3	47	55
428	-9108.13	687.854	938.14	28	67
429	-9122.23	712.329	938.797	31	52
430	-9099.25	701.282	937.707	16	47
431	-9147.32	732.138	938.519	63	67
432	-9149.59	771.105	938.93	9	18
433	-9154.7	695.112	939.422	31	55
434	-9093.01	720.073	938.438	9	24
435	-9153.69	728.309	938.085	22	60
436	-9127.87	695.678	938.757	24	60
437	-9128.94	737.948	938.072	28	78

## Sheet: Emb#2(density)
3 ID	Cell Position X	Cell Position Y	Cell Position Z	her1Density(count/pL)	her7Density(count/pL)	1 ID	Cell Position X	Cell Position Y	Cell Position Z	her1Density(count/pL)	her7Density(count/pL)
0	-9345.75	622.225	931.778	65.9147	84.5427	0	-9407.86	601.343	601.343	57.6735	38.449
1	-9346.92	629.845	931.078	52.4163	76.6084	1	-9395.09	605.357	605.357	47.6397	50.442
2	-9325.93	628.317	933.33	45.974	95.2318	2	-9356.67	620.021	620.021	49.5792	59.4951
3	-9336.75	648.954	930.151	43.2042	77.4415	3	-9376.66	621.778	621.778	61.7802	58.1461
4	-9349.27	660.11	930.434	38.9745	69.8853	4	-9406.71	624.356	624.356	27.7365	38.5229
5	-9343.18	656.656	930.2	36.1239	66.8961	5	-9389.15	629.565	629.565	61.9272	72.6453
6	-9344.02	609.726	930.987	54.7936	63.0957	6	-9366.44	620.114	620.114	54.6849	65.3705
7	-9322.1	612.602	933.534	63.3894	83.7646	7	-9366.97	635.977	635.977	59.0844	70.9013
8	-9349.3	618.405	933.211	54.9238	75.924	8	-9381.44	631.894	631.894	48.3797	81.1531
9	-9289.63	637.926	931.995	48.1097	81.1852	9	-9356.17	636.303	636.303	62.9906	87.9491
10	-9325.05	637.014	933.539	50.8712	94.206	10	-9421.45	641.138	641.138	39.5185	57.3018
11	-9324.47	661.668	930.374	40.5254	65.4641	11	-9376.93	644.015	644.015	56.7931	84.3783
12	-9312.58	608.473	932.006	48.7565	73.1348	12	-9409.7	644.219	644.219	31.5508	58.0309
13	-9335.37	606.876	931.597	48.6149	82.1824	13	-9427.27	643.877	643.877	29.8638	32.4606
14	-9300.68	603.795	932.892	50.9341	89.1347	14	-9405.02	638.62	638.62	54.6932	58.4223
15	-9276.79	610.958	933.226	50.3829	114.665	15	-9358.92	647.435	647.435	46.0859	80.3211
16	-9303.41	610.686	933.382	58.108	83.9338	16	-9379.56	656.642	656.642	38.0028	71.2553
17	-9315.74	619.64	934.65	44.8413	92.2821	17	-9392.22	652.727	652.727	52.4964	63.3044
18	-9264.77	641.693	932.489	46.5021	97.7736	18	-9414.64	662.412	662.412	39.7226	53.982
19	-9320.89	636.794	933.427	62.5262	109.421	19	-9379.2	665.727	665.727	33.1665	53.0663
20	-9346.29	638.915	932.998	38.4118	62.2536	20	-9394.86	667.98	667.98	41.2	64.9692
21	-9291.21	653.8	932.465	42.6161	74.7528	21	-9438.15	672.571	672.571	27.0605	79.6782
22	-9269.6	583.522	931.913	35.9649	63.7559	22	-9442.58	614.963	614.963	15.2121	11.0634
23	-9280.59	578.171	933.068	28.5781	44.0919	23	-9368.29	609.46	609.46	53.1112	81.0171
24	-9210.3	593.179	931.876	10.0839	36.4572	24	-9382.85	607.012	607.012	62.4681	59.9356
25	-9270.84	589.811	931.984	63.1673	87.4624	25	-9356.56	606.409	606.409	61.8697	84.3678
26	-9262.84	590.463	932.483	39.9921	81.1604	26	-9422.62	618.91	618.91	38.876	33.0446
27	-9271.14	598.228	932.485	52.7093	90.045	27	-9451.88	621.372	621.372	26.5537	2.95041
28	-9166.63	602.08	933.077	24.8407	60.9726	28	-9454.55	618.673	618.673	20.5393	6.48609
29	-9137.46	631.601	932.611	18.4081	48.4065	29	-9401.7	613.808	613.808	55.3791	42.8741
30	-9338.11	627.695	932.391	62.5444	98.8202	30	-9431.98	624.445	624.445	18.1681	31.3813
31	-9149.94	624.735	931.987	24.9962	59.9909	31	-9424.48	624.85	624.85	29.71	29.71
32	-9244.36	629.791	935.648	37.8783	97.6096	32	-9436.94	628.129	628.129	21.0697	15.1702
33	-9156.88	631.694	933.184	30.0688	83.2674	33	-9362.05	631.983	631.983	60.5454	74.9121
34	-9157.94	639.779	930.418	24.2716	63.9152	34	-9447.62	641.906	641.906	23.6208	12.9533
35	-9144.95	635.946	931.522	26.1832	72.0039	35	-9438.18	647.305	647.305	30.1534	28.6457
36	-9335.99	636.983	931.544	66.1026	85.6885	36	-9455.48	643.465	643.465	19.7078	24.0873
37	-9285.54	632.265	935.276	59.1568	78.3428	37	-9407.04	661.912	661.912	47.6853	86.5864
38	-9155.7	635.811	932.247	31.1969	79.942	38	-9355.69	669.707	669.707	41.7004	44.2277
39	-9136.29	642.089	932.192	29.887	75.5478	39	-9408.81	588.484	588.484	20.6865	24.9665
40	-9140.04	648.657	932.365	30.6331	81.4393	40	-9430.81	583.875	583.875	8.99304	7.70832
41	-9151.56	649.356	930.945	30.8466	70.9471	41	-9363.38	595.242	595.242	50.9354	74.0878
42	-9259.34	653.491	933.784	32.791	81.4487	42	-9392.61	593.738	593.738	39.2707	36.7641
43	-9270.36	655.068	932.475	40.2579	82.1933	43	-9450.71	596.67	596.67	12.6937	11.787
44	-9156.72	653.902	933.009	30.5909	80.8475	44	-9442.23	602.445	602.445	13.0524	6.91011
45	-9225.42	655.17	933.721	33.7778	79.2031	45	-9376.67	607.209	607.209	46.722	43.9736
46	-9234.38	656.321	931.539	29.273	58.546	46	-9419.97	599.327	599.327	29.6927	30.8347
47	-9137.26	662.463	931.861	34.6488	87.0069	47	-9445.74	608.369	608.369	16.7502	22.3335
48	-9135.33	679.315	931.505	29.7672	78.2451	48	-9453.61	608.093	608.093	18.005	4.91047
49	-9276.19	584.743	932.622	43.379	72.8147	49	-9461.91	611.98	611.98	7.43016	7.43016
50	-9256.49	583.951	934.101	32.0947	54.2553	50	-9427.5	614.346	614.346	30.3615	24.2892
51	-9338.4	597.717	933.992	47.2907	66.6369	51	-9433.71	615.917	615.917	27.7412	32.3647
52	-9202.48	604.351	931.678	23.0502	59.2719	52	-9472.92	611.211	611.211	13.0987	6.54937
53	-9216.13	616.484	934.729	43.849	102.314	53	-9464.1	618.106	618.106	9.79931	2.93979
54	-9163.28	616.455	931.637	27.6	49.0667	54	-9386.12	615.428	615.428	65.1433	68.4556
55	-9232.86	625.623	933.034	42.3638	94.6125	55	-9471.45	625.908	625.908	10.52	4.38334
56	-9145.31	624.68	932.891	23.5819	63.5686	56	-9372.42	617.402	617.402	49.1027	59.8439
57	-9311.77	636.669	933.266	60.4957	85.6071	57	-9354.83	624.139	624.139	68.8289	78.0746
58	-9144.02	654.679	931.963	29.8448	81.5758	58	-9399.19	632.663	632.663	62.9311	82.1416
59	-9162.96	656.536	931.128	23.0301	93.3653	59	-9486.65	631.395	631.395	11.4944	4.59776
60	-9124.75	670.877	933.41	28.1793	82.5252	60	-9503.06	624.66	624.66	7.22195	7.94414
61	-9284.7	570.588	934.572	9.78967	17.4039	61	-9511.08	626.57	626.57	6.56785	1.31357
62	-9347.3	595.913	932.707	46.2166	71.7154	62	-9497.59	623.251	623.251	3.58725	8.37024
63	-9207.28	604.038	932.769	28.0752	88.054	63	-9521.28	629.151	629.151	8.5674	2.14185
64	-9198.82	603.609	932.225	28.8726	64.9635	64	-9501.36	637.55	637.55	6.77237	3.86992
65	-9324.98	606.654	933.033	50.8709	92.0522	65	-9514.78	641.54	641.54	8.8228	4.4114
66	-9197.01	613.21	931.898	33.8322	92.7656	66	-9460.72	637.879	637.879	15.5827	17.8088
67	-9172.71	628.885	931.548	23.9451	76.5074	67	-9472.45	650.902	650.902	21.4511	12.5131
68	-9263.47	628.872	933.498	47.0896	102.219	68	-9513.36	653.331	653.331	6.93905	3.96517
69	-9218.8	638.081	931.575	16.5959	59.7451	69	-9483.65	658.738	658.738	14.8535	7.42677
70	-9168.71	647.347	931.676	34.0901	89.57	70	-9465.58	660.74	660.74	21.0163	12.4187
71	-9153.6	661.44	931.155	36.1109	81.2494	71	-9474.03	666.237	666.237	20.5303	14.7818
72	-9264.32	582.211	934.162	37.1046	71.0287	72	-9357.21	664.041	664.041	38.2209	54.3139
73	-9213.59	604.971	932.188	50.9686	81.1337	73	-9455.35	600.416	600.416	16.019	16.019
74	-9192	618.767	932.57	36.1319	80.7655	74	-9518.5	608.114	608.114	5.097	6.37124
75	-9176.35	627.248	932.98	46.2863	100.287	75	-9525.93	621.532	621.532	3.83512	3.83512
76	-9242.07	633.456	934.004	46.0522	89.165	76	-9481.02	620.553	620.553	8.47789	6.93646
77	-9189.53	649.168	931.048	34.096	86.0518	77	-9518.1	622.946	622.946	14.5074	0
78	-9145.08	662.45	932.28	21.2368	83.5315	78	-9479.96	630.188	630.188	12.2388	3.05969
79	-9132.19	671.138	933.231	37.1762	96.1455	79	-9495.31	631.556	631.556	5.89998	5.89998
80	-9136.4	671.964	933.011	39.41	112.072	80	-9475.98	630.845	630.845	10.4539	6.96925
81	-9273.56	575.712	933.594	27.5934	52.5165	81	-9504.15	633.6	633.6	12.4955	2.77678
82	-9343.28	585.008	932.944	40.8516	62.772	82	-9388.85	637.783	637.783	46.4772	68.5729
83	-9268.76	593.627	934.213	44.4843	92.0364	83	-9525.85	637.788	637.788	6.81986	3.40993
84	-9310.27	601.519	934.374	46.986	83.0766	84	-9520.24	650.221	650.221	6.57044	1.31409
85	-9166.22	608.112	931.989	16.0073	49.2533	85	-9419.48	663.255	663.255	38.2546	80.9233
86	-9206.63	613.63	932.414	32.1269	81.7776	86	-9480.77	667.943	667.943	15.3958	4.61874
87	-9271.47	620.205	934.591	52.1805	72.7365	87	-9390.17	664.204	664.204	42.7116	52.6268
88	-9184.54	619.712	932.574	23.4555	87.1204	88	-9410.41	579.084	579.084	13.5761	13.5761
89	-9196.13	624.872	932.277	24.5532	75.1477	89	-9398.94	589.982	589.982	27.3754	38.13
90	-9181.2	629.32	931.888	33.4622	81.7965	90	-9426.95	596.576	596.576	18.8226	29.945
91	-9197.27	634.414	933.46	39.0234	104.445	91	-9380.95	594.382	594.382	41.773	64.5583
92	-9214.93	642.523	932.434	29.0392	62.4343	92	-9409.85	600.845	600.845	36.8536	26.6601
93	-9187.89	637.483	932.059	41.308	95.9412	93	-9483.79	611.263	611.263	5.4121	2.16484
94	-9152.03	655.795	932.107	26.1642	89.4648	94	-9439.77	622.23	622.23	12.8029	16.6437
95	-9340.39	662.17	932.581	39.8906	45.5892	95	-9411.52	625.005	625.005	53.1902	61.849
96	-9301.42	592.764	934.8	48.4398	71.6506	96	-9387.31	581.827	581.827	24.4829	34.2761
97	-9290.38	591.837	933.637	43.2221	73.1451	97	-9363.86	580.433	580.433	48.977	56.448
98	-9317.42	594.121	933.95	57.7791	77.0388	98	-9378.16	583.397	583.397	23.6679	41.4188
99	-9155.5	608.439	933.329	24.9345	60.1867	99	-9431.46	592.788	592.788	17.7352	14.1882
100	-9201.99	618.512	932.738	17.3862	77.7265	100	-9361.06	604.875	604.875	54.3467	77.2742
101	-9189.07	626.149	932.467	32.2506	96.7517	101	-9414.71	634.174	634.174	48.2924	54.9535
102	-9195.32	654.124	932.944	24.7349	74.8556	102	-9435.99	660.142	660.142	30.2565	49.9889
103	-9143.88	667.152	934.113	35.8988	92.795	103	-9357.2	580.02	580.02	37.2209	57.7903
104	-9143.89	675.608	931.984	27.0387	94.6355	104	-9436	610.217	610.217	18.1739	15.9022
105	-9335.98	573.867	933.213	15.7201	23.5801	105	-9523.81	613.443	613.443	5.51059	4.40847
106	-9296.19	592.96	934.698	38.0428	72.9154	106	-9510.56	619.193	619.193	13.3265	6.66326
107	-9160.61	613.615	932.728	27.6047	69.669	107	-9382.66	645.044	645.044	56.7674	78.7792
108	-9244.5	616.556	934.907	43.7348	97.1885	108	-9400.82	663.41	663.41	37.3538	62.9116
109	-9212.23	621.385	933.026	52.3749	91.6561	109	-9460.24	589.816	589.816	3.76353	2.50902
110	-9207.21	632.282	932.784	31.2668	75.4717	110	-9397.74	597.337	597.337	40.9293	60.6883
111	-9281.48	635.561	934.837	49.915	102.528	111	-9368.41	595.657	595.657	49.6416	49.6416
112	-9161.39	650.993	933.566	34.4293	107.113	112	-9510.32	611.957	611.957	7.33299	10.9995
113	-9155.43	679.833	933.096	37.4452	102.528	113	-9406.91	609.398	609.398	39.4357	39.4357
114	-9301.6	581.815	934.32	25.2361	52.8757	114	-9375.91	635.07	635.07	55.9892	64.1543
115	-9194.01	608.623	933.749	29.9208	78.7389	115	-9399.64	655.072	655.072	42.8072	49.9418
116	-9182.02	610.529	932.571	24.0489	74.9759	116	-9471.18	618.973	618.973	10.2793	13.3631
117	-9294.53	613.903	935.003	48.582	94.1277	117	-9392.71	623.105	623.105	46.7636	55.7882
118	-9200.54	640.289	933.252	33.6251	95.4953	118	-9473.01	627.465	627.465	4.83621	6.44828
119	-9182.44	639.016	932.598	25.5025	105.365	119	-9370.85	580.465	580.465	40.8548	51.8542
120	-9253.91	649.115	934.297	40.9523	91.2652	120	-9380.84	625.101	625.101	41.3531	55.3836
121	-9298.92	654.156	933.086	32.6573	59.121	121	-9467.45	630.795	630.795	11.9208	5.29813
122	-9158.53	662.902	934.838	39.1992	111.449	122	-9416.8	624.024	624.024	38.7551	53.6609
123	-9232.8	579.002	936.617	16.422	42.8401	123	-9485.81	658.002	658.002	4.98084	11.622
124	-9254.17	609.669	934.435	46.2064	94.4663	124	-9489.63	621.206	621.206	8.06414	8.06414
125	-9326.28	618.148	937.261	56.0479	84.5813	125	-9419.64	617.342	617.342	40.7355	37.0323
126	-9342.15	637.933	933.395	41.8223	96.0782	126	-9459.56	627.399	627.399	11.078	9.00088
127	-9127.48	658.513	933.65	32.9832	96.2571	127	-9384.65	629.842	629.842	41.0694	79.4891
128	-9284.47	654.263	933.924	41.6168	85.8347	128	-9384.94	658.973	658.973	50.9126	78.5509
129	-9263.18	571.934	936.437	21.6188	38.3243	129	-9530.78	657.658	657.658	3.40033	1.13344
130	-9220.06	609.43	934.619	41.7163	102.622	130	-9460.43	658.585	658.585	15.2545	15.2545
131	-9279.25	618.937	935.134	62.732	98.4243	131	-9514.21	610.814	610.814	7.28817	2.42939
132	-9289	647.773	935.287	45.6363	74.5764	132	-9437.65	640.702	640.702	20.6374	27.5165
133	-9173.5	651.71	933.213	25.5763	92.2573	133	-9491.73	647.491	647.491	6.79651	5.43721
134	-9317.72	584.565	937.162	25.5185	57.4165	134	-9482.11	652.518	652.518	18.2204	10.7179
135	-9191.55	599.29	935.669	32.6421	70.6257	135	-9465.97	584.808	584.808	9.17513	3.9322
136	-9333.19	608.631	935.376	66.2105	87.9784	136	-9416.48	597.032	597.032	21.3899	26.1432
137	-9346.34	608.8	936.033	42.2794	63.0835	137	-9476.11	623.016	623.016	19.5229	7.32107
138	-9342.88	625.936	935.918	46.3241	74.3623	138	-9445.08	629.474	629.474	25.0223	11.6175
139	-9274.12	626.701	936.99	49.6778	81.9361	139	-9363.98	655.699	655.699	41.8757	77.9083
140	-9264.86	652.966	934.833	41.249	60.7277	140	-9471.75	657.909	657.909	14.9533	17.2538
141	-9159.44	598.38	935.005	10.1908	61.9943	141	-9427.66	589.239	589.239	23.3211	19.0809
142	-9260.95	634.239	934.351	36.9053	94.049	142	-9357.64	590.17	590.17	51.8152	57.7182
143	-9338.2	631.943	935.546	41.8659	67.8228	143	-9382.07	604.551	604.551	43.1661	55.9811
144	-9330	638.988	935.248	40.2572	70.8877	144	-9390.46	607.508	607.508	44.1437	65.746
145	-9154.32	641.769	934.068	50.8515	99.202	145	-9528.18	617.337	617.337	6.67539	1.33508
146	-9128.14	647.891	934.107	43.982	86.9412	146	-9499.59	649.258	649.258	9.29927	9.29927
147	-9170.54	655.37	932.645	39.0887	106.919	147	-9392.24	580.031	580.031	14.4975	26.0955
148	-9309.08	581.01	937.358	48.5177	50.828	148	-9502.42	604.05	604.05	3.24888	3.24888
149	-9261.04	585.984	935.658	38.4185	91.7776	149	-9404.3	600.192	600.192	39.9792	33.6333
150	-9186.13	599.406	934.491	19.0166	76.0665	150	-9530.91	604.409	604.409	5.08063	4.23386
151	-9179.39	603.183	933.992	26.2464	86.1209	151	-9424.7	602.709	602.709	26.0393	30.7737
152	-9151.61	602.24	934.203	17.0428	30.987	152	-9508.92	608.227	608.227	1.49141	1.49141
153	-9283.13	604.858	937.931	62.6424	78.0885	153	-9379.87	616.079	616.079	54.6977	76.5768
154	-9307.71	607.562	935.629	47.5303	74.9923	154	-9536	615.115	615.115	9.11501	2.48591
155	-9279.2	624.117	936.718	37.7268	78.5976	155	-9463.79	613.863	613.863	4.44244	4.44244
156	-9296.63	630.034	936.768	73.5127	79.6388	156	-9369.16	627.44	627.44	65.2368	74.7066
157	-9180.53	648.418	935.349	43.8218	98.303	157	-9407.75	632.35	632.35	39.8705	49.0713
158	-9321.82	649.861	934.136	37.6752	79.1179	158	-9451.67	657.176	657.176	28.3763	39.4115
159	-9119.35	652.714	933.864	45.4773	110.445	159	-9438.93	654.642	654.642	42.0158	37.3473
160	-9114.88	654.977	934.572	37.5351	90.3188	160	-9361.51	574.39	574.39	20.5038	24.6046
161	-9109.69	669.095	933.934	35.4103	112.669	161	-9446.42	589.892	589.892	8.75267	7.50229
162	-9118.36	675.989	934.614	39.6294	105.223	162	-9419.62	588.165	588.165	13.4533	9.78421
163	-9110.32	677.866	934.5	40.7281	98.3623	163	-9522.71	596.162	596.162	4.47646	0
164	-9292.67	583.154	937.713	30.1699	57.3228	164	-9373.74	612.073	612.073	45.6971	42.841
165	-9251.16	592.38	937.48	39.6748	88.1663	165	-9428.08	631.949	631.949	21.8796	23.63
166	-9174.94	596.624	934.997	27.9189	83.7568	166	-9363.84	634.114	634.114	38.346	61.0695
167	-9344.38	603.423	933.87	46.6837	58.731	167	-9484.88	643.384	643.384	9.1006	11.7008
168	-9210.05	610.921	935.605	33.7012	91.2997	168	-9414.85	635.994	635.994	32.9611	43.4806
169	-9169.49	608.197	934.906	30.2468	78.6416	169	-9424.33	584.53	584.53	9.7641	8.95042
170	-9175.93	617.589	934.692	37.9173	83.0081	170	-9456.05	587.556	587.556	5.22648	6.09756
171	-9235.78	614.441	937.658	58.3895	102.877	171	-9515.13	596.114	596.114	7.66636	0.696942
172	-9313.75	614.758	935.21	64.0171	91.4531	172	-9419.39	606.952	606.952	30.4644	25.7043
173	-9309.18	625.632	935.576	50.6826	99.9172	173	-9395.05	612.955	612.955	25.8801	53.2825
174	-9137.74	621.333	935.596	32.1474	84.3871	174	-9527.05	611.625	611.625	4.44595	3.33446
175	-9128.92	630.394	934.979	29.3521	61.4559	175	-9357.9	619.527	619.527	59.9649	80.1856
176	-9291.11	638.208	936.529	54.7472	79.7911	176	-9484.3	623.814	623.814	10.1045	7.07316
177	-9341.66	649.094	933.082	42.1713	71.6912	177	-9450.21	637.549	637.549	22.9462	14.7511
178	-9245.85	650.238	936.04	49.5008	96.3017	178	-9361.13	645.361	645.361	44.8983	56.8712
179	-9180.57	666.004	932.245	31.3099	83.493	179	-9464.08	648.809	648.809	14.0647	17.1902
180	-9101.95	678.454	934.678	37.7602	92.8902	180	-9397.72	578.077	578.077	9.73072	14.5961
181	-9294.44	577.065	937.348	30.9746	52.0374	181	-9366.7	583.659	583.659	36.4191	41.7303
182	-9289.23	576.362	935.499	22.3756	40.8026	182	-9354.45	646.181	646.181	30.179	51.5557
183	-9338.84	604.569	936.659	38.1422	57.6024	183	-9385.98	592.286	592.286	33.037	40.3786
184	-9332.16	601.715	936.824	46.885	72.5602	184	-9437.46	591.595	591.595	23.1522	10.8951
185	-9275.45	612.253	936.899	47.7292	106.306	185	-9444.52	602.021	602.021	2.52872	6.74325
186	-9241.21	620.585	937.07	48.9668	91.9982	186	-9449.21	605.785	605.785	12.1897	5.33298
187	-9245.68	623.567	936.159	63.2644	108.453	187	-9365.28	609.056	609.056	40.936	61.7632
188	-9139.86	630.4	934.762	32.4701	76.0727	188	-9468.5	609.94	609.94	6.96211	8.12246
189	-9117.27	642.828	935.865	24.3595	80.8291	189	-9440.06	616.813	616.813	28.392	11.1099
190	-9337.32	643.623	934.028	34.7811	96.0621	190	-9367.71	615.578	615.578	72.3028	67.9646
191	-9179.35	653.614	933.871	34.1825	99.918	191	-9466.78	624.507	624.507	6.07027	5.05856
192	-9104.68	665.631	935.37	31.6673	82.9901	192	-9533.29	623.484	623.484	6.82572	4.09543
193	-9169.88	673.265	934.87	29.125	96.0337	193	-9507.8	631.328	631.328	2.99335	3.99114
194	-9092.73	677.263	935.174	12.4719	68.116	194	-9369.06	572.948	572.948	10.6813	16.0219
195	-9285.67	572.144	936.95	14.0493	21.8545	195	-9362.34	586.728	586.728	55.8688	64.3337
196	-9257.67	571.036	935.193	18.9456	43.4633	196	-9398.05	602.784	602.784	32.9395	57.6441
197	-9268.16	576.611	935.319	40.2335	67.0558	197	-9427.36	605.025	605.025	15.7734	17.5934
198	-9205.72	579.053	936.638	16.675	38.019	198	-9375.23	621.781	621.781	34.9411	64.7057
199	-9209.8	597.543	935.712	47.1329	85.4285	199	-9504.65	616.123	616.123	11.1333	4.17501
200	-9348.73	602.401	936.362	64.1061	75.7618	200	-9387.64	576.204	576.204	18.9242	21.8356
201	-9317.53	610.509	936.983	54.4699	76.2579	201	-9432.96	598.157	598.157	17.9965	18.8145
202	-9315.15	627.37	936.156	62.6877	90.8971	202	-9356.03	599.078	599.078	44.3528	44.3528
203	-9310.64	644.799	935.671	45.7664	89.9547	203	-9398.11	611.399	611.399	36.4609	43.7531
204	-9106.78	653.902	935.28	33.0902	89.5381	204	-9423.07	614.265	614.265	21.3024	21.3024
205	-9313.07	571.277	937.071	17.0177	23.206	205	-9516.58	616.112	616.112	10.7026	7.64475
206	-9347.04	576.034	935.725	35.7542	45.4175	206	-9456.82	619.708	619.708	12.0465	6.77617
207	-9275.3	579.37	937.567	23.9538	45.0895	207	-9360.55	625.244	625.244	48.1809	66.5033
208	-9216.25	581.126	937.71	17.3364	45.2673	208	-9382.03	575.891	575.891	20.6876	18.1016
209	-9223.62	595.39	937.038	28.1161	68.5331	209	-9374.54	584.263	584.263	28.0858	53.4536
210	-9206.68	637.354	936.264	33.117	86.9322	210	-9353.46	591.158	591.158	53.9924	72.3498
211	-9259.82	646.44	936.289	50.9855	67.9806	211	-9467.7	600.037	600.037	12.016	6.00801
212	-9160.96	674.036	935.633	32.9904	71.7183	212	-9387.59	599.684	599.684	49.7197	37.944
213	-9331.76	574.78	937.093	31.212	61.3092	213	-9517.28	606.896	606.896	4.25633	0
214	-9245.16	573.607	936.207	15.2356	58.911	214	-9386.75	610.598	610.598	40.4643	53.4707
215	-9283.17	582.97	936.764	24.0282	63.6421	215	-9452.54	625.276	625.276	12.8073	10.8369
216	-9180.97	587.309	936.242	21.8674	61.9577	216	-9439.07	582.568	582.568	15.9031	13.2526
217	-9171.14	589.184	935.618	11.0239	50.0314	217	-9451.25	582.48	582.48	8.99539	8.99539
218	-9311.1	595.754	938.463	54.8022	77.8191	218	-9389.55	615.834	615.834	44.4961	49.2636
219	-9140.47	610.298	935.365	21.0218	38.5401	219	-9454.01	610.072	610.072	3.82088	7.64175
220	-9250	606.842	937.638	45.4463	101.713	220	-9409.35	615.848	615.848	21.0348	30.3836
221	-9147.97	611.593	936.394	28.1726	83.7127	221	-9522.69	630.935	630.935	8.3843	3.14411
222	-9131.47	620.344	936.747	40.0001	95.3849	222	-9376.84	577.807	577.807	30.6094	41.2561
223	-9177.52	627.518	937.707	45.7645	78.8708	223	-9433.09	583.03	583.03	6.60806	7.92967
224	-9215.26	630.263	936.777	48.035	98.5546	224	-9390.47	585.822	585.822	21.7822	20.33
225	-9348.46	630.138	934.148	69.1201	100.004	225	-9385.29	582.958	582.958	47.2141	53.959
226	-9218.56	636.784	937.059	42.3033	79.148	226	-9446.1	581.647	581.647	6.78529	6.78529
227	-9237.77	639.304	935.934	44.2291	97.4422	227	-9461.17	582.605	582.605	3.85763	3.85763
228	-9192.33	650.191	935.069	46.8569	81.383	228	-9504.46	597.79	597.79	4.8495	3.233
229	-9095.21	671.432	937.909	37.677	64.3648	229	-9380.08	592.443	592.443	41.511	53.2424
230	-9086.49	673.79	935.707	11.1113	17.4607	230	-9453.62	598.374	598.374	10.5343	4.2137
231	-9245.76	584.367	938.095	33.4624	56.2168	231	-9522.83	603.01	603.01	4.84271	1.61424
232	-9347.78	584.279	937.022	47.9093	56.0889	232	-9405.35	618.692	618.692	31.7395	39.9682
233	-9262.79	598.735	938.032	44.0976	92.757	233	-9387.86	621.323	621.323	48.5475	45.7733
234	-9163.99	593.843	937.432	24.1715	70.9552	234	-9500.05	628.166	628.166	3.21052	3.21052
235	-9189.21	610.128	936.178	20.6434	76.167	235	-9412.67	573.48	573.48	17.6839	5.89464
236	-9283.39	614.406	937.867	43.5855	64.5711	236	-9403.17	575.684	575.684	19.7265	16.6917
237	-9151.19	618.362	935.261	30.7866	94.1708	237	-9422.7	575.721	575.721	13.0657	7.12677
238	-9204.2	620.686	936.944	31.8992	88.8622	238	-9353.36	579.59	579.59	29.11	36.7706
239	-9332.06	628.004	937.344	48.124	82.3455	239	-9492.31	595.032	595.032	7.79695	1.29949
240	-9321.89	626.389	938.243	52.4857	71.3267	240	-9492.96	625.799	625.799	5.58952	3.35371
241	-9146.09	630.363	935.372	35.2168	91.7489	241	-9354.42	626.785	626.785	47.0683	96.4901
242	-9148.81	634.956	936.736	38.3077	93.6409	242	-9413.04	587.296	587.296	15.53	16.6393
243	-9302.9	642.309	937.253	58.8444	75.1206	243	-9399.55	588.436	588.436	32.1766	21.4511
244	-9139.9	649.331	937.041	37.2898	86.4032	244	-9470.85	594.502	594.502	8.10956	4.86574
245	-9235.08	646.969	936.699	43.9077	91.7356	245	-9442.39	594.45	594.45	8.85384	2.95128
246	-9177.6	658.499	936.206	28.3491	96.5969	246	-9364.63	596.968	596.968	62.8963	46.2095
247	-9128.96	676.543	935.45	33.9079	106.861	247	-9405.75	607.64	607.64	23.6918	27.0763
248	-9256.9	577.036	937.929	23.0708	55.5407	248	-9486.68	615.776	615.776	7.44001	6.51001
249	-9210.19	578.739	935.837	7.54913	30.1965	249	-9435.25	614.01	614.01	14.9882	16.487
250	-9191.47	582.06	937.022	26.7965	53.5931	250	-9367.17	621.521	621.521	41.6998	37.4229
251	-9344.81	587.341	935.222	45.3598	92.1829	251	-9439.97	576.578	576.578	3.27388	3.27388
252	-9223.5	587.139	938.066	38.2508	53.8344	252	-9406.77	587.582	587.582	24.181	27.0258
253	-9259.05	592.799	937.871	42.635	78.6378	253	-9451.33	592.602	592.602	8.39349	8.39349
254	-9150.56	594.754	936.239	9.68703	30.4449	254	-9459.44	605.755	605.755	19.6892	11.4854
255	-9204.79	599.33	937.13	34.936	80.7411	255	-9393.73	613.688	613.688	39.8882	44.6748
256	-9257.46	613.948	938.383	39.1702	80.2989	256	-9525.42	594.96	594.96	5.03984	2.51992
257	-9195.97	616.257	937.254	31.9082	73.7877	257	-9509.23	619.865	619.865	4.14894	2.76596
258	-9178.88	621.159	937.145	31.6757	74.15	258	-9461.1	617.411	617.411	9.22628	4.61314
259	-9119.51	632.954	936.009	30.9067	85.852	259	-9397.57	583.438	583.438	17.4951	23.7434
260	-9245.71	639.509	937.068	37.5413	72.6343	260	-9446.44	617.344	617.344	11.9458	10.2393
261	-9301.31	647.751	936.477	33.1322	64.8239	261	-9399.55	618.006	618.006	36.9665	27.4268
262	-9098.91	651.857	935.996	22.1878	65.891	262	-9369.47	588.312	588.312	28.416	41.5311
263	-9196.77	657.598	935.994	35.7203	96.9551	263	-9378.44	606.74	606.74	43.1209	40.9649
264	-9180.84	582.183	936.361	13.9788	58.711	264	-9421.5	595.321	595.321	11.6719	31.1252
265	-9321.76	588.731	937.072	29.9017	48.3027	265	-9483.53	585.259	585.259	3.07891	3.07891
266	-9265.35	589.717	937.978	33.3429	72.3784	266	-9392.46	602.807	602.807	59.301	69.1845
267	-9329.69	593.547	938.062	39.5962	46.042	0	-9406.84	714.437	714.437	69.9347	65.3738
268	-9156.66	589.571	937.559	12.8986	30.9566	1	-9362.17	716.858	716.858	44.1701	69.0158
269	-9273.66	591.303	937.389	27.4606	48.6801	2	-9367.68	721.351	721.351	45.0392	81.3207
270	-9218.68	596.566	937.719	36.3691	73.9923	3	-9394.05	726.531	726.531	62.8644	79.9387
271	-9175.02	600.379	937.783	27.2809	62.645	4	-9354.93	737.296	737.296	63.2505	89.7275
272	-9158.9	608.217	936.245	33.7361	83.7155	5	-9392.65	750.555	750.555	68.6809	75.0698
273	-9254.09	602.598	938.368	43.6737	78.4344	6	-9381.96	748.942	748.942	53.5177	72.2489
274	-9175.43	607.237	936.724	44.988	108.304	7	-9382.1	709.426	709.426	56.347	86.1778
275	-9339.07	622.225	937.016	57.3832	78.2498	8	-9410.07	731.982	731.982	41.2765	51.1828
276	-9118.43	624.873	937.387	24.1298	81.9143	9	-9416.58	728.727	728.727	54.6595	77.0202
277	-9267.02	644.294	936.519	49.8632	74.7948	10	-9404.96	725.605	725.605	48.7966	52.6088
278	-9147.26	641.553	936.468	36.2308	96.6155	11	-9381.47	727.219	727.219	85.5171	84.1151
279	-9203.7	653.346	937.186	30.7779	61.5558	12	-9383.35	736.944	736.944	61.0657	84.3288
280	-9146.28	672.046	936.953	30.6202	91.8605	13	-9361.89	741.257	741.257	63.6607	82.0036
281	-9087	675.385	937.719	16.4946	47.0097	14	-9401.92	739.299	739.299	60.1093	61.6506
282	-9251.88	577.618	937.805	36.726	60.4202	15	-9377.65	743.071	743.071	57.9591	82.6226
283	-9214.28	575.204	938.764	21.3454	41.1661	16	-9367.46	747.512	747.512	59.8808	69.9598
284	-9274.39	583.164	937.416	37.6228	48.6883	17	-9360.24	753.276	753.276	55.9338	83.9007
285	-9205.97	589.594	937.789	27.7129	56.8469	18	-9405	759.588	759.588	32.9099	20.3267
286	-9343.51	596.745	937.423	37.7447	65.7488	19	-9375.32	765.522	765.522	37.7407	60.1056
287	-9213.71	594.275	937.924	22.1398	62.2682	20	-9398.09	765.483	765.483	43.1364	45.7774
288	-9343.67	611.75	936.519	39.9648	86.5905	21	-9458.47	710.648	710.648	25.1761	19.8759
289	-9136.98	612.855	937.759	23.3877	90.2097	22	-9356.07	709.007	709.007	43.2399	67.9485
290	-9208.02	617.049	937.541	42.2369	72.272	23	-9433.62	723.741	723.741	21.891	38.6311
291	-9273.26	619.087	937.892	47.8265	86.0877	24	-9359.02	730.673	730.673	64.5643	78.3014
292	-9299.68	619.116	937.739	54.2648	77.1132	25	-9468.1	737.313	737.313	11.7511	17.0925
293	-9192.14	623.005	937.287	31.0459	94.2083	26	-9447.62	730.881	730.881	24.3278	14.3105
294	-9322.48	631.773	937.98	44.9881	69.9815	27	-9489.03	736.998	736.998	7.27535	0
295	-9103.4	636.641	937.365	17.2707	62.1744	28	-9370.17	733.206	733.206	64.0827	63.3462
296	-9311.42	635.957	937.91	57.0058	77.7352	29	-9406.28	743.778	743.778	52.8859	64.9054
297	-9212.58	645.226	936.758	36.0055	81.1888	30	-9463.65	744.914	744.914	4.10029	4.10029
298	-9131.53	655.919	937.1	31.26	99.1171	31	-9352.55	746.475	746.475	75.4567	84.7233
299	-9089.24	657.897	937.839	16.1724	45.1124	32	-9395.51	773.726	773.726	33.5723	35.294
300	-9323.78	572.092	937.448	20.8805	27.8407	33	-9376.26	775.422	775.422	40.4276	39.3046
301	-9302.43	579.345	937.936	34.8794	44.5681	34	-9381.54	783.665	783.665	37.6212	40.7563
302	-9199.36	582.021	937.5	16.5319	52.6955	35	-9387.67	780.359	780.359	38.1903	44.1576
303	-9280.11	588.709	937.57	46.9654	68.2116	36	-9377.41	789.915	789.915	14.8584	13.3726
304	-9198.05	590.349	937.567	28.5907	57.1814	37	-9455.52	703.136	703.136	30.0263	41.8013
305	-9214.13	601.245	937.289	42.5336	70.1805	38	-9369.46	707.913	707.913	47.4267	69.3159
306	-9244.53	604.814	938.296	54.8439	91.08	39	-9439.26	708.493	708.493	52.082	86.8034
307	-9131.11	610.126	936.494	20.9796	41.9591	40	-9483.24	705.544	705.544	19.0321	5.59767
308	-9334.36	611.404	938.074	53.7121	53.7121	41	-9446.17	704.238	704.238	37.773	58.8556
309	-9152.83	624.611	937.575	30.7628	79.6213	42	-9375.73	708.445	708.445	44.0152	52.8183
310	-9208.61	627.573	936.273	21.8224	72.3255	43	-9436.88	719.379	719.379	30.9826	38.0241
311	-9220.14	624.059	938.271	42.2454	84.4909	44	-9483.07	719.69	719.69	10.6937	10.0646
312	-9233.51	631.746	937.346	35.4754	78.4989	45	-9458.79	720.024	720.024	21.6369	22.6204
313	-9094.72	644.816	936.849	11.3513	63.567	46	-9375.49	726.568	726.568	66.0044	77.0052
314	-9164.55	647.104	937.205	34.9026	86.1659	47	-9354.97	722.628	722.628	61.5782	91.739
315	-9101.54	672.023	937.13	28.2486	98.8701	48	-9498.75	727.145	727.145	9.54586	4.77293
316	-9268.71	584.885	938.302	40.5765	51.77	49	-9457.73	737.495	737.495	12.6349	8.42328
317	-9291.08	589.974	937.886	40.4973	69.3127	50	-9494.83	739.948	739.948	16.7247	7.71911
318	-9195.78	595.888	937.838	31.4743	68.5028	51	-9507.79	738.761	738.761	7.36858	2.45619
319	-9181	594.369	937.743	33.6303	74.5714	52	-9475.72	745.861	745.861	5.98833	4.27738
320	-9144.02	597.269	938.008	8.8553	22.1383	53	-9515.12	742.796	742.796	2.9548	0.984934
321	-9136.37	602.371	937.474	7.77764	18.1478	54	-9439.1	746.469	746.469	30.3441	12.5334
322	-9300.54	605.901	937.924	54.3122	63.6764	55	-9490.21	747.809	747.809	7.69989	0
323	-9202.64	610.127	937.92	32.6192	69.1527	56	-9497.81	753.28	753.28	7.80162	5.85122
324	-9325.34	608.386	937.683	44.5924	78.0367	57	-9354.64	753.051	753.051	72.8291	82.3285
325	-9168.48	615.753	938.255	35.0409	76.9191	58	-9380.43	759.785	759.785	41.9107	56.1177
326	-9255.1	623.591	938.546	44.7641	79.4791	59	-9504.3	763.028	763.028	5.91371	1.47843
327	-9161.16	628.867	936.962	33.0777	83.3068	60	-9428.89	758.678	758.678	23.2254	5.16121
328	-9109.37	630.522	938.107	27.075	58.818	61	-9380.85	768.431	768.431	49.7367	50.8934
329	-9272.45	635.23	938.033	33.7375	68.3185	62	-9477.2	706.148	706.148	17.2612	21.5765
330	-9304.42	629.119	938.742	53.2233	78.0122	63	-9431.15	706.625	706.625	55.2838	59.5836
331	-9211.95	636.285	936.871	25.5747	89.5115	64	-9506.35	756.84	756.84	9.31315	4.13918
332	-9131.71	648.417	937.869	39.875	90.0035	65	-9355.59	767.441	767.441	69.132	75.7793
333	-9109.75	656.852	937.76	40.7466	95.5437	66	-9424.14	773.175	773.175	12.809	11.955
334	-9140.99	660.625	937.439	32.1252	89.1475	67	-9405.29	772.254	772.254	50.4364	35.7935
335	-9136.56	679.776	936.503	63.73	117.031	68	-9371.6	782.415	782.415	32.8564	60.4134
336	-9235.01	580.449	938.577	38.3455	63.1572	69	-9500.02	704.515	704.515	6.51738	7.82085
337	-9171.23	581.671	937.789	12.057	19.7296	70	-9388.9	709.191	709.191	61.2422	74.5557
338	-9348.78	595.749	937.646	59.3609	73.4201	71	-9522.99	720.957	720.957	4.98649	2.49324
339	-9239.54	603.901	938.694	43.3885	97.1526	72	-9424.23	722.167	722.167	39.5865	45.3445
340	-9291.11	608.725	938.276	63.0664	78.833	73	-9505.29	719.653	719.653	4.33038	5.77384
341	-9211.27	622.206	938.312	38.4406	72.7626	74	-9473.02	728.122	728.122	17.404	14.3327
342	-9226	618.126	938.417	39.2573	89.7309	75	-9449.93	742.88	742.88	9.3962	10.5707
343	-9239.13	625.538	937.49	32.3209	70.6272	76	-9492.89	759.489	759.489	13.2383	1.10319
344	-9185.83	629.521	936.763	32.0642	88.1765	77	-9359.42	762.507	762.507	42.471	72.6478
345	-9121.07	637.956	938.104	41.0085	86.8416	78	-9511.44	735.867	735.867	6.72824	2.6913
346	-9174.97	636.829	937.171	38.1377	80.4468	79	-9423.61	759.979	759.979	38.621	25.3451
347	-9120.46	650.152	937.445	46.4422	97.4525	80	-9402.09	783.66	783.66	16.6387	14.9748
348	-9113.27	659.298	937.266	49.216	96.7914	81	-9459.79	705.307	705.307	22.1871	26.6245
349	-9325.18	598.739	938.611	45.6223	58.8675	82	-9442.96	719.962	719.962	43.0709	31.5854
350	-9182.69	605.969	937.657	33.9423	65.1692	83	-9389.14	742.701	742.701	54.2064	81.9119
351	-9150.5	599.946	938.163	19.0547	51.7198	84	-9433.6	756.838	756.838	26.0314	6.85037
352	-9309.09	604.072	938.385	35.3391	65.8592	85	-9408.69	764.56	764.56	27.5756	26.4266
353	-9196.82	602.139	937.381	31.0594	63.5306	86	-9379.79	712.325	712.325	33.8459	66.2816
354	-9319.6	604.86	938.101	33.6382	63.6722	87	-9415.37	738.952	738.952	39.3591	51.0831
355	-9225.41	608.719	938.963	26.2114	68.337	88	-9487.78	755.668	755.668	11.0022	3.0006
356	-9319.64	615.802	937.838	55.9174	64.1405	89	-9421.53	766.153	766.153	27.6735	22.9295
357	-9159.61	620.272	938.343	39.1089	81.6942	90	-9367.93	773.617	773.617	38.124	51.1024
358	-9263.72	631.298	937.903	37.4863	65.601	91	-9505.27	704.301	704.301	15.4472	11.8825
359	-9194.59	628.675	937.547	33.8546	73.8646	92	-9515.28	724.414	724.414	8.35282	1.0441
360	-9167.77	630.515	938.035	27.4541	83.2204	93	-9466.11	728.168	728.168	11.3505	15.1339
361	-9126.69	645.261	937.854	46.8764	103.943	94	-9529.46	733.766	733.766	4.73312	6.31082
362	-9160.97	663.222	937.329	31.8531	86.6405	95	-9522.99	747.745	747.745	8.4304	0
363	-9125.14	678.189	937.75	47.9945	97.0323	96	-9364.9	753.117	753.117	67.0934	77.9734
364	-9241.11	574.686	938.476	28.0253	53.7152	97	-9365.09	766.647	766.647	37.8589	60.8447
365	-9191.65	574.075	938.009	10.6178	15.3368	98	-9391.77	782.025	782.025	40.2494	26.833
366	-9337.81	583.816	938.415	29.3023	47.4418	99	-9466.89	702.428	702.428	24.6882	17.3732
367	-9228.96	591.256	938.668	32.3106	79.5337	100	-9422.78	712.001	712.001	46.4703	56.6093
368	-9170.03	597.893	938.32	26.9792	58.455	101	-9479.86	724.639	724.639	14.3184	10.4134
369	-9166.76	604.46	937.799	33.614	78.8635	102	-9482.2	743.533	743.533	6.44245	3.22123
370	-9310.56	617.337	937.911	49.6184	70.8834	103	-9395.53	746.134	746.134	42.7815	34.9382
371	-9183.83	614.713	937.693	35.1761	65.5003	104	-9493.17	725.183	725.183	4.19107	8.38214
372	-9123.79	626.316	938.591	30.3918	60.7836	105	-9375.81	734.921	734.921	65.3527	81.0006
373	-9251.37	629.283	937.668	30.7601	60.337	106	-9396.49	751.428	751.428	57.8818	36.1761
374	-9163.32	639.934	937.849	34.3825	79.4355	107	-9529.52	687.902	687.902	13.5669	1.35669
375	-9155.96	671.402	937.419	33.0419	75.874	108	-9387.65	722.096	722.096	56.6038	87.1317
376	-9112.26	670.762	937.779	32.459	93.3909	109	-9437.43	734.302	734.302	24.6662	39.4659
377	-9172.56	591.709	938.212	12.0175	45.0656	110	-9532.38	730.086	730.086	8.26023	2.75341
378	-9156.91	602.358	937.882	17.0656	62.5738	111	-9499.2	731.75	731.75	2.42594	8.8951
379	-9216.82	611.65	938.478	22.2126	88.8505	112	-9370.13	738.938	738.938	48.9757	81.8938
380	-9162.38	612.228	938.031	36.4193	87.4062	113	-9530.49	741.42	741.42	3.73313	0.746625
381	-9332.15	617.851	938.602	55.0321	60.8249	114	-9500.59	741.5	741.5	2.77295	4.62158
382	-9143.34	617.115	938.142	16.4382	88.6236	115	-9408.92	751.022	751.022	42.7597	25.3886
383	-9287.64	621.023	938.878	45.983	91.9659	116	-9385.73	781.878	781.878	31.5819	31.5819
384	-9171.19	621.241	937.632	45.8448	80.2284	117	-9382.16	790.912	790.912	28.0498	23.3749
385	-9339	595.121	938.598	25.7704	40.6901	118	-9392.26	789.699	789.699	29.0987	42.0315
386	-9248.14	611.59	937.958	41.0172	68.8503	119	-9381.27	724.214	724.214	54.6029	59.2303
387	-9144.93	626.181	938.209	16.88	95.6534	120	-9458.56	728.745	728.745	21.4419	16.7807
388	-9315.57	631.428	938.283	47.3619	83.6728	121	-9453.95	739.519	739.519	22.6841	13.2324
389	-9101.62	642.272	938.384	15.3824	67.446	122	-9471.41	751.385	751.385	8.87527	5.91684
390	-9265	578.836	938.269	28.5491	46.3923	123	-9391.32	761.068	761.068	46.0759	54.8522
391	-9211.46	606.297	937.954	17.9513	59.8376	124	-9441.71	710.914	710.914	37.3234	39.6561
392	-9303.36	612.723	938.712	34.1376	68.2751	125	-9437.25	703.528	703.528	30.1861	57.9573
393	-9182.48	637.179	937.815	44.7437	75.6381	126	-9514.63	714.081	714.081	7.11133	4.74089
394	-9150.33	662.509	938.129	26.8066	71.4842	127	-9468.36	717.673	717.673	28.2947	22.3379
395	-9152.9	661.72	935.144	30.1753	71.9565	128	-9491.65	729.365	729.365	12.6301	8.68321
396	-9109.57	677.698	937.737	42.5536	86.8804	129	-9477.22	756.951	756.951	9.64564	3.5075
397	-9216.93	587.248	938.787	29.9724	67.438	130	-9399.17	775.943	775.943	23.9063	20.7188
398	-9223.28	635.967	938.09	41.215	69.2411	131	-9455.01	716.163	716.163	24.8372	17.0755
399	-9197.74	637.589	938.252	37.1373	70.1482	132	-9393.37	730.425	730.425	45.9893	50.8302
400	-9141.99	678.906	938.17	46.7764	95.0616	133	-9483.97	729.82	729.82	8.41228	7.47759
401	-9118.68	679.928	938.83	27.1767	99.115	134	-9432.13	733.286	733.286	38.0928	43.0615
402	-9221.57	568.67	939.079	13.2182	16.5228	135	-9456.45	735.575	735.575	20.4921	13.6614
403	-9210.23	582.152	938.902	13.0376	48.8912	136	-9378.16	742.791	742.791	58.5011	45.1588
404	-9164.36	587.772	938.736	8.01612	33.4005	137	-9513.48	746.012	746.012	5.23199	0
405	-9170.6	646.622	938.246	33.9494	76.3861	138	-9385.03	758.888	758.888	35.3513	54.0666
406	-9174.98	656.971	939.958	9.19876	26.2822	139	-9415.34	777.039	777.039	30.1619	34.6862
407	-9148.5	679.521	937.217	36.5739	85.66	140	-9405.21	786.296	786.296	19.3245	12.0778
408	-9225.63	574.65	939.056	23.4663	46.9326	141	-9399.79	786.379	786.379	9.9683	18.2752
409	-9095.54	654.177	938.586	17.2122	68.8488	142	-9496.46	693.316	693.316	15.6876	9.65391
0	-9327.98	715.569	930.517	60.2642	100.44	143	-9407.57	728.118	728.118	52.6991	53.6077
1	-9311.68	714.156	930.974	52.6612	80.8289	144	-9355.09	731.678	731.678	41.6784	72.4843
2	-9337.5	716.584	930.869	58.6232	83.538	145	-9473.29	732.38	732.38	11.5625	4.20456
3	-9281.98	718.096	930.756	47.8566	87.8999	146	-9441.84	741.251	741.251	13.9572	13.9572
4	-9344.83	718.018	932.313	60.0269	70.0314	147	-9384.62	739.401	739.401	57.6888	66.5117
5	-9318.17	723.74	930.771	63.0849	89.0611	148	-9379.44	748.197	748.197	49.0547	74.8084
6	-9273.69	723.523	932.73	42.0544	82.3564	149	-9355.32	748.555	748.555	56.4902	71.163
7	-9314.39	735.938	930.789	68.4869	75.7507	150	-9474.3	710.429	710.429	12.4292	16.2536
8	-9332.8	734.912	930.708	49.9459	75.7244	151	-9414.42	719.021	719.021	40.1176	43.7646
9	-9278.33	735.922	930.598	54.5003	85.809	152	-9509.38	721.01	721.01	11.2111	3.05757
10	-9346.5	734.882	930.717	48.2786	87.1697	153	-9429.72	719.567	719.567	37.746	35.649
11	-9288.55	742.52	931.157	71.3633	77.778	154	-9488.53	734.349	734.349	9.55262	12.7368
12	-9348.29	751.532	931.365	71.487	73.9807	155	-9505.98	730.689	730.689	7.02089	2.80836
13	-9322.72	753.139	930.517	38.1263	55.1615	156	-9463.62	732.229	732.229	14.2285	9.48569
14	-9246.82	754.858	930.694	52.3662	110.966	157	-9441.9	733.229	733.229	39.0364	24.3977
15	-9281.05	750.828	931.305	68.8907	100.341	158	-9403.34	747.988	747.988	27.2149	27.2149
16	-9257.82	752.43	931.254	46.5388	94.9772	159	-9364.65	767.613	767.613	41.588	48.332
17	-9315.58	753.193	930.237	45.5602	69.6058	160	-9489.21	695.464	695.464	12.7968	8.14344
18	-9273.52	753.527	932.353	57.022	94.7145	161	-9414.71	711.948	711.948	57.6476	54.4449
19	-9228.68	761.465	930.758	35.581	88.1791	162	-9419.25	720.616	720.616	35.0278	55.3665
20	-9249.42	765.304	930.037	47.2735	84.3508	163	-9423.39	730.797	730.797	31.1171	23.7473
21	-9306.35	772.993	931.984	61.8282	74.1939	164	-9400.39	729.864	729.864	49.9513	39.3234
22	-9275.98	779.501	931.574	44.3045	63.6877	165	-9471.75	749.293	749.293	13.1091	1.87272
23	-9306.65	779.724	931.437	65.7173	67.3202	166	-9466.06	754.768	754.768	9.4418	4.04649
24	-9299.2	776.147	930.408	58.0067	64.3118	167	-9500.4	759.107	759.107	6.29051	3.59458
25	-9253.02	722.379	930.482	36.7024	84.9949	168	-9429.73	766.246	766.246	15.388	12.5902
26	-9301.89	721.857	930.952	56.0417	79.7517	169	-9383.92	771.436	771.436	36.8847	49.1796
27	-9236.82	720.613	931.387	36.6915	83.6567	170	-9372.7	770.748	770.748	67.2003	59.7336
28	-9268.02	726.287	931.352	52.0608	89.4378	171	-9394.55	772.88	772.88	36.7988	35.9012
29	-9341.11	727.883	933.091	52.2678	73.0212	172	-9483.49	695.386	695.386	11.2131	8.00938
30	-9289.26	719.723	932.432	51.9742	85.2377	173	-9404.84	720.485	720.485	31.1811	58.0613
31	-9296.67	729.639	933.013	63.0261	83.0461	174	-9387.61	748.864	748.864	31.7642	47.6463
32	-9227.8	740.232	932.094	43.5356	98.1684	175	-9370.38	764.828	764.828	62.4	69.3334
33	-9243.59	739.566	932.6	39.1903	101.683	176	-9434.9	715.587	715.587	39.1267	37.6218
34	-9320.5	740.661	931.06	49.6774	79.7452	177	-9512.06	730.682	730.682	7.04479	2.81792
35	-9239.38	741.882	930.921	39.4434	100.8	178	-9501.84	734.991	734.991	10.5431	5.75076
36	-9309.39	745.313	931.509	61.6535	90.9642	179	-9420.92	739.446	739.446	36.6719	34.0049
37	-9336.99	752.543	933.631	71.9345	75.8761	180	-9372.71	747.728	747.728	53.3639	63.7913
38	-9233.22	755.823	931.374	40.447	100.106	181	-9493.97	747.423	747.423	14.8241	6.73822
39	-9206.54	766.969	930.679	25.0743	50.1486	182	-9379.02	756.499	756.499	50.6903	74.6655
40	-9224.27	761.589	932.058	54.7405	100.772	183	-9410.66	755.921	755.921	34.227	29.1936
41	-9249.12	777.799	931.26	42.9842	67.6773	184	-9465.38	763.549	763.549	5.40441	4.05331
42	-9268.44	780.787	929.325	8.05828	14.7735	185	-9405.37	770.831	770.831	24.9184	22.8419
43	-9229.32	781.388	931.061	20.9721	64.2269	186	-9370.98	779.742	779.742	40.3489	60.5233
44	-9276.95	785.355	932.8	40.2641	56.5411	187	-9363.34	780.529	780.529	46.638	61.916
45	-9222.67	784.333	930.912	22.93	42.8027	188	-9354.15	790.388	790.388	27.645	22.3793
46	-9254.48	786.111	930.127	21.5602	33.6878	189	-9484.01	722.367	722.367	12.495	4.165
47	-9238.61	786.608	931.559	25.5399	49.9694	190	-9455.11	722.893	722.893	16.534	18.1874
48	-9348.66	704.137	930.759	52.2449	69.6599	191	-9516.01	726.656	726.656	4.32524	3.24393
49	-9237.98	713.585	931.987	48.6823	89.2509	192	-9468.19	726.322	726.322	11.083	7.38869
50	-9131.44	716.825	931.68	20.3174	58.2432	193	-9501.52	724.309	724.309	8.49254	4.24627
51	-9342.47	726.173	931.468	69.7679	99.2254	194	-9428.49	729.865	729.865	44.4546	33.9259
52	-9206.64	722.755	932.624	30.388	93.415	195	-9445.81	736.641	736.641	13.3075	13.3075
53	-9326.66	729.891	932.653	73.9992	85.9071	196	-9520.08	745.513	745.513	7.73481	0
54	-9305.19	732.971	931.403	62.0524	102.387	197	-9394.78	752.349	752.349	16.4424	25.4109
55	-9292.87	738.105	934.032	63.9769	93.4063	198	-9359.43	752.544	752.544	53.6724	86.7016
56	-9156.08	737.268	930.482	27.5984	62.863	199	-9458.36	711.735	711.735	28.4518	28.4518
57	-9152.62	742.659	930.469	24.0657	69.9051	200	-9449.34	714.663	714.663	32.4824	35.3485
58	-9145.64	745.353	932.795	18.7398	52.1201	201	-9505.03	718.775	718.775	11.5861	2.89652
59	-9304.06	752.689	932.826	65.3089	91.4324	202	-9495	737.161	737.161	7.49207	2.99683
60	-9160.76	752.376	930.764	19.3498	53.2119	203	-9365.6	740.373	740.373	58.0034	65.6642
61	-9343.03	756.755	933.569	70.1259	75.047	204	-9472.43	740.447	740.447	11.1126	8.89011
62	-9340.68	762.366	933.136	66.8697	72.8581	205	-9426.57	755.346	755.346	31.5603	18.5649
63	-9185.77	761.56	929.983	18.7486	18.7486	206	-9369.66	757.043	757.043	65.6733	82.4266
64	-9168.13	757.747	930.478	22.1873	51.7703	207	-9401.39	767.586	767.586	36.4175	34.9001
65	-9217.99	763.21	931.921	30.6236	74.1414	208	-9359.56	768.571	768.571	56.4232	55.0126
66	-9241.48	760.991	931.196	51.0404	106.247	209	-9436.89	775.829	775.829	13.0496	5.37337
67	-9260.32	761.062	932.707	50.5789	86.9602	210	-9375.77	776.865	776.865	36.5743	36.5743
68	-9194.59	767.686	930.83	24.3373	27.3794	211	-9546.93	699.135	699.135	17.3499	7.43568
69	-9318.77	768.026	932.482	54.0169	88.6432	212	-9356.57	740.311	740.311	55.5983	66.4762
70	-9296.37	768.462	933.3	54.4392	74.1636	213	-9442.67	746.29	746.29	18.6953	9.34764
71	-9194.38	773.902	933.064	23.8611	65.6179	214	-9431.77	763.405	763.405	24.3707	7.69602
72	-9233.71	779.023	932.042	36.006	78.4417	215	-9377.98	770.628	770.628	32.901	34.3965
73	-9215.81	777.487	930.498	17.8927	43.7377	216	-9412.88	786.391	786.391	6.77136	6.77136
74	-9289.62	787.081	931.121	38.7918	54.6253	217	-9466.89	741.912	741.912	19.7429	6.16967
75	-9296.44	786.875	933.206	39.5516	53.0571	218	-9507	752.155	752.155	2.69052	9.4168
76	-9304.76	788.157	933.178	45.2228	65.0077	219	-9395.43	758.896	758.896	25.1448	22.8589
77	-9275.48	791.242	931.596	30.2191	43.5511	220	-9494.38	763.443	763.443	7.31011	2.92404
78	-9126.44	705.583	930.54	17.7095	37.0289	221	-9459.68	766.956	766.956	11.8403	5.92013
79	-9124.44	698.227	933.266	31.8985	88.3343	222	-9495.3	703.088	703.088	8.17265	5.44843
80	-9138.27	704.514	931.646	37.0866	88.206	223	-9537.84	721.395	721.395	2.3983	1.59887
81	-9145.81	709.009	931.282	41.2997	69.9801	224	-9462.4	724.566	724.566	19.1301	11.1592
82	-9282.85	711.019	932.325	46.2235	78.0022	225	-9437.41	724.127	724.127	19.1129	16.1725
83	-9134.41	709.01	933.393	32.5612	97.6837	226	-9529.01	736.596	736.596	6.88243	1.37649
84	-9138.29	716.625	931.901	36.3518	94.8693	227	-9400.48	738.809	738.809	28.962	34.4786
85	-9275.79	716.202	932.772	38.2385	72.4518	228	-9500.56	748.039	748.039	7.22076	5.77661
86	-9225.35	726.292	932.138	41.4396	109.863	229	-9405.33	759.742	759.742	42.8074	28.214
87	-9144.35	725.078	931.79	33.2012	94.8605	230	-9359.6	775.244	775.244	45.3867	68.6935
88	-9167.4	739.328	930.342	27.1541	53.0738	231	-9402.88	779.987	779.987	8.14284	9.77141
89	-9196.13	735.976	931.592	44.1001	89.4253	232	-9393.8	783.745	783.745	16.6898	8.98682
90	-9141.58	735.435	931.411	23.6937	68.3471	233	-9515.21	721.659	721.659	7.15156	1.43031
91	-9235.9	735.988	932.038	28.0363	105.549	234	-9508.27	738.16	738.16	2.74033	5.48065
92	-9175.71	744.293	930.998	24.7641	52.8748	235	-9497.28	709.877	709.877	14.1367	8.482
93	-9179.53	738.388	933.063	39.944	85.9664	236	-9504.13	712.385	712.385	6.1252	4.90016
94	-9299.27	751.177	932.944	51.436	71.309	237	-9510.07	708.57	708.57	10.5981	3.17943
95	-9150.41	752.638	932.552	12.448	43.5679	238	-9446.46	725.048	725.048	23.286	18.2238
96	-9337.01	756.499	932.919	66.5359	96.5422	239	-9523.39	724.573	724.573	4.61377	1.84551
97	-9163.78	760.318	933.964	37.515	81.9407	240	-9455.58	729.245	729.245	11.6615	7.28846
98	-9220.34	767.813	931.881	31.7082	106.868	241	-9433.8	735.583	735.583	14.0817	12.5171
99	-9194.25	780.877	934.389	22.6482	62.9903	242	-9491.3	740.336	740.336	6.57475	3.28738
100	-9292.08	795.795	933.112	21.5571	40.3025	243	-9504.45	760.828	760.828	5.5546	1.38865
101	-9154.23	692.717	931.172	41.2539	100.188	244	-9425.85	767.179	767.179	14.3548	7.17738
102	-9161.82	695.642	931.476	35.2015	98.7358	245	-9389.82	771.467	771.467	36.2385	26.7607
103	-9127.91	690.261	931.545	11.2733	54.756	246	-9478.28	710.362	710.362	8.60961	10.0445
104	-9339.89	702.466	931.884	42.7339	53.9796	247	-9408.84	737.409	737.409	29.4734	19.192
105	-9172.32	702.389	931.446	37.5171	99.3874	248	-9429.4	780.267	780.267	13.6898	7.24752
106	-9150.03	701.463	932.761	35.5767	101.113	249	-9382.17	779.018	779.018	27.6699	32.0971
107	-9162.41	708.078	931.427	34.2359	103.319	250	-9482.76	710.706	710.706	14.029	5.84541
108	-9150.57	711.83	931.844	28.2241	105.297	251	-9520.64	717.109	717.109	8.15937	5.02115
109	-9298.16	715.52	932.695	49.4317	87.5354	252	-9475.67	724.842	724.842	14.0028	4.20083
110	-9175.83	717.422	931.404	27.899	100.108	253	-9517.73	739.326	739.326	5.99252	2.99626
111	-9179.58	727.045	931.407	29.4829	75.4763	254	-9361.58	745.291	745.291	42.8146	39.4345
112	-9171.72	723.914	931.544	38.5591	89.1143	255	-9493.91	754.512	754.512	9.6432	1.6072
113	-9173.09	731.217	932.219	31.7819	98.691	256	-9386.28	764.548	764.548	43.9387	31.1823
114	-9336.85	739.316	933.8	63.7127	98.2687	257	-9416.85	772.13	772.13	24.066	13.752
115	-9271.08	734.795	931.479	48.3587	98.9154	258	-9527.09	746.721	746.721	7.71591	12.3454
116	-9160.98	738.969	932.351	44.466	105.101	259	-9447.36	756.339	756.339	16.3832	1.48938
117	-9209.82	736.637	933.549	32.1095	97.1734	260	-9434.11	747.037	747.037	29.7403	8.49724
118	-9348.6	741.381	933.082	48.6206	88.4012	261	-9378.12	790.75	790.75	18.3531	14.6825
119	-9327.72	739.707	932.309	71.7218	99.1065	262	-9357.57	760.78	760.78	44.4462	60.4962
120	-9200.38	758.912	932.194	44.45	83.8993	263	-9375.27	761.489	761.489	40.7954	72.8489
121	-9320.79	759.154	933.046	68.3718	79.2245	264	-9453.77	762.926	762.926	17.3503	2.66927
122	-9211.18	759.314	934.332	27.3044	101.416	265	-9352.21	740.484	740.484	44.7732	72.9637
123	-9285.87	780.812	932.026	43.7341	63.1715	266	-9410.71	776.935	776.935	28.0594	7.79428
124	-9264.98	787.965	933.145	34.0349	58.8521	267	-9521.56	699.541	699.541	13.4297	4.47656
125	-9315.72	700.253	932.027	41.7213	66.7541
126	-9310.89	718.583	932.545	64.298	92.7577
127	-9150.34	724.279	932.328	33.4864	108.831
128	-9229.62	719.721	933.178	36.1055	81.5717
129	-9189.06	738.019	932.799	35.9378	99.3191
130	-9330.49	747.89	933.557	77.9196	93.9031
131	-9189.82	749.351	933.826	41.3624	102.14
132	-9153.54	698.84	932.077	25.9278	96.1489
133	-9301.51	702.51	932.188	44.4353	74.9846
134	-9345.35	704.078	932.621	40.2292	60.9927
135	-9186.46	717	931.421	33.3423	100.681
136	-9304.76	724.495	933.355	49.5038	80.6205
137	-9188.3	728.673	931.837	44.4733	99.2893
138	-9211.43	747.58	933.541	35.9102	108.421
139	-9175.5	757.198	933.647	41.7441	82.3751
140	-9267.27	751.223	933.683	60.5905	98.6081
141	-9266.22	766.376	937.137	50.8664	59.0413
142	-9312.14	766.622	934.36	52.2213	87.9517
143	-9248.35	770.006	932.597	44.5956	90.3346
144	-9294.46	775.847	935.281	53.6319	72.6626
145	-9137.74	695.778	932.854	34.8296	102.554
146	-9130.62	693.885	931.977	21.0998	68.1685
147	-9174.5	697.918	933.18	35.57	78.7622
148	-9266.84	710.045	931.973	32.5862	87.2159
149	-9284.31	750.888	934.812	34.8699	65.9497
150	-9289.79	748.626	933.819	57.5784	95.0713
151	-9288.83	758.944	933.168	49.1285	74.4371
152	-9204.14	773.926	932.66	28.8564	77.9122
153	-9267.75	795.044	933.277	26.4565	37.2045
154	-9149.73	686.128	933.57	38.5386	109.594
155	-9189.12	690.357	931.246	25.4937	71.5785
156	-9193.94	720.038	932.509	40.873	95.1226
157	-9308.24	730.81	933.888	46.6615	73.7251
158	-9303.42	768.793	933.044	45.1828	91.4952
159	-9325.71	777.552	937.996	49.6222	52.2339
160	-9218.07	779.258	933.986	33.5951	100.785
161	-9243.83	784.119	933.611	32.5331	75.2328
162	-9143.03	685.671	933.307	35.0901	96.6928
163	-9332.31	707.44	932.616	48.8095	63.7006
164	-9203.7	712.831	931.953	45.3552	72.1031
165	-9256.11	715.199	932.791	41.4132	98.7546
166	-9249.82	726.003	932.853	26.3004	82.1887
167	-9344.18	735.773	934.043	50.7517	81.8794
168	-9219.11	752.105	934.233	42.299	95.9862
169	-9245.12	763.034	933.357	54.9268	98.4538
170	-9268.91	779.624	934.528	42.1686	75.1701
171	-9276.15	705.12	932.679	30.1772	52.1242
172	-9320.29	702.107	932.903	56.66	81.2948
173	-9219.28	720.935	933.772	41.6843	98.1896
174	-9283.15	726.349	933.713	35.111	86.1816
175	-9184.38	726.836	932.528	34.2454	104.225
176	-9224.42	742.433	935.903	39.5428	92.6432
177	-9272.03	747.735	934.56	52.2041	94.6199
178	-9318.57	749.769	934.365	55.7893	92.4509
179	-9280.49	756.566	935.596	47.2874	95.6496
180	-9238.17	752.086	935.172	41.5475	97.2055
181	-9164.67	765.64	933.358	10.9409	68.7715
182	-9206.88	785.751	933.456	27.768	55.5359
183	-9334.49	729.236	933.439	51.7886	74.9282
184	-9152.86	752.235	934.488	33.9254	89.337
185	-9326.37	752.993	935.485	71.3737	101.509
186	-9249.33	744.211	934.883	38.3394	79.628
187	-9336.99	770.984	937.191	59.2725	60.1441
188	-9308.84	793.936	934.571	17.5128	21.891
189	-9259.07	796.029	933.028	30.3653	44.9857
190	-9309.5	707.916	933.115	49.6235	65.6311
191	-9285.17	738.539	934.426	36.3413	78.361
192	-9319.11	742.316	933.982	53.6288	85.5162
193	-9310.49	752.086	934.72	57.8277	73.2484
194	-9313.78	758.27	935.855	52.5246	61.427
195	-9159.75	756.932	936.677	34.8221	78.6305
196	-9187.72	762.648	934.127	33.6432	91.486
197	-9183.35	771.486	934.176	28.2853	75.7316
198	-9334.81	779.87	934.775	53.4482	65.3256
199	-9212.12	779.695	933.251	29.9646	86.5645
200	-9286.78	786.019	934.37	38.6734	49.7229
201	-9298.2	797.974	934.348	23.4065	46.8129
202	-9124.74	715.869	933.569	37.5633	103.299
203	-9149.58	731.459	933.517	36.4153	104.805
204	-9229.55	732.289	934.343	34.3482	103.044
205	-9131.13	729.304	933.249	28.8614	101.015
206	-9185.8	742.124	936.658	33.5291	85.2933
207	-9181.45	752.516	933.318	32.9052	99.9342
208	-9268.68	756.344	935.238	38.9053	73.6422
209	-9300.28	761.499	935.546	51.2968	85.1527
210	-9235.74	764.792	935.774	34.5676	78.8383
211	-9226.34	779.924	935.477	30.1579	70.5969
212	-9329.02	786.658	936.637	33.8085	44.7962
213	-9248.15	783.1	935.964	36.1677	55.2562
214	-9300.73	780.997	935.834	25.2695	41.063
215	-9157.96	686.892	933.102	27.5835	85.9333
216	-9146.92	704.173	935.381	44.8785	107.129
217	-9111.26	707.078	933.365	35.0394	96.6239
218	-9119.59	711.694	934.791	33.8507	103.433
219	-9122.73	726.615	934.52	46.6133	90.6841
220	-9138.56	727.503	933.892	42.8008	110.739
221	-9263.63	727.746	933.829	50.0865	95.357
222	-9273.38	735.495	933.962	56.32	93.3913
223	-9133.57	740.559	934.242	24.2235	82.6941
224	-9279.52	745.328	934.927	63.7093	101.463
225	-9294.86	765.463	937.086	46.5557	57.2247
226	-9286.57	774.401	936.367	47.3682	69.7365
227	-9176.79	780.075	936.553	15.3391	32.3825
228	-9291.37	785.89	936.176	34.9813	49.4857
229	-9109.69	686.751	933.487	35.2348	112.959
230	-9166.71	685.224	933.11	41.2191	112.494
231	-9101.48	689.394	934.582	40.4802	92.1572
232	-9140.87	715.194	933.475	32.4523	91.7131
233	-9112.67	715.992	934.678	34.8388	94.355
234	-9114.67	721.436	934.22	46.69	81.7075
235	-9233.7	730.041	934.874	44.4338	104.784
236	-9177.72	723.797	934.976	28.161	99.5021
237	-9125.06	735.265	934.002	26.8156	98.8825
238	-9256.11	739.012	935.009	50.6386	100.533
239	-9341.33	747.37	936.039	59.1501	63.0078
240	-9172.88	768.094	933.86	26.1385	73.389
241	-9183.68	778.76	934.506	36.505	66.9259
242	-9314.6	793.239	935.736	24.3581	34.5073
243	-9316.41	797.383	935.722	7.41478	14.8296
244	-9125.7	690.756	934.311	28.351	96.8658
245	-9106.13	696.76	934.73	35.5911	96.5066
246	-9179.24	703.734	933.93	27.3435	99.7234
247	-9099.39	708.517	934.199	25.907	83.8167
248	-9106.01	713.428	935.036	33.5975	91.6295
249	-9171.63	712.82	934.867	39.1733	102.737
250	-9106.47	724.103	934.481	26.6133	89.1235
251	-9162.83	723.819	935.118	22.9794	86.9221
252	-9194.71	731.923	935.311	37.5012	89.0654
253	-9200.91	732.858	935.33	39.2297	95.6225
254	-9119.78	740.202	935.042	32.2535	105.478
255	-9177.1	743.345	936.65	36.0278	92.6428
256	-9137.11	748.799	935.117	25.8276	60.9532
257	-9127.76	745.747	935.445	31.1259	96.8362
258	-9156.07	748.569	936.634	25.0311	87.6088
259	-9263.8	761.282	936.566	36.3027	62.3953
260	-9231.97	758.212	934.613	60.4829	90.7243
261	-9217.37	763.71	936.797	43.7561	75.7728
262	-9319.45	762.814	935.692	53.755	76.0436
263	-9313.21	772.683	935.969	58.075	70.8231
264	-9194.83	788.039	934.922	8.92006	17.8401
265	-9253.22	788.281	934.256	31.6738	57.8866
266	-9283.04	790.011	935.49	34.1619	50.6538
267	-9235.54	787.37	935.738	20.4256	67.6597
268	-9209.83	791.965	936.506	11.9762	19.162
269	-9271.95	796.045	935.225	32.619	54.7533
270	-9304.34	801.506	934.872	7.71903	11.5785
271	-9100.21	683.979	935.523	42.4265	95.8017
272	-9122.97	684.564	933.927	42.2064	100.646
273	-9090.65	698.623	934.672	21.0687	77.2519
274	-9091.58	707.343	934.082	25.7719	68.725
275	-9110.97	733.566	935.223	29.9136	89.7408
276	-9172.8	738.098	934.863	46.3717	105.39
277	-9323.04	744.895	935.061	53.5322	85.8746
278	-9305.75	756.861	936.975	49.797	63.44
279	-9289.96	759.758	936.405	54.1491	80.45
280	-9277.33	768.522	936.643	54.9464	81.2905
281	-9154.82	764.738	937.014	22.3686	63.0387
282	-9212.88	770.109	936.014	51.2683	91.3914
283	-9243.51	777.248	935.348	42.6411	70.0532
284	-9345.82	793.41	936.291	11.5335	18.3179
285	-9093.21	691.221	935.05	19.1906	87.8728
286	-9097.68	731.544	936.828	15.2479	37.4266
287	-9159.51	726.031	936.738	41.4504	82.9007
288	-9101.48	735.697	934.578	18.5825	34.3061
289	-9307.05	747.046	935.546	35.8021	65.8758
290	-9120.91	750.706	934.994	20.4114	75.1511
291	-9243.29	745.678	935.586	47.1331	86.4107
292	-9347.45	750.637	936.432	60.0754	69.6874
293	-9280	761.881	937.322	53.2138	76.5404
294	-9333.15	764.258	937.611	59.2832	71.9867
295	-9246.75	773.339	936.228	21.5687	61.388
296	-9278.32	774.913	936.36	46.789	62.1416
297	-9289.35	780.541	936.674	31.2826	47.6039
298	-9216.46	785.594	936.766	29.467	45.5399
299	-9277.73	789.473	936.3	26.7633	52.1884
300	-9256.07	791.713	936.406	29.9463	43.2558
301	-9086.31	690.112	936.475	30.172	60.344
302	-9130.86	697.265	934.938	38.7826	94.9154
303	-9093.05	717.121	935.128	18.9663	87.7193
304	-9191.05	726.497	935.435	31.9945	90.3373
305	-9314.2	740.142	934.718	42.784	64.1761
306	-9168.29	777.164	936.865	11.6568	23.3137
307	-9235.47	781.552	937.186	35.5858	57.1028
308	-9277.16	795.663	937.258	22.0994	26.835
309	-9261.22	796.63	935.92	25.3147	60.7553
310	-9144.72	689.346	936.256	49.7672	99.5345
311	-9142.62	696.515	935.631	34.2831	101.291
312	-9084.5	699.909	936.429	17.9848	38.3676
313	-9109.87	705.825	935.114	32.8044	107.005
314	-9160.77	711.603	935.783	45.7797	98.5259
315	-9143.46	729.773	936.203	50.4706	96.4549
316	-9145.14	737.899	935.387	32.6154	86.6638
317	-9328.21	739.891	935.743	69.2467	80.0665
318	-9211.43	741.057	937.963	38.5466	73.2386
319	-9224.04	751.97	935.972	42.2324	88.9441
320	-9129.17	752.792	937.785	23.7078	58.9803
321	-9259.32	755.968	935.192	50.582	106.488
322	-9224.72	759.475	936.838	34.2082	77.9499
323	-9208.43	781.473	936.938	29.7864	56.865
324	-9292.63	793.566	935.821	35.4977	51.8075
325	-9299.96	793.082	936.638	14.5211	35.6426
326	-9113.48	694.728	936.321	35.6902	98.1481
327	-9194.43	736.565	938.097	19.3914	66.3783
328	-9200.45	744.753	936.934	36.3248	91.2155
329	-9234.4	744.666	936.287	47.4718	81.2017
330	-9165.74	753.297	936.466	27.3993	85.4213
331	-9122.65	757.974	936.358	17.1567	17.1567
332	-9146.03	762.218	937.544	35.3025	63.2161
333	-9347.79	756.541	937.554	61.983	73.8521
334	-9271.62	760.214	937.537	37.0754	64.2037
335	-9171.04	772.847	936.11	23.5781	78.5937
336	-9199.24	784.396	936.542	38.7584	54.7964
337	-9207.63	787.325	936.175	22.3594	57.4955
338	-9214.21	791.24	937.078	22.4609	43.5181
339	-9087.11	709.453	937.028	17.0346	55.0348
340	-9135.88	718.337	937.042	36.621	99.5339
341	-9181.24	751.415	936.649	30.2415	93.3928
342	-9113.79	751.599	936.894	8.34007	34.4028
343	-9211.29	750.492	936.875	39.4899	66.7567
344	-9306.08	769.255	936.741	51.9113	73.9342
345	-9300.68	769.098	936.798	39.5097	67.346
346	-9112.45	687.058	937.659	38.1573	81.7656
347	-9239.09	757.361	936.959	49.2926	100.445
348	-9247.47	755.985	937.086	33.9359	60.1321
349	-9219.83	768.533	937.641	30.4381	66.3116
350	-9195.75	770.513	937.534	24.4	59.6445
351	-9236.27	770.408	935.385	31.4176	76.0637
352	-9202.38	777.165	937.428	31.9403	55.8955
353	-9286.78	792.815	936.753	36.0284	40.0316
354	-9100.69	694.354	937.043	26.1413	83.0371
355	-9119.47	702.282	937.059	41.5522	99.7254
356	-9116.42	719.689	937.534	28.2188	96.957
357	-9161.41	733.49	937.16	40.1291	94.8506
358	-9200.67	752.765	937.486	38.6737	74.3724
359	-9169.4	749.817	937.206	32.2675	80.6688
360	-9132.81	760.152	937.752	21.6924	30.3693
361	-9197.5	761.187	936.616	39.346	81.4056
362	-9169.25	767.013	937.631	29.2374	64.8307
363	-9321.61	770.019	937.443	35.846	67.7091
364	-9190.17	780.859	936.901	23.7467	69.9902
365	-9227.75	787.628	936.97	24.7866	46.3955
366	-9133.78	685.393	937.931	36.5832	111.84
367	-9136.22	701.445	937.178	31.5733	85.9086
368	-9140.24	706.162	937.207	40.2694	99.3882
369	-9110.29	711.03	937.698	25.0733	78.6389
370	-9168.83	725.714	936.844	33.1968	89.9079
371	-9106.57	734.461	937.132	28.7985	62.242
372	-9153.28	735.741	935.896	34.913	97.2576
373	-9170.66	760.656	937.07	27.7043	62.0959
374	-9287.62	766.401	937.668	62.4287	77.7957
375	-9253.18	770.963	936.734	33.4694	65.1296
376	-9241.81	770.16	937.39	23.7317	55.0143
377	-9263.75	777.888	937.435	40.6051	74.7988
378	-9264.82	785.276	937.045	24.9776	46.9579
379	-9237.57	791.632	937.474	23.2566	21.8885
380	-9132.73	729.005	936.322	42.3064	92.9459
381	-9332.16	742.122	936.89	45.1257	84.4906
382	-9134.49	743.566	938.1	26.9098	103.603
383	-9326.76	763.859	938.26	55.2065	68.5323
384	-9162.05	768.221	937.708	34.2848	83.2631
385	-9345.22	765.712	938.131	45.9873	64.5436
386	-9308.73	773.075	938.224	26.114	30.2372
387	-9273.95	781.933	937.411	18.138	51.6934
388	-9345.56	777.474	938.589	48.2202	31.5925
389	-9299.39	787.009	937.16	24.9257	27.1916
390	-9126.62	686.3	936.801	44.1156	105.142
391	-9095.26	696.999	936.766	29.5829	76.9154
392	-9110.09	702.631	938.02	29.5499	80.8441
393	-9170.01	731.227	937.449	41.6394	76.8728
394	-9122.7	743.295	937.421	30.1639	69.377
395	-9336.8	744.669	937.719	53.7448	72.4387
396	-9142.52	754.611	938.307	22.4478	78.5674
397	-9186.72	775.072	937.181	37.8243	57.9185
398	-9243.92	788.674	937.348	25.5241	44.9223
399	-9135.53	693.053	938.291	28.9851	93.982
400	-9128.41	712.345	937.331	42.8756	111.736
401	-9122.45	750.184	937.136	32.5078	68.2665
402	-9338.77	756.343	937.919	59.2402	68.0632
403	-9256.39	775.089	937.702	33.8134	39.694
404	-9250.44	778.802	937.656	25.4422	56.2406
405	-9273.94	788.196	937.475	17.9194	32.6766
406	-9329.29	791.572	937.805	46.0293	73.1054
407	-9092.12	707.558	937.502	16.8781	67.5124
408	-9128.52	704.315	936.691	30.1589	106.561
409	-9122.36	725.043	937.759	40.2294	91.723
410	-9191.29	754.429	937.342	45.6107	92.7941
411	-9296.2	757.666	937.227	31.1847	66.1115
412	-9190.98	761.009	937.191	25.6772	70.6124
413	-9268.11	772.853	938.238	59.1164	73.4961
414	-9089.36	693.179	938.128	23.0316	61.7667
415	-9175.86	732.935	937.763	29.097	81.4716
416	-9138.95	734.909	937.262	30.9004	88.1571
417	-9120.13	735.594	937.487	42.914	69.7353
418	-9205.82	739.866	936.349	35.7073	94.6243
419	-9175.86	748.656	937.615	24.7692	81.5927
420	-9323.5	748.709	938.106	46.3655	42.3913
421	-9203.15	760.454	937.889	31.86	55.031
422	-9206.84	765.219	937.015	30.5875	74.054
423	-9148.42	698.903	938.481	30.2734	88.9282
424	-9126.29	729.381	937.761	25.848	75.9284
425	-9115.37	746.015	937.054	25.7097	51.4194
426	-9147.63	748.285	938.11	27.0841	79.169
427	-9313.45	781.543	938.3	59.9643	70.171
428	-9108.13	687.854	938.14	35.9159	85.9415
429	-9122.23	712.329	938.797	48.2629	80.957
430	-9099.25	701.282	937.707	23.9458	70.3407
431	-9147.32	732.138	938.519	66.6213	70.8512
432	-9149.59	771.105	938.93	11.3078	22.6156
433	-9154.7	695.112	939.422	30.9526	54.9159
434	-9093.01	720.073	938.438	13.4273	35.8061
435	-9153.69	728.309	938.085	29.8889	81.5151
436	-9127.87	695.678	938.757	38.9322	97.3305
437	-9128.94	737.948	938.072	31.9103	88.8929

## Sheet: Emb#3(raw)
3 ID	Cell Position X	Cell Position Y	Cell Position Z	her1	her7	1 ID	Cell Position X	Cell Position Y	Cell Position Z	her1	her7
0	13483.5	-38.5453	1158.98	39	73	0	13377.6	-30.6052	-30.6052	28	25
1	13469.7	16.9848	1159.78	30	60	1	13297.4	-43.8321	-43.8321	2	3
2	13499.9	-80.4077	1160.14	29	42	2	13285.9	-44.8766	-44.8766	3	3
3	13510.9	-64.1981	1159.49	16	55	3	13325.1	-38.9637	-38.9637	8	5
4	13519.5	-58.8875	1157.92	18	40	4	13341.9	-39.8993	-39.8993	28	14
5	13529.1	-59.4627	1159.09	18	49	5	13373.1	-34.883	-34.883	25	20
6	13512.5	-46.3976	1159.29	59	128	6	13345	-32.3562	-32.3562	14	7
7	13527.7	-52.6163	1158.76	14	28	7	13336.9	-29.337	-29.337	12	17
8	13524.5	-46.8044	1158.55	18	38	8	13362.8	-26.6668	-26.6668	37	37
9	13514.8	-39.0015	1159.02	31	68	9	13371.9	-25.7669	-25.7669	30	34
10	13504.4	-33.547	1159.32	33	84	10	13290.9	-29.3626	-29.3626	4	1
11	13492.6	-30.268	1159.18	40	110	11	13328.3	-21.5873	-21.5873	8	7
12	13496.5	8.84301	1161.43	22	63	12	13309.1	-18.3211	-18.3211	13	11
13	13483.5	15.9062	1159.12	24	68	13	13299.3	-17.7121	-17.7121	4	7
14	13491.2	-76.7212	1159.34	21	32	14	13287.1	-19.139	-19.139	3	3
15	13513.3	-78.8855	1159.6	7	22	15	13331.2	-14.2178	-14.2178	29	32
16	13516.2	-73.3657	1159	19	46	16	13304.5	-12.5608	-12.5608	5	2
17	13481.6	-71.5304	1159.32	19	31	17	13355.8	-36.3441	-36.3441	20	21
18	13487.6	-62.4599	1160.07	19	42	18	13299.7	-33.549	-33.549	10	7
19	13524.2	-33.8121	1159.31	25	54	19	13313.3	-34.4995	-34.4995	17	3
20	13504.6	11.8403	1160.5	30	78	20	13328.5	-30.7878	-30.7878	12	15
21	13506.8	-78.3808	1162.49	32	65	21	13365.9	-21.24	-21.24	22	43
22	13493.7	-67.4472	1159.82	17	46	22	13304.7	-54.552	-54.552	3	1
23	13540.9	-38.2315	1161.95	34	136	23	13305.1	-47.6333	-47.6333	3	2
24	13527.2	-24.4972	1161.53	29	91	24	13321.4	-14.2427	-14.2427	15	15
25	13517.1	-9.05926	1159.66	19	53	25	13337.9	-50.4603	-50.4603	6	10
26	13489.5	7.56968	1161.54	31	78	26	13399.6	-45.7934	-45.7934	44	53
27	13506	-71.2234	1159.91	16	54	27	13362.3	-38.7989	-38.7989	29	36
28	13548.5	-53.5567	1159.88	17	51	28	13284.9	-34.0982	-34.0982	8	2
29	13487.8	-48.6112	1160.2	19	53	29	13381.9	-23.9813	-23.9813	20	23
30	13527.1	-6.81429	1160.04	13	66	30	13383.2	-4.84677	-4.84677	19	16
31	13519.8	0.753192	1160.88	19	82	31	13316.4	-42.7307	-42.7307	3	2
32	13485.9	-79.781	1159.24	13	28	32	13350.9	-44.1307	-44.1307	12	23
33	13504.2	-49.7677	1163.55	46	109	33	13378	-14.5501	-14.5501	40	44
34	13476.2	-35.1821	1161.76	56	107	34	13388.2	-11.5472	-11.5472	33	58
35	13544.2	-25.3061	1160.1	19	55	35	13395.3	-12.9888	-12.9888	30	37
36	13548.5	-20.9619	1161.14	16	78	36	13309	9.28506	9.28506	14	25
37	13484.6	-14.6815	1160.79	35	36	37	13327.8	6.25083	6.25083	14	33
38	13531.5	-11.9525	1161.14	20	75	38	13332.5	0.329738	0.329738	18	29
39	13662.8	17.7044	1160.68	8	40	39	13287.2	14.3406	14.3406	7	15
40	13655.4	34.0762	1161.06	13	52	40	13356.4	19.3064	19.3064	38	56
41	13520.9	-46.1308	1161.26	39	85	41	13299.5	17.0215	17.0215	4	3
42	13502.8	-41.7103	1160.58	18	66	42	13317.3	-51.1404	-51.1404	5	2
43	13557	-21.3112	1159.65	18	36	43	13308.2	-39.5115	-39.5115	3	3
44	13480.8	4.80766	1160.56	19	58	44	13393.8	-29.9038	-29.9038	19	29
45	13669.7	21.0033	1160.1	3	29	45	13353.6	-18.2487	-18.2487	53	54
46	13475.1	-83.1788	1160.64	11	16	46	13383.8	-17.0856	-17.0856	28	48
47	13477.8	-60.6416	1160.11	32	55	47	13404.3	-7.45323	-7.45323	53	82
48	13506	-59.0129	1161.77	36	55	48	13399	-8.74561	-8.74561	36	52
49	13515.9	-51.3911	1161.1	28	97	49	13357.3	-4.32351	-4.32351	29	38
50	13510.6	-23.9255	1161.47	23	60	50	13368.3	7.0829	7.0829	42	97
51	13592.4	-11.3128	1163.83	14	12	51	13316	9.32245	9.32245	16	25
52	13533.7	-4.00278	1162.31	35	115	52	13320.4	15.4675	15.4675	41	64
53	13641.7	32.3185	1160.84	7	33	53	13330.2	21.6593	21.6593	17	32
54	13492.6	-83.4936	1160.77	11	30	54	13311.2	18.8861	18.8861	22	27
55	13522.7	-64.4529	1160.4	31	71	55	13299.4	-51.8709	-51.8709	2	2
56	13550.8	-30.9588	1160.06	16	79	56	13345.4	-47.6198	-47.6198	24	43
57	13480.5	-9.77545	1162.4	39	73	57	13374.2	-18.6076	-18.6076	28	28
58	13482.4	16.5866	1162.76	11	43	58	13369.3	-15.9882	-15.9882	41	68
59	13533.9	-64.3704	1160.38	5	44	59	13362.3	-5.67432	-5.67432	19	25
60	13555.9	-38.5897	1160.62	15	52	60	13295.3	16.7544	16.7544	6	11
61	13520.3	-39.4137	1162.27	41	110	61	13359	-43.3168	-43.3168	11	6
62	13492.9	-14.7712	1162.11	35	93	62	13343.9	-9.64203	-9.64203	21	12
63	13526.4	-0.881009	1160.75	10	38	63	13413.7	-10.1129	-10.1129	24	46
64	13480.7	-82.9697	1160.47	6	14	64	13399.9	10.071	10.071	68	146
65	13501.6	-85.5932	1161.3	10	14	65	13392	21.677	21.677	37	56
66	13474.5	-74.5597	1160.32	14	23	66	13399.9	-39.086	-39.086	55	82
67	13523.6	-73.1027	1162.03	15	73	67	13387.8	-27.8693	-27.8693	36	57
68	13558.6	-55.6008	1161.61	18	66	68	13404.9	-55.1161	-55.1161	24	32
69	13531.3	-35.3445	1161.76	40	94	69	13298.4	-29.4543	-29.4543	4	4
70	13522	4.10659	1162.7	17	94	70	13300	-11.8379	-11.8379	1	4
71	13488	15.7093	1161.66	13	61	71	13367.5	-47.7849	-47.7849	11	15
72	13671.3	25.453	1162	13	41	72	13401.8	-18.572	-18.572	19	29
73	13485.3	-67.5257	1161.12	22	32	73	13409.6	-15.4274	-15.4274	27	31
74	13497.1	-65.3362	1162.85	36	100	74	13413.3	9.75016	9.75016	42	84
75	13543.4	-31.2993	1160.87	20	59	75	13410.1	-54.2237	-54.2237	20	36
76	13471	1.61158	1163.3	63	163	76	13372	-56.4417	-56.4417	13	13
77	13552.6	-68.2546	1161.52	16	52	77	13285.2	-51.9366	-51.9366	3	4
78	13511.9	-65.9501	1162.26	24	69	78	13304.4	-4.02609	-4.02609	17	16
79	13479.7	-45.0692	1162.96	26	63	79	13371.4	14.1695	14.1695	35	50
80	13557.5	-28.027	1162.27	28	161	80	13399.3	-68.3491	-68.3491	24	36
81	13600.8	-11.9984	1166.24	10	11	81	13402.1	-61.866	-61.866	26	39
82	13504.3	-7.6733	1162.27	42	107	82	13332.3	-51.9973	-51.9973	15	30
83	13469.6	18.521	1162.72	19	56	83	13356.5	-48.2356	-48.2356	20	20
84	13678.9	32.2345	1162.78	21	75	84	13290.2	-38.9346	-38.9346	4	5
85	13546.4	-68.0033	1163.47	28	102	85	13394.7	-18.1343	-18.1343	27	46
86	13531.5	-52.2206	1161.69	18	56	86	13405.8	8.9599	8.9599	35	53
87	13493	-46.8126	1163.26	26	61	87	13430.9	4.50989	4.50989	42	72
88	13551.7	-36.5346	1161.94	20	80	88	13408.1	-70.3289	-70.3289	17	29
89	13505.8	-27.8551	1162.8	29	56	89	13409.5	-63.2431	-63.2431	18	41
90	13539.1	-10.9623	1163.82	27	102	90	13294.1	-56.4597	-56.4597	2	1
91	13655.5	27.2325	1164.35	36	140	91	13303.3	-44.3806	-44.3806	4	1
92	13534.7	-82.1893	1163.78	5	21	92	13283	-39.595	-39.595	2	1
93	13480.1	-66.8513	1163.05	27	43	93	13369.4	-30.1223	-30.1223	58	62
94	13516.5	-61.5413	1162.08	16	46	94	13348.4	-25.1429	-25.1429	32	34
95	13509.5	-35.8434	1163.05	36	123	95	13324.3	-24.4565	-24.4565	7	8
96	13485.5	-35.0566	1162.85	43	83	96	13397.9	-25.9223	-25.9223	27	46
97	13469.8	-32.365	1163.74	31	56	97	13424.1	25.8744	25.8744	16	24
98	13500	10.2193	1163.85	30	75	98	13392.4	-61.9124	-61.9124	26	21
99	13491.8	-90.2196	1163.08	6	14	99	13429.7	-60.2417	-60.2417	15	26
100	13529.5	-68.0044	1162.23	28	85	100	13332.7	-34.0601	-34.0601	28	22
101	13483.3	-50.26	1163.43	20	58	101	13293.5	-30.2861	-30.2861	4	1
102	13565.5	-40.1103	1163.04	6	58	102	13360.4	-17.4236	-17.4236	22	46
103	13477	-31.415	1163.39	25	66	103	13463.2	20.2534	20.2534	13	35
104	13674.7	9.16861	1163.62	3	27	104	13463.9	-75.1281	-75.1281	15	21
105	13588.6	32.2007	1162.87	9	15	105	13384.7	-63.4572	-63.4572	40	48
106	13484.8	-82.4597	1162.71	21	35	106	13290	-63.2511	-63.2511	5	4
107	13473.4	-70.3257	1162.73	11	17	107	13292.3	-47.3431	-47.3431	6	4
108	13583.9	-29.7808	1164.1	28	129	108	13341.1	-49.2728	-49.2728	12	15
109	13578.9	-23.5549	1163.47	26	97	109	13289	-27.4957	-27.4957	5	4
110	13469.8	-22.5536	1164.56	28	66	110	13303.9	-22.8129	-22.8129	13	7
111	13639.4	5.50422	1164.81	18	101	111	13462.2	11.7092	11.7092	24	101
112	13487.1	-74.8443	1162.63	10	18	112	13456.9	20.0155	20.0155	13	38
113	13514.4	-77.9139	1164.01	21	55	113	13461.3	-78.077	-78.077	20	26
114	13492.7	-55.7755	1163.42	36	56	114	13415.5	-63.4214	-63.4214	24	36
115	13617.8	-21.4528	1162.42	4	31	115	13443.4	-54.1554	-54.1554	23	43
116	13583.6	-20.6036	1163.15	16	61	116	13414.2	-46.3795	-46.3795	31	29
117	13479.3	13.1252	1163.74	22	54	117	13327.3	-38.2113	-38.2113	14	14
118	13507.8	-43.4816	1163.03	19	64	118	13377.2	-39.4415	-39.4415	62	77
119	13469.4	-41.0134	1165.12	22	47	119	13305.3	-34.321	-34.321	12	9
120	13567.9	-32.609	1164.31	22	84	120	13316.3	-33.1579	-33.1579	8	3
121	13544.3	-23.2633	1164.96	41	131	121	13449.5	-62.657	-62.657	23	46
122	13620.4	-27.2178	1162.6	11	38	122	13378	-60.3545	-60.3545	26	30
123	13472	-16.8284	1165.43	44	75	123	13424.1	-33.0508	-33.0508	19	29
124	13552.1	-8.12236	1165.27	40	124	124	13426.6	-25.2865	-25.2865	26	48
125	13526.7	4.30128	1164.01	15	75	125	13370.8	-3.17762	-3.17762	68	97
126	13471.2	-78.5678	1163.23	15	25	126	13296.6	10.8957	10.8957	6	13
127	13531	-57.4316	1164.37	23	69	127	13453.1	-71.5046	-71.5046	12	23
128	13497.8	-48.186	1163.9	22	56	128	13427.7	-51.6771	-51.6771	38	58
129	13522.6	-25.8997	1164.63	37	164	129	13421.4	-47.5804	-47.5804	40	51
130	13558.8	-19.0914	1165.89	28	129	130	13362.7	-48.7988	-48.7988	26	30
131	13625.3	-15.0963	1164.07	24	93	131	13320.1	-41.6959	-41.6959	17	7
132	13641.8	-4.61192	1164.65	14	101	132	13326.8	-1.50216	-1.50216	23	33
133	13530.2	-4.09752	1165.57	19	95	133	13414	-68.8167	-68.8167	9	15
134	13476	-85.7905	1164.15	12	29	134	13429	-67.6432	-67.6432	14	25
135	13477	-76.7629	1164.48	24	32	135	13304.1	-53.3251	-53.3251	1	3
136	13548.4	-74.8211	1163.87	21	29	136	13384.8	-51.0555	-51.0555	30	43
137	13504.9	-65.9872	1165.28	20	59	137	13299.9	-48.3356	-48.3356	2	0
138	13572.7	-44.1216	1164.43	28	150	138	13364.2	-32.2972	-32.2972	54	38
139	13575.8	-32.4704	1163.89	9	45	139	13375.3	-29.7756	-29.7756	22	42
140	13518.6	-21.7297	1165.34	20	71	140	13382.6	-22.1006	-22.1006	30	36
141	13573.1	-14.6441	1163.81	24	87	141	13389.8	-20.2285	-20.2285	35	42
142	13523.9	-11.3167	1164.26	37	127	142	13400.8	-73.5221	-73.5221	7	16
143	13644.3	34.0237	1163.89	21	64	143	13435	-71.6255	-71.6255	14	14
144	13503.1	-83.075	1164.19	10	15	144	13410.4	-38.7948	-38.7948	30	62
145	13494.9	-80.3267	1164.6	11	29	145	13351.7	-41.1231	-41.1231	15	11
146	13473.2	-60.0982	1164.23	23	40	146	13432.6	-38.7523	-38.7523	29	57
147	13480.6	-13.6417	1166.34	54	111	147	13344.6	-29.9536	-29.9536	26	16
148	13504.7	3.99465	1164.86	28	97	148	13328.8	-29.914	-29.914	19	17
149	13496.8	13.3797	1164.16	19	47	149	13350.1	-12.9249	-12.9249	35	20
150	13517.7	-70.9956	1165.38	18	57	150	13309	-8.57135	-8.57135	12	6
151	13608.6	-38.2585	1165.99	15	94	151	13383	1.55853	1.55853	35	57
152	13612.3	-27.3535	1166.39	17	72	152	13347.2	2.92404	2.92404	17	34
153	13499.3	-14.6832	1166.27	29	78	153	13336	2.61072	2.61072	10	24
154	13545.4	-8.33913	1164.86	25	93	154	13328.9	12.2034	12.2034	24	37
155	13647.2	20.9585	1165.38	32	154	155	13382.4	21.8948	21.8948	61	90
156	13522.7	-88.2312	1164.24	4	14	156	13392.3	-69.4513	-69.4513	18	33
157	13482.3	-88.6532	1164.74	4	12	157	13456.5	-65.9837	-65.9837	18	39
158	13488.8	-55.1114	1165.93	54	97	158	13371.5	-66.2478	-66.2478	6	13
159	13566	-47.1331	1166.1	28	152	159	13421.2	-61.4573	-61.4573	51	66
160	13529.5	-42.3521	1165.12	42	167	160	13355	-56.0493	-56.0493	17	12
161	13518.7	-33.6462	1162.91	24	111	161	13416.7	-51.4552	-51.4552	54	81
162	13503.6	-31.1059	1164.54	29	57	162	13373.4	-44.0595	-44.0595	28	33
163	13644.5	8.58271	1165.85	32	154	163	13312.1	-41.9898	-41.9898	6	4
164	13509.8	-72.3042	1166.33	16	70	164	13333.1	-10.185	-10.185	38	38
165	13564.6	-54.9022	1165.39	27	98	165	13437.3	4.14986	4.14986	47	104
166	13539.4	-32.5365	1164.71	16	64	166	13334.3	13.5081	13.5081	44	86
167	13566.1	-19.1511	1165.03	35	137	167	13341.8	19.8259	19.8259	32	67
168	13584.6	-13.0116	1166.13	32	127	168	13451.1	21.2259	21.2259	26	50
169	13471	-5.72064	1167.08	27	67	169	13349	-62.3397	-62.3397	8	6
170	13568.4	-65.1326	1165.91	12	56	170	13338	-67.6688	-67.6688	3	0
171	13521	-55.84	1164.88	33	101	171	13394.7	-48.2174	-48.2174	33	69
172	13540.3	-41.994	1166.97	36	136	172	13438.6	-47.5806	-47.5806	37	51
173	13501.3	-24.334	1166.16	19	59	173	13298.9	-38.7459	-38.7459	2	1
174	13479.4	-7.60352	1165.47	32	69	174	13438.4	-39.199	-39.199	28	57
175	13660.7	11.3344	1165.39	23	140	175	13352	-32.0274	-32.0274	23	29
176	13637.5	16.2396	1166.55	25	152	176	13390.3	-32.3033	-32.3033	47	65
177	13484.1	-71.8186	1166.2	16	43	177	13417.6	-28.5967	-28.5967	39	60
178	13527.5	-50.1204	1165.57	27	110	178	13284.6	-26.8827	-26.8827	3	2
179	13489.9	-13.9063	1167.98	71	148	179	13436.2	-23.1426	-23.1426	39	74
180	13483	-2.83465	1165.11	20	98	180	13377.6	-21.7331	-21.7331	45	62
181	13494.7	-3.84024	1164.89	22	59	181	13281.5	-13.8273	-13.8273	4	3
182	13532	5.14859	1165.55	29	96	182	13355	-5.31781	-5.31781	43	48
183	13657.2	6.23803	1165.59	23	115	183	13314.2	-0.842092	-0.842092	13	18
184	13629.7	9.44683	1168.44	44	198	184	13342.8	11.2894	11.2894	41	79
185	13673.2	33.5377	1163.81	16	68	185	13337.1	22.6783	22.6783	24	37
186	13615.3	27.9424	1166.47	40	166	186	13454	-85.3457	-85.3457	5	11
187	13490.8	-86.0156	1165.21	10	16	187	13424.9	-82.3127	-82.3127	7	5
188	13520.7	-76.5307	1166.1	8	36	188	13395.6	-75.6222	-75.6222	20	19
189	13516.9	-64.4207	1166.29	24	72	189	13375.6	-71.9988	-71.9988	16	11
190	13471	-56.0498	1166.98	25	42	190	13343.4	-68.8556	-68.8556	6	6
191	13478.2	-53.1096	1166.05	21	37	191	13354.9	-65.6392	-65.6392	11	15
192	13557	-49.7713	1165.88	26	147	192	13288.5	-56.8256	-56.8256	2	0
193	13599.2	-47.6643	1166.5	23	105	193	13319.7	-51.7498	-51.7498	6	2
194	13504.4	-43.57	1167.78	22	72	194	13287.5	-43.5692	-43.5692	5	3
195	13613.9	-35.1999	1166.75	10	62	195	13331.3	-41.9046	-41.9046	11	10
196	13478.5	-30.6014	1165.69	21	43	196	13425.7	-42.6143	-42.6143	39	58
197	13604.5	-30.445	1167.72	43	163	197	13316.7	-25.1162	-25.1162	25	10
198	13522.8	-17.3468	1166.24	20	54	198	13399.9	-24.136	-24.136	26	54
199	13503.1	-7.16823	1165.76	42	138	199	13310.5	-20.1339	-20.1339	8	6
200	13541.4	-1.74469	1165.33	26	116	200	13419.7	-19.4159	-19.4159	31	48
201	13473.4	8.12139	1164.96	24	70	201	13304.3	-13.2989	-13.2989	12	10
202	13519.2	10.6833	1165.17	22	71	202	13357.6	-14.016	-14.016	30	56
203	13673.1	3.70287	1166.7	19	92	203	13445.8	-0.771344	-0.771344	26	51
204	13673.5	23.7106	1167.05	38	148	204	13301.7	10.8457	10.8457	15	20
205	13659.6	34.2432	1164.25	21	114	205	13393.9	14.4665	14.4665	42	74
206	13534.1	-64.7961	1165.86	14	62	206	13315.4	15.8388	15.8388	16	33
207	13536.6	-52.9869	1165.35	24	63	207	13455.3	-78.3237	-78.3237	16	23
208	13470.6	-48.7394	1168.12	29	53	208	13429.5	-75.3817	-75.3817	5	15
209	13517.2	-40.6164	1166.77	18	65	209	13350.6	-71.8644	-71.8644	54	63
210	13482.4	-39.6277	1165.84	22	62	210	13362.1	-65.0008	-65.0008	15	18
211	13533.9	-35.8102	1166.75	26	73	211	13360.2	-36.154	-36.154	19	25
212	13554.1	-30.0779	1165.89	20	91	212	13356.3	-27.7455	-27.7455	50	54
213	13671.4	-23.802	1167.34	4	13	213	13400.1	-14.5359	-14.5359	18	60
214	13514.9	8.92369	1165.61	12	39	214	13455.5	-12.1887	-12.1887	44	69
215	13641.7	29.1721	1165.81	40	187	215	13366.4	-1.85705	-1.85705	24	57
216	13598.1	29.2162	1164.89	19	62	216	13283.2	-3.99699	-3.99699	4	8
217	13557.8	-68.0634	1166.52	33	112	217	13465	18.2859	18.2859	17	46
218	13493.5	-43.6382	1165.68	33	59	218	13404.8	-77.6018	-77.6018	15	24
219	13499.4	-45.6507	1165.9	17	58	219	13403.2	-63.4979	-63.4979	22	30
220	13509.6	-38.9789	1168.33	40	106	220	13323.2	-63.3252	-63.3252	21	18
221	13588.1	-33.5717	1166.82	41	190	221	13324.9	-54.9226	-54.9226	4	5
222	13497.1	-25.4913	1166.19	43	125	222	13402.3	-55.2796	-55.2796	30	48
223	13484.1	-26.1357	1167.49	34	79	223	13294.9	-54.0423	-54.0423	5	6
224	13650	6.83767	1168.64	35	192	224	13337.4	-40.7451	-40.7451	19	17
225	13471.7	-84.8162	1166.42	6	12	225	13382.5	-39.9327	-39.9327	43	50
226	13481.5	-84.1139	1166.39	17	32	226	13368.8	-37.1687	-37.1687	29	18
227	13487.4	-80.3717	1166.49	7	20	227	13440.9	-30.4331	-30.4331	24	54
228	13469.4	-75.7229	1166.57	12	22	228	13372.8	-17.3932	-17.3932	39	91
229	13628.1	-32.954	1167.96	22	84	229	13299.4	-19.8858	-19.8858	5	7
230	13572.5	-26.3717	1166.23	38	140	230	13315.5	-17.1058	-17.1058	16	14
231	13673.8	-16.1632	1167.84	11	79	231	13404.8	-13.9698	-13.9698	28	60
232	13515.7	-5.56692	1166.68	23	87	232	13277.7	13.1015	13.1015	1	10
233	13677.3	-2.46271	1166.98	11	65	233	13448.1	-78.7329	-78.7329	21	41
234	13519.1	1.16315	1167.32	39	141	234	13359.3	-73.4219	-73.4219	36	65
235	13602.6	24.3366	1165.23	41	167	235	13308.7	-56.8289	-56.8289	5	0
236	13530.7	-75.1933	1167.72	18	59	236	13339.7	-57.8936	-57.8936	21	7
237	13541	-57.5081	1166.37	22	48	237	13326.7	-47.2146	-47.2146	10	7
238	13536.2	-47.1008	1167.54	41	142	238	13319.2	-31.4854	-31.4854	14	13
239	13519.4	-47.6878	1165.44	25	99	239	13369.3	-23.2682	-23.2682	48	82
240	13552.2	-41.9963	1166.1	10	84	240	13292.4	2.22392	2.22392	11	7
241	13475.9	-35.8215	1167.81	30	94	241	13305.8	16.9647	16.9647	16	29
242	13579.2	-35.25	1166.43	29	133	242	13436.2	16.5935	16.5935	31	89
243	13561.7	-35.197	1166.91	22	78	243	13311.7	11.6974	11.6974	8	15
244	13542.3	-16.0692	1168.51	43	153	244	13438.2	-80.5962	-80.5962	8	6
245	13557.8	-8.51863	1166.14	22	68	245	13380.9	-72.2852	-72.2852	22	25
246	13650.7	-11.517	1167.94	8	48	246	13347.3	-36.2224	-36.2224	13	15
247	13577.9	-6.30114	1166.2	17	72	247	13429.5	-24.8616	-24.8616	26	61
248	13495.7	-6.24163	1168.49	54	108	248	13322.9	-20.0936	-20.0936	14	14
249	13551.6	-0.783956	1166.78	29	88	249	13301.1	-8.389	-8.389	9	13
250	13683.7	3.67534	1167.49	14	58	250	13328.9	-8.46009	-8.46009	20	28
251	13603	33.1613	1167.25	46	176	251	13376.7	-4.90421	-4.90421	58	60
252	13638.9	29.5796	1168.86	36	197	252	13418.9	1.76623	1.76623	51	62
253	13526.9	-81.8628	1167.49	20	46	253	13429.3	-60.07	-60.07	18	23
254	13528.9	-60.8573	1167.39	27	79	254	13375.8	-53.9494	-53.9494	16	9
255	13504.1	-56.5361	1167.66	31	99	255	13401	-50.1483	-50.1483	44	61
256	13583.3	-48.5782	1167.58	21	93	256	13337.3	-47.8056	-47.8056	18	18
257	13545.7	-41.1777	1168.31	13	81	257	13356.5	-40.2604	-40.2604	23	14
258	13510.1	-29.34	1167.39	43	126	258	13427.7	-32.0969	-32.0969	32	32
259	13476.1	-23.71	1168.7	56	106	259	13433.5	-34.992	-34.992	30	73
260	13599.3	-19.7739	1170.16	40	171	260	13323.2	-30.3537	-30.3537	8	4
261	13573.2	-16.5628	1167.33	22	101	261	13395.4	-24.3211	-24.3211	44	80
262	13682.7	-12.5731	1167.49	16	64	262	13400.1	1.12834	1.12834	58	100
263	13533.2	-10.2539	1169.04	34	150	263	13304.6	6.03926	6.03926	17	17
264	13538.4	-3.59939	1168.33	32	113	264	13406	-71.4432	-71.4432	39	66
265	13526.5	11.0925	1167.27	23	97	265	13388.4	-71.1882	-71.1882	20	26
266	13495.5	-64.3481	1167.29	27	53	266	13386.3	-60.6051	-60.6051	30	36
267	13569.5	-58.1707	1169.17	18	90	267	13350.2	-48.8635	-48.8635	19	24
268	13495.9	-39.3241	1166.75	16	65	268	13346.3	-43.4019	-43.4019	19	23
269	13549.2	-32.2555	1166.42	18	144	269	13310.8	-36.0168	-36.0168	3	3
270	13469.8	-28.2833	1168.43	44	109	270	13405.2	-26.1285	-26.1285	31	29
271	13524.5	-1.20199	1168.34	28	139	271	13329.7	-19.4236	-19.4236	14	11
272	13543.1	2.60672	1168.15	14	70	272	13431.4	-19.0181	-19.0181	40	54
273	13675.6	7.56608	1168.59	28	77	273	13452.1	-21.146	-21.146	36	75
274	13598.3	14.5569	1167.44	23	108	274	13428.7	-8.5503	-8.5503	42	48
275	13537.1	-84.8642	1168.21	9	40	275	13298.3	-2.28412	-2.28412	9	7
276	13552	-63.9204	1167.86	24	77	276	13459.9	-3.67505	-3.67505	59	134
277	13523.4	-61.7009	1167.08	29	65	277	13317.8	4.81212	4.81212	22	27
278	13478.5	-45.1409	1167.75	27	54	278	13412.9	-63.2137	-63.2137	38	55
279	13571.5	-39.1211	1168.05	23	83	279	13370.3	-57.4013	-57.4013	39	63
280	13537.8	-21.6346	1168.3	20	60	280	13299.6	-56.4838	-56.4838	1	2
281	13481.8	-20.1722	1167.64	41	104	281	13356.3	-49.8263	-49.8263	14	10
282	13617.4	-13.862	1167.54	15	56	282	13343.3	-38.7936	-38.7936	21	26
283	13487.6	-2.68361	1168.6	14	65	283	13422	-35.555	-35.555	26	41
284	13653.6	15.5294	1167.45	20	139	284	13362.3	-10.4886	-10.4886	28	33
285	13549.4	-83.1488	1168.19	24	73	285	13391.4	-2.93738	-2.93738	27	50
286	13568.3	-79.7608	1168.53	20	49	286	13417.4	-2.64356	-2.64356	37	57
287	13473.5	-72.1919	1167.79	24	44	287	13348.9	7.64128	7.64128	53	81
288	13476.9	-65.2841	1169.58	19	33	288	13353.4	10.5531	10.5531	18	18
289	13494	-46.7861	1170.73	20	42	289	13373.7	17.8618	17.8618	49	83
290	13468.9	-36.7134	1168.75	29	60	290	13367.5	14.109	14.109	18	53
291	13495.1	-33.0766	1169.32	40	69	291	13414.7	-76.1669	-76.1669	6	15
292	13628.6	-10.3634	1168.13	23	94	292	13457.5	-71.0358	-71.0358	27	23
293	13583.4	1.86957	1169.47	53	172	293	13391.5	-61.6157	-61.6157	33	28
294	13622.8	24.4333	1168.45	24	109	294	13366.3	-48.182	-48.182	26	14
295	13579.5	-70.0066	1168.68	9	36	295	13310	-48.916	-48.916	9	15
296	13473.1	-61.2846	1169.28	14	36	296	13322.1	-45.9675	-45.9675	15	14
297	13520.7	-54.1413	1168.48	19	58	297	13307.1	-44.2185	-44.2185	7	3
298	13574.7	-31.3431	1169.33	15	70	298	13336.5	-5.92292	-5.92292	15	20
299	13638.2	-28.4045	1171.23	26	132	299	13346.9	-5.79601	-5.79601	9	15
300	13513	-15.6314	1167.38	38	96	300	13462.8	-11.841	-11.841	68	114
301	13559	1.18949	1167.66	14	59	301	13363	1.41291	1.41291	27	55
302	13478.5	1.8355	1167.28	9	53	302	13406.2	3.02432	3.02432	57	84
303	13681.4	24.5406	1168.08	16	79	303	13321.4	6.70481	6.70481	26	57
304	13535.8	-79.4277	1168.45	8	41	304	13328.4	-62.7013	-62.7013	11	10
305	13576	-74.6594	1168.29	10	28	305	13439.7	-54.6525	-54.6525	32	60
306	13565.6	-21.5395	1169.24	30	153	306	13287.5	-33.368	-33.368	3	2
307	13590.8	-16.0648	1168.22	27	120	307	13299.1	2.67641	2.67641	12	9
308	13526.1	-13.2064	1169.96	34	121	308	13310.1	4.14966	4.14966	11	19
309	13494.2	-12.6718	1169.79	45	130	309	13335.9	-71.7567	-71.7567	7	1
310	13483.9	2.4517	1168.25	23	76	310	13431	-65.6709	-65.6709	14	35
311	13578	6.03826	1170.39	35	137	311	13398.4	-62.6707	-62.6707	27	33
312	13534.3	-71.5386	1170	13	60	312	13345.7	-59.3241	-59.3241	11	17
313	13563.1	-62.0857	1168.79	19	74	313	13392.9	-47.4681	-47.4681	16	15
314	13548.6	-49.6656	1168.03	25	110	314	13428.6	-42.6617	-42.6617	48	88
315	13485.3	-48.9585	1168.33	20	43	315	13315.4	-37.8286	-37.8286	9	6
316	13594	-48.456	1170.14	54	153	316	13396.1	-34.568	-34.568	58	94
317	13472.1	-43.7141	1169.92	51	96	317	13418.2	-31.7724	-31.7724	16	47
318	13673.5	-28.1524	1169.34	7	45	318	13292.6	-29.4559	-29.4559	9	6
319	13554.2	-21.0306	1168.83	41	151	319	13303	-28.9545	-28.9545	7	9
320	13646.8	-19.1833	1169.62	17	76	320	13425	-18.586	-18.586	29	63
321	13519	-11.7943	1168.19	19	86	321	13447.9	-21.9515	-21.9515	27	42
322	13504.1	-2.04005	1168.84	17	65	322	13293.6	-17.6858	-17.6858	2	5
323	13564.7	1.34516	1168.89	20	100	323	13420.8	-11.3411	-11.3411	48	81
324	13605.4	4.40477	1170.83	28	95	324	13367	-8.70372	-8.70372	39	55
325	13678.3	19.3452	1171.49	19	91	325	13284.3	1.27886	1.27886	1	7
326	13523.4	-75.4076	1169.18	11	44	326	13358.6	-1.19632	-1.19632	33	34
327	13480.8	-61.8115	1169.11	14	28	327	13441.3	12.2797	12.2797	74	118
328	13544.3	-58.8506	1168.68	26	85	328	13399	13.9043	13.9043	48	83
329	13531.2	-54.225	1170.11	29	126	329	13365.2	-75.1792	-75.1792	8	9
330	13491.8	-51.846	1169.38	26	54	330	13313	-68.0107	-68.0107	9	22
331	13498.3	-48.1032	1169.43	20	57	331	13304.8	-59.2594	-59.2594	4	4
332	13603.5	-38.432	1169.92	32	124	332	13315.8	-57.556	-57.556	8	6
333	13566.2	-38.5456	1170.14	34	114	333	13287.4	-49.733	-49.733	4	8
334	13619.2	-37.506	1169.72	34	134	334	13367.2	-42.9446	-42.9446	25	45
335	13640.4	-9.13706	1169.93	31	145	335	13361.5	-45.3818	-45.3818	25	35
336	13482.7	-12.7674	1169.77	38	84	336	13297.1	-40.0858	-40.0858	12	6
337	13668.5	-1.63758	1170.85	46	192	337	13363.9	-35.2131	-35.2131	15	39
338	13556.2	2.33702	1169.88	37	156	338	13422.4	-24.409	-24.409	49	55
339	13656.4	29.596	1168.67	35	153	339	13363	-24.8798	-24.8798	41	64
340	13480.3	-72.2032	1168.06	18	26	340	13397.6	-12.6632	-12.6632	33	41
341	13608.2	-47.7533	1171.5	29	73	341	13416	-16.1416	-16.1416	40	62
342	13551.5	-44.847	1169.41	14	63	342	13401.2	-9.51549	-9.51549	28	45
343	13559.1	-50.6291	1171.66	38	90	343	13305.7	-1.43486	-1.43486	8	6
344	13521.5	-46.8189	1169.73	14	39	344	13333.1	3.44707	3.44707	8	27
345	13546.2	-27.5212	1168.82	19	94	345	13387.9	10.9819	10.9819	57	123
346	13528.6	-22.3057	1170.59	29	119	346	13382.8	11.009	11.009	67	115
347	13587.2	-9.38504	1170.44	25	95	347	13318.8	-63.2335	-63.2335	27	19
348	13506.2	-9.8743	1170.37	30	88	348	13380.7	-61.891	-61.891	19	17
349	13637	-6.71915	1168.9	33	129	349	13433.6	-45.6113	-45.6113	24	47
350	13497.5	-0.190351	1168.43	21	65	350	13371.4	-41.4014	-41.4014	16	42
351	13646.1	-2.32406	1168.74	43	163	351	13373.2	-32.8822	-32.8822	21	43
352	13560.4	-3.69121	1170.69	20	51	352	13459.6	-28.9142	-28.9142	62	108
353	13583.9	11.2436	1169.92	27	126	353	13361.9	-17.9889	-17.9889	43	30
354	13591	10.9142	1169.84	21	76	354	13314.7	0.371264	0.371264	2	10
355	13491.3	-77.7564	1169.28	2	4	355	13328.5	0.878352	0.878352	14	18
356	13597.8	-68.5583	1170.9	19	82	356	13463.2	-67.9067	-67.9067	39	62
357	13539.2	-65.009	1169.2	20	89	357	13424.9	-61.9259	-61.9259	24	54
358	13603	-42.772	1171.43	35	121	358	13350.8	-55.4686	-55.4686	27	30
359	13666	-37.9242	1170.47	10	54	359	13360.8	-54.0813	-54.0813	9	12
360	13582.4	-28.5282	1170.03	20	86	360	13344.9	-50.1892	-50.1892	10	10
361	13574.6	-19.2723	1171.2	31	182	361	13295.1	-51.0831	-51.0831	6	0
362	13617.5	-21.1114	1170.57	23	69	362	13392.4	-17.4538	-17.4538	43	64
363	13662.7	-15.2427	1168.56	20	59	363	13442.9	-4.07588	-4.07588	45	81
364	13511.7	-2.25651	1169.37	21	92	364	13352.2	-0.605054	-0.605054	18	55
365	13595.5	23.7787	1169.97	21	101	365	13462.2	-82.175	-82.175	18	31
366	13679.1	28.3676	1168.07	22	94	366	13439.9	-75.8596	-75.8596	12	22
367	13596	33.275	1171.71	21	131	367	13418.7	-40.5413	-40.5413	27	35
368	13519.5	-66.9997	1169.03	27	71	368	13292.4	-38.7253	-38.7253	4	1
369	13491.3	-63.6386	1170.21	17	36	369	13456.3	-33.9695	-33.9695	22	51
370	13496.1	-57.7007	1170.94	35	78	370	13430	-32.7552	-32.7552	38	79
371	13484.6	-54.4195	1170.18	23	45	371	13348.1	-25.3915	-25.3915	17	40
372	13506.6	-50.3399	1169.61	28	81	372	13287.1	-25.7171	-25.7171	3	5
373	13486.3	-41.4252	1171.01	28	60	373	13308.6	-22.1646	-22.1646	12	10
374	13583.2	-40.9369	1170.08	17	50	374	13337.7	2.70838	2.70838	16	21
375	13527.1	-37.9285	1172.57	5	25	375	13357.8	7.11792	7.11792	19	41
376	13662	-37.8538	1172.62	28	81	376	13435.5	-65.5608	-65.5608	18	43
377	13537.1	-27.7795	1170.27	25	80	377	13356.3	-57.1925	-57.1925	20	26
378	13658.8	-17.2457	1171.95	30	126	378	13304.8	-52.6647	-52.6647	4	0
379	13548.2	-12.5289	1170.34	33	162	379	13326.8	-49.2332	-49.2332	4	4
380	13537.3	4.31009	1169.57	20	56	380	13349.9	-45.2215	-45.2215	29	34
381	13586.7	22.9894	1170.65	34	160	381	13412.7	-39.4456	-39.4456	59	77
382	13645.8	18.773	1170.75	50	192	382	13298.8	-23.5835	-23.5835	9	5
383	13652.4	21.3725	1171.02	30	105	383	13370.9	-9.35345	-9.35345	38	28
384	13620.6	17.7319	1171.92	28	167	384	13394.7	-8.21628	-8.21628	50	66
385	13589.4	32.3424	1169.34	21	90	385	13446.7	3.58515	3.58515	31	65
386	13564.6	-71.5515	1171.08	20	95	386	13371.1	-70.5448	-70.5448	10	14
387	13588.5	-64.8762	1170.59	15	88	387	13446.5	-61.6409	-61.6409	27	59
388	13525.7	-67.0103	1170.35	17	41	388	13311.6	-60.9895	-60.9895	5	6
389	13510.2	-59.8302	1170.83	39	103	389	13375.6	-62.2438	-62.2438	12	32
390	13596.1	-58.8106	1170.85	18	52	390	13366.9	-59.5674	-59.5674	22	27
391	13470.5	-51.3264	1170.71	24	40	391	13447.3	-57.0809	-57.0809	38	59
392	13541.6	-32.7514	1170.86	25	96	392	13380.1	-54.6416	-54.6416	24	40
393	13592.3	-27.6378	1170.69	32	107	393	13445.7	-34.028	-34.028	40	80
394	13478	-16.44	1171.18	59	93	394	13438.1	-33.1924	-33.1924	85	147
395	13563.3	-83.8871	1170.89	14	39	395	13320.9	-21.9024	-21.9024	12	23
396	13600.1	-75.2966	1170.71	7	18	396	13324.8	-26.2316	-26.2316	10	3
397	13514.2	-73.2557	1169.77	11	28	397	13379.1	-13.82	-13.82	33	69
398	13614.6	-63.9586	1171.87	10	27	398	13373.4	-1.15827	-1.15827	40	85
399	13486.6	-67.1223	1169.74	26	47	399	13395.3	-75.5228	-75.5228	22	35
400	13617.7	-70.5456	1171.53	22	77	400	13372.5	-75.6759	-75.6759	3	3
401	13561.7	-57.5154	1171.93	36	84	401	13445.3	-73.162	-73.162	39	46
402	13514.5	-51.14	1169.69	42	86	402	13309.3	-69.2364	-69.2364	3	2
403	13555.1	-37.2894	1170.92	18	84	403	13438.4	-59.4608	-59.4608	45	43
404	13655.8	-33.9858	1171.67	16	77	404	13287.3	-60.1412	-60.1412	2	1
405	13681.7	17.304	1172.69	32	119	405	13292.6	-45.9465	-45.9465	2	6
406	13667.7	26.2573	1170.33	31	132	406	13376.2	-21.6235	-21.6235	29	34
407	13606.5	-76.7469	1171.02	9	28	407	13403.6	-5.90075	-5.90075	41	81
408	13509.5	-67.2431	1170.44	19	49	408	13464.4	1.13625	1.13625	35	93
409	13566.3	-47.249	1170.66	24	133	409	13454.1	-76.582	-76.582	25	45
410	13479.2	-39.1388	1170.61	18	35	410	13383	-69.816	-69.816	10	25
411	13667.7	-27.4291	1170.94	9	62	411	13357	-64.9972	-64.9972	15	12
412	13530.6	-32.7316	1171.57	12	46	412	13342.1	-56.3675	-56.3675	9	10
413	13675.5	-22.8207	1170.05	16	76	413	13432.3	-57.2162	-57.2162	46	72
414	13495.9	-23.3654	1172.32	45	102	414	13385.6	-57.1639	-57.1639	33	50
415	13571.7	1.80727	1170.5	40	161	415	13304.4	-37.8664	-37.8664	8	4
416	13596.6	6.74326	1171.12	51	147	416	13403.5	-31.664	-31.664	24	42
417	13518.2	-58.6268	1171.23	18	41	417	13315.6	-27.9191	-27.9191	8	9
418	13547.3	-54.4856	1171.1	9	53	418	13314.5	-16.9242	-16.9242	4	14
419	13508.9	-44.6737	1172.34	19	42	419	13425.9	-9.17509	-9.17509	55	104
420	13633.7	-41.6086	1171.32	7	25	420	13387.2	-14.5767	-14.5767	22	65
421	13609.8	-43.3041	1173.29	18	87	421	13417.5	-10.8962	-10.8962	44	73
422	13601.3	-32.7509	1171.47	16	93	422	13379.7	1.67958	1.67958	23	34
423	13610.7	-33.902	1171.84	15	80	423	13412.5	-72.936	-72.936	20	34
424	13643.3	-23.7178	1171.96	41	149	424	13305.7	-64.2784	-64.2784	6	1
425	13673.8	-14.6161	1171.72	16	43	425	13394.4	-62.9655	-62.9655	37	58
426	13519.1	-8.30425	1171.23	30	102	426	13419	-55.6411	-55.6411	33	74
427	13538.3	-3.36071	1171.94	27	126	427	13450	-17.8003	-17.8003	45	83
428	13492.1	1.40389	1169.89	16	35	428	13286.8	-12.6547	-12.6547	7	6
429	13554.8	-80.4711	1171.48	9	26	429	13407.3	-13.5203	-13.5203	24	52
430	13557.4	-74.5261	1170.42	21	77	430	13317.3	-6.38102	-6.38102	11	18
431	13551.8	-72.4333	1171.52	12	33	431	13455.2	-9.53029	-9.53029	54	134
432	13482.5	-59.4528	1171.91	14	47	432	13389.5	-6.10092	-6.10092	32	38
433	13609.7	-56.8424	1172.24	19	39	433	13369.2	4.05619	4.05619	11	35
434	13582.2	-47.423	1171.76	17	83	434	13448.8	-82.2072	-82.2072	4	6
435	13500.8	-38.8118	1171.8	42	94	435	13420.8	-74.7187	-74.7187	12	26
436	13572	-35.8181	1171.12	28	109	436	13429.7	-68.2463	-68.2463	18	26
437	13512.7	-26.6035	1172.26	58	112	437	13457.5	-55.1366	-55.1366	21	31
438	13558.5	-19.6957	1173.16	38	119	438	13437.7	-49.3941	-49.3941	37	36
439	13681.6	-15.2317	1171.36	5	13	439	13327.1	-32.5376	-32.5376	11	7
440	13528.8	-5.86131	1171.27	19	55	440	13441.7	-21.9973	-21.9973	43	67
441	13612.7	-4.65118	1172.11	54	182	441	13380.6	-22.1504	-22.1504	24	33
442	13604.2	33.8523	1172.84	21	89	442	13298.8	-15.863	-15.863	10	9
443	13521	-71.9542	1171.04	2	33	443	13360.3	-8.8155	-8.8155	18	32
444	13533.1	-67.0873	1171.48	14	30	444	13355.2	-9.50557	-9.50557	29	20
445	13502.2	-63.3407	1171.69	20	47	445	13348	-4.14668	-4.14668	16	18
446	13588.4	-43.4	1172.09	28	118	446	13385.3	1.42939	1.42939	39	71
447	13595.9	-44.2779	1172.38	20	74	447	13394.7	1.12508	1.12508	69	114
448	13549.4	-31.9396	1173.09	15	36	448	13389	-73.8643	-73.8643	26	30
449	13591.2	-34.4211	1172.8	25	61	449	13331.5	-64.3738	-64.3738	7	6
450	13600.9	-23.1052	1172.92	32	125	450	13464.5	-60.1283	-60.1283	41	61
451	13655.3	-20.1613	1172.24	22	86	451	13332.9	-57.9594	-57.9594	5	6
452	13469.7	-19.1524	1170.94	36	71	452	13388.8	-47.644	-47.644	31	68
453	13642	-17.7407	1171.97	23	101	453	13335.5	-39.9471	-39.9471	19	9
454	13630.7	-15.6562	1174.03	57	135	454	13394.3	-41.1017	-41.1017	35	51
455	13556.4	-11.3091	1171.74	21	106	455	13299.5	-30.2372	-30.2372	6	2
456	13607.2	3.9186	1172.33	20	84	456	13414.1	-30.551	-30.551	26	52
457	13612.6	11.0153	1172.86	40	162	457	13431.8	-25.3917	-25.3917	43	79
458	13674.7	20.9111	1174.66	11	55	458	13323.7	-9.12867	-9.12867	12	9
459	13626.3	28.1123	1172.78	37	139	459	13455.5	-0.100377	-0.100377	37	88
460	13641.9	33.3344	1172.56	56	163	460	13414.9	4.85076	4.85076	24	58
461	13577.3	-79.6287	1171.66	13	69	461	13433.8	8.54956	8.54956	40	86
462	13548.6	-77.1662	1171.06	15	43	462	13425.8	-72.6185	-72.6185	24	57
463	13543.2	-71.5244	1171.79	8	35	463	13454.8	-70.6945	-70.6945	15	29
464	13472.2	-39.4969	1172.61	19	28	464	13350.9	-63.2621	-63.2621	9	3
465	13513	-35.8276	1171.38	17	45	465	13324.3	-57.1624	-57.1624	7	3
466	13544.9	-35.0221	1173.14	12	33	466	13383.8	-49.746	-49.746	38	41
467	13500.1	-25.0872	1171.44	21	42	467	13380	-43.767	-43.767	30	42
468	13621.7	-24.6743	1172.56	47	141	468	13358	-41.8444	-41.8444	27	29
469	13609	-7.51717	1172.96	38	128	469	13421.1	-39.9263	-39.9263	33	36
470	13580.3	-67.3542	1173.63	14	47	470	13452.5	-42.9246	-42.9246	36	67
471	13565.2	-65.2172	1173.04	17	69	471	13402.3	-19.9445	-19.9445	48	69
472	13488.8	-57.5854	1172.23	11	40	472	13384	-7.8826	-7.8826	28	49
473	13537.4	-61.5657	1171.61	19	39	473	13363	3.12491	3.12491	15	23
474	13524.2	-58.1047	1171.78	15	34	474	13356.8	-0.992574	-0.992574	34	36
475	13553.5	-55.4963	1172.33	28	75	475	13400	0.598865	0.598865	57	124
476	13619.1	-45.04	1172.41	23	65	476	13331.4	-69.5973	-69.5973	18	10
477	13520.2	-36.6132	1171.99	29	83	477	13363.4	-66.0376	-66.0376	7	10
478	13666.7	-12.8477	1171.24	32	138	478	13390.2	-64.8823	-64.8823	38	30
479	13552.6	-0.258199	1172.78	30	88	479	13449.5	-52.1808	-52.1808	36	63
480	13651.5	16.4652	1172.08	54	184	480	13372.6	-52.3264	-52.3264	17	30
481	13605	16.0376	1173.94	27	88	481	13445.2	-46.9551	-46.9551	29	52
482	13652	32.9061	1171.28	24	100	482	13380.1	-35.8408	-35.8408	26	54
483	13555.2	-62.0357	1171.86	12	28	483	13329.4	-37.5806	-37.5806	9	8
484	13574.4	-62.7694	1173.67	33	70	484	13351.2	-34.636	-34.636	32	34
485	13538.7	-55.4444	1172.09	14	46	485	13288.5	-30.4207	-30.4207	13	5
486	13490.5	-46.654	1172.97	33	40	486	13422.2	-31.7314	-31.7314	32	54
487	13627.3	-49.7878	1172.82	22	58	487	13410.7	-21.8752	-21.8752	41	82
488	13551.1	-41.6771	1173.22	26	72	488	13369.1	-17.6749	-17.6749	17	23
489	13630.1	-24.4406	1173.91	26	77	489	13408.6	3.85886	3.85886	47	79
490	13621.2	-18.4629	1172.75	32	54	490	13339.3	-69.6316	-69.6316	2	5
491	13500.1	-16.5721	1171.86	11	68	491	13285.8	-66.0732	-66.0732	5	1
492	13566.9	2.11952	1172.98	30	121	492	13417.3	-61.3499	-61.3499	53	58
493	13529.7	1.86727	1172.46	12	37	493	13395.7	-58.0286	-58.0286	24	34
494	13585.6	15.6025	1173.19	13	52	494	13462.9	-52.342	-52.342	24	40
495	13597.8	20.9139	1174.45	22	73	495	13295.2	-32.8437	-32.8437	5	2
496	13677.6	26.6015	1173.16	24	99	496	13417.8	-24.2313	-24.2313	50	95
497	13596.5	27.4567	1173.41	28	101	497	13448.8	-4.31914	-4.31914	53	101
498	13586	-72.9651	1172.92	29	88	498	13432.3	-74.1155	-74.1155	34	66
499	13549.9	-67.6937	1171.78	11	54	499	13301.4	-61.0649	-61.0649	6	2
500	13589.6	-55.9809	1172.95	25	111	500	13303.3	-42.8691	-42.8691	7	1
501	13614.7	-37.3081	1174.2	16	64	501	13340.4	-44.3005	-44.3005	12	19
502	13667.5	-22.7587	1172.1	15	65	502	13325	-40.6261	-40.6261	9	5
503	13581.8	-11.6751	1174.13	30	100	503	13289.3	-35.5229	-35.5229	4	3
504	13575.9	19.6432	1173.84	17	65	504	13313.6	-31.0672	-31.0672	3	3
505	13585.3	26.8825	1174.01	36	86	505	13340.5	-28.8686	-28.8686	18	25
506	13604.2	24.7424	1173.18	28	133	506	13431.4	-15.5452	-15.5452	24	65
507	13598.4	-71.6812	1173.23	27	55	507	13364.2	-12.4546	-12.4546	45	59
508	13628.6	-62.8171	1173.05	11	31	508	13421.8	-9.63768	-9.63768	40	73
509	13571.8	-53.9158	1172.9	34	142	509	13368.3	-3.57861	-3.57861	23	20
510	13483.5	-46.0949	1172.56	12	37	510	13402.6	-66.6911	-66.6911	18	32
511	13577.4	-47.7415	1173.65	15	48	511	13293.1	-66.5504	-66.5504	5	1
512	13533.5	-42.3111	1173.04	8	43	512	13326.6	-61.8382	-61.8382	8	5
513	13580.8	-30.5831	1173.95	16	44	513	13291.9	-57.8562	-57.8562	5	4
514	13474.4	-30.2187	1172.65	23	39	514	13338.1	-55.9078	-55.9078	10	10
515	13661.9	-30.9955	1172.5	13	59	515	13328.8	-53.022	-53.022	8	11
516	13676.2	-25.134	1172.95	2	12	516	13334.6	-50.8714	-50.8714	11	9
517	13585.2	-14.9468	1173.48	29	103	517	13397.8	-47.1273	-47.1273	27	24
518	13635.5	-12.754	1172.43	40	125	518	13364.1	-39.8114	-39.8114	19	30
519	13602	-4.27079	1173.27	39	91	519	13452.9	-35.5787	-35.5787	47	111
520	13506.2	-4.13311	1172.1	2	30	520	13454.1	-24.6743	-24.6743	18	48
521	13595.2	-2.22608	1175.74	41	100	521	13295.9	-22.5604	-22.5604	5	4
522	13546.6	-61.3858	1172.58	16	46	522	13384.3	-18.2761	-18.2761	24	34
523	13518.5	-21.7534	1173.17	22	56	523	13328.8	-8.32992	-8.32992	14	10
524	13675.8	-17.9315	1173.35	16	40	524	13389.3	-0.86144	-0.86144	40	69
525	13560.1	1.01012	1173.8	32	80	525	13400.7	-75.9514	-75.9514	4	5
526	13654.2	7.57239	1173.34	22	82	526	13395.9	-70.5777	-70.5777	4	9
527	13595.7	4.76635	1175.19	40	115	527	13297.4	-54.3764	-54.3764	1	2
528	13574.2	10.5506	1173.11	21	71	528	13364.3	-55.2889	-55.2889	18	21
529	13677.3	5.89826	1173.57	15	54	529	13434.2	-49.3079	-49.3079	45	56
530	13647.2	-52.5192	1173.19	8	39	530	13283.2	-35.5395	-35.5395	10	6
531	13637	-54.2286	1173.51	19	60	531	13358.7	-35.3346	-35.3346	33	33
532	13500.6	-53.0386	1173.23	6	35	532	13370.6	-30.8659	-30.8659	20	19
533	13562.4	-46.6602	1174.27	15	45	533	13367.7	-24.3819	-24.3819	27	30
534	13499.1	-44.7437	1173.49	13	45	534	13454.4	-18.435	-18.435	64	104
535	13644.8	-44.683	1173.73	29	131	535	13328.2	-14.4805	-14.4805	5	12
536	13482.7	-36.0844	1173.1	17	31	536	13346.3	-15.9061	-15.9061	21	39
537	13482.4	-29.8753	1173.07	14	35	537	13322.5	-14.9229	-14.9229	10	11
538	13570	-25.6851	1174.35	35	63	538	13333.4	-9.57126	-9.57126	5	9
539	13637.2	-20.3046	1174.73	25	110	539	13445.9	-78.709	-78.709	7	14
540	13623.9	-13.1785	1174.25	18	60	540	13377.5	-67.8609	-67.8609	12	11
541	13583.1	5.3427	1175.24	23	78	541	13369.7	-64.0039	-64.0039	16	18
542	13624.7	13.7309	1174.41	31	81	542	13390.2	-56.0138	-56.0138	25	39
543	13616.3	20.7913	1173.66	30	104	543	13375.7	-47.9204	-47.9204	22	32
544	13680.2	31.3292	1173.81	20	60	544	13368.8	-47.5938	-47.5938	30	23
545	13618.9	-61.3445	1174.13	15	45	545	13329.4	-44.8702	-44.8702	8	22
546	13637.4	-46.9405	1174.74	23	105	546	13430.9	-30.4773	-30.4773	61	112
547	13507.3	-50.7476	1173.43	13	35	547	13464.6	-30.0928	-30.0928	65	127
548	13492	-39.3267	1173.32	11	20	548	13354.6	-28.1194	-28.1194	16	16
549	13625	-38.9826	1173.66	31	70	549	13304.6	-15.5391	-15.5391	12	7
550	13623.7	-30.7688	1173.32	35	64	550	13380.8	-5.10601	-5.10601	38	60
551	13535.4	-10.5306	1173.36	21	61	551	13437.4	-71.9135	-71.9135	15	21
552	13543.1	-13.5185	1173.42	12	37	552	13343.1	-61.3894	-61.3894	3	3
553	13661.7	6.5103	1174.04	12	70	553	13373.4	-59.3868	-59.3868	26	21
554	13596.6	11.825	1174.25	24	79	554	13382.8	-64.1344	-64.1344	30	35
555	13567.2	-52.1448	1173.85	16	57	555	13359.2	-58.6491	-58.6491	20	20
556	13589.3	-47.8139	1174.71	17	39	556	13348.5	-55.6313	-55.6313	11	6
557	13652.9	-26.9932	1174.13	56	148	557	13415.8	-45.5689	-45.5689	27	80
558	13644.5	-10.7774	1174.36	36	125	558	13354.4	-41.9079	-41.9079	23	28
559	13651.5	-4.04296	1174.68	22	49	559	13446.4	-38.2383	-38.2383	38	94
560	13634.2	-0.433652	1173.99	21	103	560	13283.9	-25.6309	-25.6309	5	5
561	13619.4	6.36765	1175.11	23	52	561	13425.2	-20.3515	-20.3515	24	49
562	13632.5	12.3381	1174.17	38	92	562	13394.3	-20.2222	-20.2222	71	121
563	13636.1	28.7007	1175.9	37	133	563	13459.7	-13.6306	-13.6306	43	85
564	13596.1	-29.2219	1174.42	42	97	564	13414.5	-3.66792	-3.66792	64	107
565	13617.1	-30.2198	1175.06	25	63	565	13362.7	-3.11561	-3.11561	21	31
566	13627.3	-29.4701	1175.41	10	52	566	13431.4	0.303912	0.303912	80	146
567	13607.6	-11.7724	1175.78	38	89	567	13439.8	3.05152	3.05152	31	70
568	13561.6	-10.1941	1173.78	27	108	568	13463.2	-73.8135	-73.8135	7	12
569	13633.8	7.01071	1175.5	18	83	569	13344	-54.2994	-54.2994	4	9
570	13594.4	-63.1066	1173.93	15	47	570	13303.3	-53.5882	-53.5882	3	5
571	13616.2	-43.8352	1175.11	29	73	571	13317.3	-56.1877	-56.1877	4	3
572	13579.7	-43.2478	1174.07	19	61	572	13358.8	-49.444	-49.444	19	18
573	13560.6	-26.8236	1174.98	14	44	573	13354	-51.6772	-51.6772	11	13
574	13576.4	-25.5174	1174.79	31	41	574	13363	-44.4326	-44.4326	18	27
575	13653.5	-11.7231	1173.9	47	174	575	13436.3	-42.0506	-42.0506	30	59
576	13576	5.8268	1174.93	30	76	576	13399.2	-40.2995	-40.2995	37	41
577	13588.3	10.9573	1175.69	22	71	577	13374.8	-39.528	-39.528	51	57
578	13646.6	26.7266	1176.24	20	79	578	13319.9	-38.6212	-38.6212	6	7
579	13611.7	26.7941	1174.43	31	63	579	13365.3	-30.5518	-30.5518	17	38
580	13655.2	31.8344	1176.02	23	62	580	13344.6	-25.4679	-25.4679	18	21
581	13588	-67.7454	1174.06	7	42	581	13447.6	-67.8173	-67.8173	41	73
582	13581.3	-54.613	1174.36	23	69	582	13297.8	-40.1328	-40.1328	1	2
583	13604.7	-54.3226	1174.27	24	48	583	13441	-38.21	-38.21	35	53
584	13596	-38.0338	1175.05	14	43	584	13313	-37.1031	-37.1031	2	2
585	13571.4	-14.1564	1174.47	24	59	585	13416.6	-31.4519	-31.4519	29	57
586	13662.1	10.329	1176.93	19	41	586	13436.7	-28.101	-28.101	33	57
587	13580.1	32.7341	1174.8	26	82	587	13453.3	-10.1285	-10.1285	25	54
588	13653.7	27.5203	1175.91	25	76	588	13346.3	-66.2798	-66.2798	10	13
589	13628.3	-55.0019	1175.03	20	54	589	13409.8	-67.0836	-67.0836	17	17
590	13575.9	-11.6611	1174.95	18	47	590	13306.7	-59.1625	-59.1625	3	1
591	13552.6	-12.8072	1174.7	15	32	591	13406.7	-43.65	-43.65	22	24
592	13665.1	-5.22995	1175.72	40	114	592	13342.8	-38.1705	-38.1705	21	27
593	13651.3	2.71225	1175.51	27	86	593	13430.5	-40.0527	-40.0527	32	49
594	13596.8	-55.8873	1174.7	25	47	594	13400.7	-25.8078	-25.8078	30	63
595	13646	-37.9396	1175.27	21	48	595	13350	-24.3199	-24.3199	20	30
596	13670.1	-18.5054	1175.02	9	55	596	13318.1	-24.9222	-24.9222	11	3
597	13646.5	8.99808	1175.66	16	57	597	13290.2	-23.442	-23.442	7	2
598	13627.8	6.75984	1176.05	12	51	598	13358.4	-22.1918	-22.1918	15	30
599	13661.1	15.9209	1176.84	22	61	599	13358.2	-8.89324	-8.89324	15	39
600	13633.3	15.5263	1176.38	39	133	600	13344.2	-47.367	-47.367	5	16
601	13618.4	24.6049	1176.91	24	91	601	13394.9	-50.1935	-50.1935	17	14
602	13614.5	-51.08	1174.41	17	42	602	13404.4	-53.5145	-53.5145	41	53
603	13573.7	-35.4112	1174.99	22	38	603	13308.5	-43.4082	-43.4082	3	2
604	13615.8	-24.1523	1175.39	21	56	604	13301.2	-32.3982	-32.3982	4	2
605	13586.6	-5.56418	1175.67	20	60	605	13323.2	-30.3356	-30.3356	7	4
606	13657.9	-2.67546	1176.57	52	116	606	13360	-28.2528	-28.2528	23	25
607	13663.3	4.65464	1177.01	28	37	607	13410.2	-18.1342	-18.1342	22	44
608	13599.2	15.8708	1175.69	16	51	608	13384.7	-9.88118	-9.88118	29	37
609	13608.6	14.0383	1175.5	18	90	609	13411.9	-60.3755	-60.3755	19	25
610	13649.7	18.4929	1176.56	24	63	610	13353.5	-60.8115	-60.8115	10	8
611	13586.7	21.1774	1175.86	21	59	611	13433.6	-54.0685	-54.0685	28	51
612	13620.5	32.3971	1174.86	13	50	612	13322	-51.8586	-51.8586	10	6
613	13626.9	-46.3662	1175.26	21	67	613	13295.7	-48.1021	-48.1021	4	2
614	13677.7	-3.13429	1175.51	22	89	614	13401.4	-47.0584	-47.0584	32	40
615	13651.1	13.4348	1177.72	27	65	615	13408.7	-38.2181	-38.2181	24	33
616	13672.4	25.5811	1177.21	16	66	616	13425.5	-34.6894	-34.6894	17	48
617	13611.1	0.434482	1175.81	28	65	617	13422.8	-27.3685	-27.3685	46	100
618	13628.9	18.7698	1177.36	25	94	618	13337.8	-28.7213	-28.7213	9	7
619	13601.3	31.0693	1176.63	26	82	619	13403	-8.45022	-8.45022	51	63
620	13669.2	32.4922	1176.6	28	91	620	13339.3	-12.3721	-12.3721	10	18
621	13626	-36.9337	1175.6	22	64	621	13423.2	-66.2889	-66.2889	14	18
622	13653.7	-18.4078	1175.3	28	73	622	13291.2	-53.6377	-53.6377	2	3
623	13639.1	-3.51967	1175.71	15	47	623	13284.5	-52.9974	-52.9974	2	1
624	13604.9	6.68194	1176.52	28	76	624	13285.6	-46.248	-46.248	5	2
625	13591.4	24.781	1175.97	23	48	625	13302.4	-43.5761	-43.5761	6	2
626	13609.8	33.715	1176.88	28	55	626	13372.3	-20.6462	-20.6462	11	24
627	13644.6	33.2139	1176.95	37	101	627	13307	-22.6352	-22.6352	11	1
628	13613.4	19.8412	1177.09	20	53	628	13439.4	-4.94664	-4.94664	61	109
629	13627.2	26.1272	1177.23	25	78	629	13349.4	-6.88087	-6.88087	12	32
630	13621.1	-9.70247	1176.42	22	36	630	13430.4	-61.6859	-61.6859	17	35
631	13617.5	10.9978	1177	16	46	631	13440.7	-50.6048	-50.6048	24	34
632	13680.8	-6.01428	1176.38	4	15	632	13369.8	-36.945	-36.945	7	9
633	13679.3	8.17983	1177.64	16	41	633	13385.5	-23.5456	-23.5456	19	27
634	13661.2	23.2366	1177.47	22	69	634	13404.8	-20.0784	-20.0784	20	33
635	13606.9	26.5775	1177.59	19	65	635	13389.4	-11.9132	-11.9132	36	54
636	13639.6	8.53067	1177.91	11	36	636	13442	-33.5274	-33.5274	15	40
0	13472.6	63.4637	1155.74	15	26	637	13450.4	-32.1386	-32.1386	22	41
1	13484	59.2871	1157.62	38	71	638	13380.3	-19.7856	-19.7856	17	23
2	13469.8	81.3696	1157.55	38	63	639	13399.2	-14.9582	-14.9582	57	84
3	13469.8	92.5339	1157.07	34	59	640	13443.4	-10.7378	-10.7378	57	77
4	13517	110.215	1157.14	14	39	641	13428.8	-12.5102	-12.5102	52	80
5	13527.1	110.657	1158.11	27	67	642	13380.4	-11.2631	-11.2631	34	34
6	13484.3	115.387	1157.72	15	28	643	13418.1	-7.93972	-7.93972	26	41
7	13486.4	78.6373	1157.71	34	83	644	13464.1	-43.803	-43.803	29	47
8	13528.1	80.994	1159.23	42	116	645	13352.9	-19.6421	-19.6421	32	44
9	13481.3	95.4674	1157.6	39	45	646	13362.1	-10.3231	-10.3231	22	18
10	13506.2	106.743	1157.24	19	31	647	13451.5	-58.1991	-58.1991	19	39
11	13491.9	114.392	1158.35	37	74	648	13443.3	-58.0424	-58.0424	28	43
12	13530.3	116.947	1160.43	29	74	649	13419.1	-55.6618	-55.6618	24	38
13	13469	55.9763	1158.35	18	48	650	13384.9	-44.0853	-44.0853	64	72
14	13494.3	78.2877	1157.99	29	59	651	13455.2	-50.2745	-50.2745	55	126
15	13501.4	83.3407	1158.64	31	36	652	13445.3	-46.6573	-46.6573	21	56
16	13493.2	95.0897	1157.37	18	36	653	13390.8	-37.0866	-37.0866	43	71
17	13520.7	112.165	1158.71	18	37	654	13403.3	-36.2566	-36.2566	23	41
18	13476.6	57.0357	1158.24	29	56	655	13432.2	-23.1757	-23.1757	31	60
19	13491.2	62.5101	1157.42	16	51	656	13420.7	-33.374	-33.374	46	53
20	13471.1	104.387	1158.95	36	45	657	13386.2	-29.7881	-29.7881	23	41
21	13476.9	113.644	1158.13	17	39	658	13412.9	-8.76278	-8.76278	27	43
22	13504.1	115.25	1158.58	11	38	659	13464.1	-53.4396	-53.4396	37	66
23	13476.2	90.5012	1159.57	45	70	660	13440.3	-42.7288	-42.7288	25	45
24	13522.9	124.424	1158.67	6	20	661	13458.3	-36.6053	-36.6053	35	43
25	13472	131.145	1158.12	19	39	662	13399.1	-28.1848	-28.1848	35	59
26	13484	50.2859	1157.52	20	32	663	13459.9	-20.4369	-20.4369	15	42
27	13482.7	74.3759	1159.78	39	92	664	13449.7	-14.9692	-14.9692	36	57
28	13540.1	83.1052	1158.49	14	47	665	13444.7	-49.1659	-49.1659	21	28
29	13524	117.322	1158.13	12	29	666	13444.6	-33.0684	-33.0684	28	39
30	13498.6	124.354	1159.24	38	52	667	13371	-24.8016	-24.8016	5	5
31	13500.9	64.333	1160.4	60	113	668	13434.7	-40.7614	-40.7614	26	34
32	13504.6	92.7528	1158.98	40	96	669	13463.3	-36.8846	-36.8846	18	22
33	13541.9	118.389	1160.32	20	38	670	13431.3	-32.3454	-32.3454	32	35
34	13534.1	106.139	1158.99	19	45	671	13402.2	-20.3607	-20.3607	26	26
35	13490.6	128.662	1158.91	22	43	672	13432	-44.905	-44.905	16	21
36	13478	132.181	1159.17	19	31	673	13446.3	-41.2504	-41.2504	10	21
37	13546.5	77.0495	1160.59	30	60	674	13416.5	-38.283	-38.283	25	31
38	13539	71.2269	1163.18	16	50	675	13449.8	-29.7605	-29.7605	21	31
39	13486.2	125.357	1161.28	46	73	676	13407.1	-17.0955	-17.0955	31	33
40	13566	103.002	1159.27	12	25	677	13435.5	-10.9448	-10.9448	28	42
41	13557	104.547	1159.39	20	28	0	13376.6	66.1859	66.1859	38	76
42	13480.8	106.868	1159.73	20	40	1	13397.1	65.0024	65.0024	34	60
43	13506.2	72.2506	1159.16	28	47	2	13397.3	80.4761	80.4761	13	42
44	13562	81.2258	1161.39	12	31	3	13388.2	63.7198	63.7198	31	59
45	13576.1	101.669	1158.88	10	24	4	13356.5	66.9413	66.9413	32	57
46	13535.3	96.8419	1162.31	21	88	5	13450.5	72.722	72.722	39	79
47	13514.5	123.439	1160.78	18	42	6	13330.5	76.4659	76.4659	27	22
48	13656.9	40.7826	1159.87	6	57	7	13459.4	81.3533	81.3533	22	45
49	13602.4	57.4145	1160.06	14	13	8	13442.7	76.4166	76.4166	27	52
50	13644.8	67.6886	1159.45	3	13	9	13453	91.6922	91.6922	61	91
51	13659.1	71.4951	1161.18	5	40	10	13391.8	97.6331	97.6331	50	42
52	13646	82.984	1159.78	7	13	11	13460.2	96.4965	96.4965	61	83
53	13637.9	83.1243	1159.61	5	16	12	13317.2	60.3761	60.3761	6	21
54	13611.9	87.5286	1159.28	6	36	13	13331.7	63.1207	63.1207	27	50
55	13601.3	92.3531	1159.62	13	45	14	13361	66.3323	66.3323	41	67
56	13595.8	87.5673	1160.1	14	39	15	13350.3	66.3558	66.3558	52	95
57	13621.5	95.4879	1159.72	10	35	16	13414.8	92.5848	92.5848	19	29
58	13590.4	95.2759	1159.25	8	20	17	13326.9	85.5254	85.5254	5	8
59	13594.5	102.897	1160.05	8	24	18	13445.3	85.0615	85.0615	40	86
60	13542.3	101.093	1159.23	19	52	19	13446.6	113.473	113.473	50	84
61	13501.8	111.098	1159.57	11	34	20	13451.9	57.5816	57.5816	13	28
62	13535.9	115.729	1161.38	25	85	21	13324.5	61.6318	61.6318	13	22
63	13509.6	123.701	1159.69	14	35	22	13343.5	64.9169	64.9169	38	60
64	13587.5	43.2387	1160.02	2	3	23	13455.7	74.0843	74.0843	22	38
65	13587.7	49.707	1160.13	4	7	24	13334.3	82.7208	82.7208	16	27
66	13602.3	75.2574	1161.52	23	100	25	13344.4	85.6506	85.6506	42	48
67	13515.9	72.7474	1162	28	78	26	13329.4	98.0879	98.0879	9	2
68	13492.4	81.8343	1160.07	33	74	27	13279.4	95.8063	95.8063	6	2
69	13608.7	81.5585	1160.64	21	74	28	13455.5	119.555	119.555	22	22
70	13607.6	103.812	1160.79	11	23	29	13357.5	86.002	86.002	13	21
71	13613.4	99.3243	1161.83	6	49	30	13417.9	105.915	105.915	34	30
72	13578.4	111.787	1163.59	27	78	31	13383.1	108.076	108.076	34	33
73	13615.1	105.628	1159.77	15	28	32	13399.1	108.716	108.716	34	32
74	13600.1	108.135	1160.9	2	21	33	13403.3	64.0675	64.0675	37	68
75	13674.4	49.6181	1160.62	12	29	34	13323.4	99.822	99.822	14	12
76	13603.6	54.0675	1161.85	14	33	35	13395.6	104.172	104.172	39	56
77	13619.5	74.6849	1162.38	11	33	36	13436.1	111.961	111.961	51	51
78	13497.1	74.8972	1160.66	16	60	37	13407.9	115.528	115.528	24	31
79	13541.7	88.4847	1160.22	24	74	38	13395.7	114.389	114.389	24	51
80	13574	82.3293	1163.42	26	109	39	13404.6	122.377	122.377	30	48
81	13605.6	98.8185	1163.03	35	107	40	13438	60.469	60.469	20	53
82	13503.5	120.811	1160.85	24	63	41	13342.1	102.769	102.769	4	3
83	13512.5	131.261	1160.29	8	13	42	13320.7	107.895	107.895	3	8
84	13577.6	72.6944	1161.11	13	35	43	13335.2	112.506	112.506	16	14
85	13491.1	70.5716	1160.95	34	95	44	13390.3	116.554	116.554	21	24
86	13543	80.0851	1161.29	30	93	45	13435.1	126.622	126.622	26	17
87	13477.9	84.5966	1159.82	47	99	46	13394.8	129.704	129.704	56	51
88	13528.9	84.7255	1160.72	34	62	47	13305.5	91.3709	91.3709	10	9
89	13475	103.704	1161.89	44	62	48	13297.9	90.4252	90.4252	6	6
90	13493.5	120.255	1160.72	23	38	49	13287.1	87.9398	87.9398	6	3
91	13514.1	55.8612	1162.29	13	29	50	13289.8	104.937	104.937	1	2
92	13611.7	67.9598	1163.29	44	150	51	13311.2	112.584	112.584	12	7
93	13493.4	89.7616	1159.29	22	48	52	13343	114.177	114.177	12	6
94	13534.3	84.3826	1160.48	21	54	53	13414.3	121.31	121.31	20	28
95	13551	104.21	1161.49	11	37	54	13429.8	120.528	120.528	26	49
96	13500.7	133.068	1161.44	12	22	55	13425.5	127.909	127.909	35	47
97	13561.4	99.4367	1160.49	14	41	56	13294.7	102.273	102.273	8	6
98	13534.7	110.299	1162.89	22	63	57	13404.9	107.504	107.504	32	38
99	13542.1	110.839	1164.28	22	73	58	13286.1	111.855	111.855	6	3
100	13472.1	112.942	1161.01	46	45	59	13361.7	120.244	120.244	37	29
101	13636.4	50.8365	1162.26	10	63	60	13366.5	116.804	116.804	50	63
102	13481.8	65.5649	1161.36	38	96	61	13418.3	127.147	127.147	50	75
103	13492.8	63.421	1161.4	6	43	62	13375.3	129.213	129.213	20	28
104	13566.9	59.8571	1162.56	10	23	63	13392.6	68.3888	68.3888	23	48
105	13658	64.8723	1161.39	17	68	64	13331.6	126.57	126.57	26	28
106	13499.1	88.0564	1161.48	42	90	65	13403.3	130.811	130.811	16	23
107	13506.7	102.543	1160.48	46	108	66	13435.4	134.086	134.086	18	35
108	13480.9	113.359	1160.63	23	38	67	13449.7	64.235	64.235	30	54
109	13527	121.152	1161.95	11	38	68	13302.1	84.3618	84.3618	3	7
110	13468.6	66.7526	1160.35	19	39	69	13378.9	117.425	117.425	28	31
111	13524.9	88.4535	1161.39	26	86	70	13436.6	121.527	121.527	37	45
112	13568.2	105.058	1163.58	17	56	71	13281.2	118.004	118.004	4	1
113	13623.8	51.3632	1161.52	5	25	72	13416.8	134.15	134.15	27	45
114	13473.7	64.0596	1160.13	34	70	73	13351.8	70.1133	70.1133	29	62
115	13515.8	64.0251	1163.56	22	68	74	13458.8	79.9472	79.9472	37	81
116	13577.6	62.2168	1162.76	21	132	75	13386.5	100.49	100.49	40	66
117	13518.5	88.9391	1161	25	63	76	13299.7	104.803	104.803	5	3
118	13507.5	108.611	1162.17	32	93	77	13457.5	111.928	111.928	39	58
119	13473.8	120.403	1163.6	44	71	78	13366.6	128.069	128.069	20	25
120	13539.6	123.306	1163.56	23	78	79	13445	138.821	138.821	26	38
121	13488	140.544	1163.4	14	31	80	13441.4	66.8398	66.8398	36	64
122	13663.5	39.0599	1165.97	23	130	81	13460.7	86.4424	86.4424	29	47
123	13668.6	57.4685	1163.39	30	94	82	13407.2	94.2419	94.2419	62	102
124	13624.4	89.2924	1162.06	19	76	83	13452.3	107.298	107.298	55	105
125	13530.2	103.34	1162.71	19	63	84	13306.2	128.351	128.351	0	3
126	13579.3	102.099	1163.31	30	99	85	13333.1	87.4593	87.4593	17	21
127	13624.7	105.424	1161.56	6	23	86	13384.1	91.1517	91.1517	61	92
128	13505.8	128.538	1163.27	14	25	87	13374.5	101.204	101.204	48	69
129	13488.4	131.533	1162.33	17	39	88	13294.1	114.682	114.682	3	1
130	13479.3	142.612	1165.56	30	58	89	13302.8	75.0854	75.0854	25	14
131	13673.9	41.13	1161.9	12	73	90	13402	73.2192	73.2192	32	84
132	13505.9	94.0965	1162.72	18	51	91	13338.7	89.5037	89.5037	18	43
133	13529.1	93.4842	1161.66	35	120	92	13325.1	94.1327	94.1327	17	16
134	13592.8	91.8829	1162.67	29	88	93	13453.5	94.6111	94.6111	26	53
135	13614.1	92.9425	1162.41	19	122	94	13401	96.3258	96.3258	41	72
136	13591.4	104.319	1161.93	6	34	95	13436.2	99.0153	99.0153	46	80
137	13631	104.701	1164.84	4	10	96	13400.7	138.097	138.097	25	27
138	13484.2	113.095	1166.11	46	91	97	13361.9	84.9026	84.9026	61	48
139	13588.8	112.255	1163.42	10	34	98	13346.2	99.1974	99.1974	28	34
140	13531.2	122.751	1165.7	15	64	99	13302.1	115.382	115.382	9	4
141	13487.9	61.6316	1160.98	11	42	100	13387.6	116.149	116.149	19	44
142	13661.3	60.603	1161.16	9	39	101	13383.3	132.729	132.729	42	48
143	13510.3	74.9578	1162.39	32	89	102	13388	70.5194	70.5194	26	57
144	13654.6	78.2876	1161.24	6	22	103	13360.8	70.8987	70.8987	59	75
145	13527.1	73.5381	1163.71	22	39	104	13395.8	77.0902	77.0902	41	89
146	13595.5	77.614	1164.43	36	137	105	13425.9	85.4021	85.4021	51	77
147	13471.1	96.807	1161.78	34	70	106	13381.5	111.198	111.198	19	29
148	13557.7	94.0553	1163.53	20	72	107	13430.8	108.198	108.198	39	59
149	13523.3	131.449	1163.64	21	45	108	13300.5	124.11	124.11	5	0
150	13469.2	139.438	1163.01	17	27	109	13294.4	122.423	122.423	2	6
151	13624.6	39.5046	1164.28	20	91	110	13453.6	125.674	125.674	46	55
152	13471.6	75.1357	1160.56	39	120	111	13410.8	72.4112	72.4112	38	83
153	13551.5	83.1706	1162.77	31	104	112	13293.6	75.8904	75.8904	5	4
154	13471	82.3148	1161.59	27	60	113	13339.9	117.144	117.144	15	9
155	13524.2	96.5729	1163.4	25	66	114	13346.3	121.859	121.859	16	15
156	13570.7	110.276	1163.96	10	48	115	13329.3	135.714	135.714	9	5
157	13530.4	132.229	1164.36	6	23	116	13362.2	136.668	136.668	6	13
158	13479.8	132.234	1163.21	19	22	117	13337.9	65.0919	65.0919	23	44
159	13628.1	50.9177	1164.15	31	118	118	13342.4	74.3101	74.3101	40	58
160	13523.5	68.9673	1164.39	25	63	119	13332.6	69.2223	69.2223	37	61
161	13616	73.7781	1166.05	48	180	120	13283.5	95.4626	95.4626	6	3
162	13490.5	88.3715	1162.9	33	87	121	13420.2	108.188	108.188	19	45
163	13607.8	88.795	1162.34	21	97	122	13285	103.585	103.585	15	4
164	13503.9	115.296	1162.57	17	39	123	13344.9	110.876	110.876	17	22
165	13496.1	129.279	1163.25	15	54	124	13410.1	129.457	129.457	31	49
166	13583.2	54.0844	1163.77	15	72	125	13315.9	69.7893	69.7893	13	22
167	13666.5	65.0197	1162.55	4	31	126	13424.3	68.2367	68.2367	22	47
168	13581.9	83.0897	1166.39	25	88	127	13297.9	80.2956	80.2956	7	12
169	13618.1	85.5229	1163.15	26	95	128	13300.2	96.1159	96.1159	10	4
170	13640.4	96.3873	1164.07	9	34	129	13356.3	107.358	107.358	20	35
171	13547.1	96.1162	1162.94	27	96	130	13413	108.566	108.566	51	43
172	13510.8	98.2999	1164.23	20	55	131	13389.5	129.961	129.961	57	48
173	13552.8	100.985	1161.86	9	45	132	13337.9	133.334	133.334	5	4
174	13548.7	117.547	1164.83	27	90	133	13306.4	137.177	137.177	3	4
175	13506.2	134.301	1164.46	13	35	134	13310.7	138.546	138.546	3	3
176	13584.4	47.0267	1163.41	18	76	135	13438.2	148.44	148.44	5	27
177	13672.9	55.4563	1161.57	5	19	136	13427.9	146.954	146.954	16	28
178	13638.4	75.753	1164.96	17	76	137	13417.6	71.074	71.074	22	28
179	13545.5	72.5115	1166.91	45	137	138	13357.3	75.4358	75.4358	59	97
180	13576.7	76.1105	1164.41	17	53	139	13287.9	80.845	80.845	9	2
181	13647.9	81.9236	1163.3	12	27	140	13393.5	97.0135	97.0135	50	66
182	13523.7	79.0689	1164.93	24	109	141	13332.2	95.4162	95.4162	13	15
183	13508	83.5941	1162.72	37	112	142	13464.6	103.596	103.596	25	33
184	13618.8	108.139	1165.61	25	70	143	13441	108.702	108.702	29	57
185	13556.9	107.162	1164.47	16	87	144	13335.3	120.013	120.013	14	13
186	13572.9	119.34	1165.14	11	34	145	13395.3	122.657	122.657	43	45
187	13478.7	115.818	1163.56	20	42	146	13442.2	122.428	122.428	35	82
188	13513.8	129.774	1164.93	12	32	147	13414.2	140.328	140.328	32	49
189	13588.3	57.694	1164.9	20	96	148	13316.9	140.128	140.128	7	5
190	13563.8	70.9149	1165.8	33	103	149	13408	143.57	143.57	28	30
191	13603.9	72.0714	1165.41	15	62	150	13384.6	147.217	147.217	4	7
192	13586.5	78.7574	1165.62	16	72	151	13393.9	145.583	145.583	24	21
193	13478.8	97.7315	1163.25	16	62	152	13365.8	79.5835	79.5835	62	110
194	13517.7	98.839	1164.85	23	66	153	13446.4	73.7239	73.7239	53	103
195	13547.1	106.488	1165.24	10	54	154	13399.2	83.7356	83.7356	46	118
196	13520.5	121.218	1162.84	21	71	155	13354.9	85.135	85.135	58	84
197	13603.1	64.8153	1164.17	20	65	156	13297.7	110.595	110.595	12	2
198	13495.7	71.8369	1163.51	10	34	157	13376.3	129.293	129.293	15	31
199	13556.1	76.1481	1165.85	30	104	158	13324.6	132.872	132.872	8	3
200	13485.8	81.4255	1162.98	42	93	159	13392.7	136.583	136.583	27	23
201	13632.3	85.0457	1164.56	13	97	160	13446	149.911	149.911	16	36
202	13621.1	103.233	1164.3	19	53	161	13464.1	76.2047	76.2047	35	79
203	13504.2	120.401	1165.3	24	56	162	13460.8	91.6142	91.6142	64	131
204	13565.8	120.354	1165.68	5	20	163	13420.1	90.209	90.209	56	121
205	13496.1	122.449	1164.65	17	48	164	13405.3	121.172	121.172	20	37
206	13550.3	126.688	1164.28	2	6	165	13369.9	120.235	120.235	19	21
207	13469.2	135.057	1164.88	16	40	166	13359.4	127.531	127.531	23	18
208	13614.3	47.6907	1165.08	39	148	167	13376.2	123.121	123.121	10	28
209	13596.1	58.3858	1165.34	45	199	168	13319.3	129.733	129.733	9	5
210	13534.7	75.7488	1164.79	34	112	169	13308	60.3869	60.3869	4	15
211	13470.7	109.539	1164.54	20	48	170	13308	84.5534	84.5534	22	14
212	13618.9	63.525	1164.12	18	111	171	13339	105.275	105.275	16	14
213	13553.5	68.6591	1167.83	35	100	172	13458.5	106.147	106.147	41	44
214	13470.2	90.9536	1163.24	63	96	173	13463.9	114.565	114.565	53	79
215	13543.1	89.3813	1164.46	17	56	174	13313.4	113.28	113.28	8	13
216	13558.8	115.48	1163.53	17	36	175	13324.3	121.308	121.308	7	11
217	13510.3	138.271	1165	9	25	176	13430.4	127.411	127.411	31	57
218	13496.6	84.686	1164.31	29	71	177	13281.6	130.046	130.046	3	3
219	13531	95.5436	1166.98	7	36	178	13378.7	146.533	146.533	13	18
220	13582.7	92.613	1165.78	31	125	179	13286.5	56.8325	56.8325	2	1
221	13562.5	96.9823	1164.64	33	106	180	13390.1	79.4059	79.4059	48	90
222	13607.5	53.9415	1165.75	23	110	181	13394.1	84.2504	84.2504	25	53
223	13513.3	70.1269	1165.87	17	99	182	13438.5	88.756	88.756	53	99
224	13575.9	66.0329	1166.19	19	158	183	13341.1	96.4676	96.4676	16	20
225	13646.8	76.1176	1163.82	17	63	184	13445.2	105.11	105.11	40	72
226	13570.5	98.0343	1168.45	26	90	185	13390.2	106.914	106.914	70	79
227	13538.2	94.8554	1165.61	26	83	186	13284	113.73	113.73	4	0
228	13507.1	109.828	1168.01	27	82	187	13279	121.138	121.138	2	1
229	13566.3	113.047	1164.86	12	36	188	13341	128.532	128.532	31	15
230	13473.4	146.183	1167.23	11	21	189	13291.4	134.827	134.827	3	7
231	13604.2	81.9994	1165.34	22	145	190	13363.6	144.609	144.609	8	7
232	13483.8	90.7421	1163.76	22	53	191	13463.5	85.4338	85.4338	20	62
233	13495	94.4692	1164.19	21	50	192	13292.3	96.1244	96.1244	5	9
234	13578.7	107.371	1165.78	24	91	193	13322.1	107.706	107.706	6	7
235	13496.3	115.393	1164.85	26	59	194	13424.9	107.001	107.001	26	55
236	13479	130.463	1165.86	23	60	195	13403.9	113.842	113.842	42	71
237	13599.3	51.4526	1166.1	35	109	196	13380	113.527	113.527	24	29
238	13542.4	59.4143	1166.65	39	160	197	13422.8	129.02	129.02	39	50
239	13572.3	54.1604	1166.1	20	72	198	13300.7	128.709	128.709	5	4
240	13606.4	67.8504	1165.99	13	91	199	13374.4	135.307	135.307	16	14
241	13604.4	93.3953	1165.35	15	97	200	13380.2	136.489	136.489	19	33
242	13635.3	97.0552	1165.67	31	113	201	13296.8	138.2	138.2	8	2
243	13505	100.589	1166.72	27	63	202	13463.8	139.319	139.319	23	65
244	13512.1	106.162	1165.8	20	56	203	13354.6	135.748	135.748	17	23
245	13551.7	113.794	1167.48	27	54	204	13388.1	139.994	139.994	13	23
246	13475.9	115.069	1166.57	6	30	205	13374.3	147.404	147.404	16	22
247	13550.7	61.1045	1167.72	13	68	206	13410.3	83.7072	83.7072	43	86
248	13502.3	79.7932	1164.24	48	96	207	13444.2	93.1145	93.1145	63	95
249	13621.1	89.3036	1166.07	13	57	208	13305.7	110.236	110.236	8	15
250	13541	120.934	1166.73	9	25	209	13398.5	114.427	114.427	24	48
251	13600.9	39.9465	1164.89	30	142	210	13355.6	115.464	115.464	33	44
252	13647.9	45.7652	1166.68	32	153	211	13411	121.885	121.885	20	25
253	13658.9	75.6162	1164.71	15	60	212	13402.1	129.655	129.655	31	49
254	13548	79.4247	1167.73	15	91	213	13301.3	135.401	135.401	6	4
255	13637.6	89.7089	1167.39	12	98	214	13458.2	140.558	140.558	20	30
256	13600.1	92.5062	1166.23	31	126	215	13317.8	63.0842	63.0842	8	10
257	13532.4	107.232	1166.47	22	67	216	13295.8	68.8495	68.8495	14	5
258	13523.2	109.104	1166.91	19	80	217	13456.5	85.8297	85.8297	26	62
259	13593.2	41.7613	1165.27	29	95	218	13426.6	98.8632	98.8632	62	120
260	13619.5	49.2098	1165.56	29	120	219	13441.3	99.0992	99.0992	64	104
261	13641.9	53.0879	1165.28	24	102	220	13326	102.455	102.455	8	8
262	13531.9	59.7877	1167.33	39	138	221	13434.3	119.368	119.368	17	37
263	13641.8	80.6441	1165.4	24	122	222	13289.9	118.834	118.834	3	5
264	13625.8	96.1721	1167.85	16	92	223	13421.1	121.68	121.68	25	34
265	13474.5	101.276	1166.59	23	28	224	13310.4	127.19	127.19	3	2
266	13552.5	99.3312	1166.74	10	45	225	13349.5	77.9126	77.9126	41	71
267	13601.8	112.019	1166.85	36	83	226	13440.4	80.0986	80.0986	28	56
268	13485.9	126.292	1167.29	31	84	227	13450.6	81.6551	81.6551	26	56
269	13589.6	49.9568	1166.78	33	149	228	13351.8	88.8735	88.8735	22	32
270	13613.2	59.078	1166.2	31	132	229	13453.5	102.376	102.376	47	97
271	13575.2	92.3562	1166.89	16	94	230	13417.6	102.591	102.591	25	51
272	13503.1	90.8209	1165.52	27	106	231	13330.4	114.836	114.836	29	31
273	13610.4	94.0115	1167.32	18	85	232	13442.3	132.534	132.534	12	57
274	13579.6	112.445	1168.45	12	38	233	13276.8	135.911	135.911	5	1
275	13488.3	114.588	1167.58	14	30	234	13284.9	135.852	135.852	3	3
276	13511.8	125.814	1167.92	14	28	235	13324.4	135.948	135.948	4	8
277	13637.6	48.8802	1168.23	35	151	236	13371	139.538	139.538	13	10
278	13561.7	63.19	1167.94	46	161	237	13320.9	84.3743	84.3743	10	8
279	13583.3	118.979	1167.08	12	21	238	13336.5	90.7005	90.7005	12	16
280	13509.7	120.167	1167.56	14	57	239	13316.9	109.427	109.427	5	4
281	13501.4	127.35	1166.22	15	39	240	13448.4	117.842	117.842	32	86
282	13508	131.4	1167.92	13	37	241	13384.7	118.724	118.724	22	23
283	13503.5	141.969	1166.62	10	37	242	13345	119.887	119.887	11	13
284	13651.5	74.2246	1166.21	15	103	243	13437.6	123.519	123.519	24	46
285	13531.4	101.261	1166.65	20	58	244	13315	124.739	124.739	17	16
286	13470.8	105.915	1167.41	32	80	245	13295.2	127.387	127.387	1	6
287	13533.8	114.977	1168.86	31	84	246	13399.3	147.352	147.352	14	20
288	13471.8	136.907	1168.51	8	17	247	13445.3	86.8348	86.8348	21	39
289	13580.5	58.0737	1167.2	43	194	248	13343.5	91.8096	91.8096	22	28
290	13642.8	69.072	1167.5	15	100	249	13287.1	89.5746	89.5746	6	4
291	13518.2	82.5825	1166.5	16	56	250	13450.4	90.9964	90.9964	37	80
292	13599.5	105.311	1167.23	29	102	251	13463	96.9489	96.9489	34	50
293	13607.4	109.2	1168.09	9	43	252	13307.5	100.059	100.059	15	9
294	13499	110.863	1167.57	28	88	253	13300.1	100.779	100.779	5	4
295	13571.4	117.344	1168.2	6	37	254	13390.5	115.441	115.441	21	35
296	13499	131.898	1167.7	18	51	255	13285.2	121.936	121.936	0	0
297	13571.1	62.3864	1168.28	26	96	256	13389.3	122.439	122.439	32	41
298	13667.1	60.8534	1168.43	20	101	257	13458.7	131.352	131.352	35	58
299	13607.4	74.0289	1167.57	37	150	258	13365.3	132.339	132.339	19	10
300	13540.2	79.5595	1167.3	20	75	259	13358.1	141.241	141.241	16	18
301	13553.3	81.8932	1168.38	20	76	260	13369.6	146.869	146.869	7	12
302	13590.9	93.9705	1167.97	6	48	261	13329.1	77.2418	77.2418	33	34
303	13469	115.333	1166.77	37	75	262	13289.4	75.6837	75.6837	4	9
304	13526.3	128.239	1166.95	22	44	263	13362.9	95.6363	95.6363	43	38
305	13469	140.613	1168.74	8	23	264	13411.1	97.6403	97.6403	23	60
306	13488.6	142.642	1167.91	21	16	265	13399.2	106.183	106.183	39	69
307	13624	39.2783	1170.34	30	130	266	13374.8	111.526	111.526	25	43
308	13514.9	103.015	1167.36	16	40	267	13306.7	118.681	118.681	13	11
309	13577.2	103.734	1168.86	8	47	268	13380	124.03	124.03	50	78
310	13542.9	116.753	1168.59	14	50	269	13335.6	140.018	140.018	7	5
311	13516.7	129.343	1168.55	14	32	270	13437.8	142.689	142.689	14	27
312	13487.8	132.403	1169.76	19	31	271	13389.1	147.713	147.713	7	13
313	13517.7	134.047	1167.12	16	57	272	13283.9	63.0801	63.0801	5	6
314	13620.4	43.451	1167	18	73	273	13324.4	90.3766	90.3766	12	9
315	13529.1	70.3302	1167.56	25	99	274	13311.7	94.2399	94.2399	7	13
316	13588.2	79.5607	1170.21	42	93	275	13293.1	111.254	111.254	4	1
317	13612.5	86.4806	1167.74	17	58	276	13362.2	114.716	114.716	34	52
318	13624.5	100.628	1169.93	12	41	277	13430.3	118.175	118.175	34	41
319	13521.6	125.172	1168.3	14	42	278	13444.3	123.586	123.586	25	46
320	13607.6	79.6799	1167.75	21	77	279	13408.2	139.753	139.753	23	38
321	13612.6	97.2831	1169.44	8	45	280	13304.7	68.3675	68.3675	9	10
322	13556.5	109.431	1169.25	3	24	281	13312.8	69.9509	69.9509	4	7
323	13661.2	43.4699	1169.04	26	143	282	13320.4	74.266	74.266	16	18
324	13581.9	63.8504	1169.76	18	103	283	13398.2	92.1017	92.1017	48	72
325	13647	62.5781	1170.5	40	146	284	13385.1	110.313	110.313	23	34
326	13643.7	75.0526	1171.07	35	137	285	13413.6	117.165	117.165	40	67
327	13541.6	93.1331	1168.15	26	70	286	13295.7	117.397	117.397	6	3
328	13596.7	90.844	1169.16	11	64	287	13436.5	117.652	117.652	42	93
329	13545.5	99.5843	1168.9	17	54	288	13336.1	123.742	123.742	21	35
330	13490.7	106.535	1167.59	18	32	289	13355.1	123.763	123.763	29	23
331	13505.9	115.679	1168.47	19	59	290	13413.2	130.037	130.037	20	33
332	13472.2	131.238	1169.41	40	69	291	13370.3	131.623	131.623	27	40
333	13472.1	143.869	1169.66	7	24	292	13443	140.682	140.682	16	35
334	13666.3	48.0234	1170.81	25	106	293	13430.2	142.284	142.284	32	61
335	13572.2	71.8242	1169.04	11	81	294	13435.3	149.757	149.757	20	30
336	13564.5	81.2752	1168.55	10	43	295	13290.3	65.8874	65.8874	13	9
337	13602.5	84.0303	1169.77	32	129	296	13422.6	93.9163	93.9163	64	108
338	13611.1	43.2548	1169.53	43	200	297	13329	98.2251	98.2251	16	9
339	13671.5	51.7004	1169.98	21	79	298	13350.3	138.286	138.286	16	9
340	13560.3	79.1664	1169.2	23	96	299	13446.2	155.923	155.923	3	12
341	13535.6	104.967	1169.75	17	54	300	13328.2	87.6733	87.6733	13	21
342	13544.1	111.759	1169.98	12	29	301	13336.5	101.19	101.19	12	18
343	13469.7	119.806	1170.89	11	23	302	13462.3	105.125	105.125	34	88
344	13499.1	124.569	1170.3	10	37	303	13281.3	102.236	102.236	4	5
345	13555.7	90.1373	1169.28	8	35	304	13372.6	103.12	103.12	37	70
346	13606.9	89.8205	1170.23	18	85	305	13407.8	104.665	104.665	39	67
347	13564.6	95.3333	1170.5	23	81	306	13302.1	105.093	105.093	8	9
348	13557.3	98.0529	1170.27	21	63	307	13338.1	109.471	109.471	9	7
349	13572.4	108.594	1170.31	17	54	308	13418.8	110.932	110.932	64	93
350	13551.2	105.388	1170.1	9	34	309	13323.4	128.485	128.485	1	6
351	13519.2	115.355	1169.72	15	53	310	13434	129.836	129.836	30	53
352	13492.2	122.216	1170.41	17	40	311	13316.8	133.079	133.079	4	8
353	13493.9	127.001	1170.4	10	27	312	13450.1	137.109	137.109	23	35
354	13488.1	138.217	1169.18	7	20	313	13342	83.5802	83.5802	15	18
355	13475.4	113.419	1170.68	17	39	314	13293.8	93.4822	93.4822	10	14
356	13611.6	48.3038	1171.96	20	77	315	13343	103.575	103.575	20	35
357	13640.5	94.3084	1170.62	5	12	316	13370.6	113.859	113.859	41	55
358	13483.5	121.606	1171.07	21	62	317	13392.5	109.522	109.522	16	29
359	13515.6	121.198	1170.14	7	21	318	13409.2	113.369	113.369	61	112
360	13476.1	122.57	1170.43	13	31	319	13399.7	121.322	121.322	22	44
361	13653.9	43.6848	1171.87	24	123	320	13312.9	117.735	117.735	8	7
362	13630.8	56.0404	1170.87	17	72	321	13369.5	122.372	122.372	37	58
363	13626.8	56.1274	1172.28	25	105	322	13418.6	134.158	134.158	13	26
364	13595.5	78.3339	1169.99	20	67	323	13361.5	132.521	132.521	20	19
365	13645.8	82.275	1170.62	18	88	324	13454.6	135.603	135.603	24	31
366	13615.3	90.0253	1171.43	39	141	325	13379	141.358	141.358	20	34
367	13570.6	91.4001	1169.55	20	79	326	13323.8	80.0638	80.0638	19	18
368	13607.7	104.194	1170.67	7	23	327	13338.2	79.3295	79.3295	15	21
369	13527.3	115.008	1168.23	14	36	328	13403.5	99.317	99.317	23	37
370	13559	118.951	1168.54	2	11	329	13421.9	102.655	102.655	24	46
371	13654.6	39.0482	1170.33	31	108	330	13426.4	111.826	111.826	30	47
372	13640.2	41.5188	1171.31	45	176	331	13465	115.204	115.204	22	25
373	13670.5	39.2633	1170.72	13	75	332	13457.7	118.163	118.163	37	66
374	13639.5	55.5735	1171.33	13	68	333	13280.4	118.364	118.364	2	3
375	13672.4	61.9125	1171.08	7	33	334	13395.1	124.113	124.113	15	16
376	13645.7	89.5357	1171.06	7	46	335	13306.6	128.728	128.728	7	6
377	13633.9	91.0978	1170.67	17	78	336	13399.4	139.837	139.837	20	29
378	13560.4	106.146	1170.51	14	48	337	13450.6	144.22	144.22	23	21
379	13586.8	68.0049	1171.2	16	95	338	13410.8	147.874	147.874	9	9
380	13581.4	73.2667	1170.48	27	117	339	13398.4	99.0441	99.0441	30	47
381	13588	90.3113	1171.86	20	93	340	13430.1	105.212	105.212	35	60
382	13498.8	118.913	1170.5	6	23	341	13452	113.163	113.163	28	63
383	13477.9	131.967	1170.86	9	14	342	13301.5	121.73	121.73	1	3
384	13639.5	64.968	1171.15	17	87	343	13397.1	132.303	132.303	52	61
385	13613.7	77.4086	1172.17	37	146	344	13438.8	136.034	136.034	23	40
386	13653.8	85.0493	1171.32	3	31	345	13315.9	76.2125	76.2125	8	9
387	13597.8	96.2263	1170.92	18	37	346	13284.2	93.5434	93.5434	6	4
388	13588	97.0608	1170.99	15	45	347	13383.1	96.9404	96.9404	25	31
389	13603.6	40.6967	1172.01	40	125	348	13367.3	103.562	103.562	22	42
390	13645.9	48.269	1171.89	16	79	349	13280	113.364	113.364	2	1
391	13645.8	40.6284	1173.22	33	106	350	13404.2	115.996	115.996	15	40
392	13625.6	48.3078	1171.66	31	136	351	13350.1	124.081	124.081	14	23
393	13664.3	71.2607	1171.14	18	82	352	13341.3	128.13	128.13	7	8
394	13607.4	73.7478	1172.74	12	55	353	13416.7	128.21	128.21	18	42
395	13582.6	79.7645	1171.77	26	77	354	13338.4	135.775	135.775	12	4
396	13677.9	49.0931	1172.01	14	53	355	13426.9	134.341	134.341	39	62
397	13619.7	47.9083	1174.64	32	108	356	13424	152.831	152.831	5	10
398	13601.8	72.3018	1172.05	14	81	357	13333.3	82.3901	82.3901	13	15
399	13610.7	85.6923	1174.78	19	59	358	13345.3	106.248	106.248	23	19
400	13577.6	78.7715	1174.11	29	63	359	13338.8	117.905	117.905	9	12
401	13576.4	86.546	1173.11	9	35	360	13374.5	120.331	120.331	21	44
402	13632.1	79.012	1171.52	16	100	361	13290.4	123.296	123.296	1	2
403	13580.1	93.2879	1173.04	12	58	362	13375.8	132.157	132.157	16	14
404	13672.8	59.1775	1175.24	23	94	363	13393.5	138.607	138.607	20	29
405	13635.3	60.4521	1174.37	31	94	364	13412.3	98.7218	98.7218	56	76
406	13651.2	77.0469	1175.47	33	127	365	13389.9	97.8627	97.8627	58	79
407	13596	75.0538	1174.56	30	90	366	13456.5	100.855	100.855	18	47
408	13648.9	63.4347	1176.5	29	87	367	13324.3	101.471	101.471	17	9
409	13607.7	80.3456	1175.59	21	89	368	13342.1	115.39	115.39	15	12
410	13676.9	43.3534	1175.75	11	64	369	13404.8	130.177	130.177	42	83
411	13668.4	49.8925	1175.29	14	90	370	13426.6	128.915	128.915	20	22
412	13654.1	80.7493	1176.45	10	50	371	13331.1	133.23	133.23	9	9
413	13591	85.9269	1174.02	17	48	372	13434.1	138.718	138.718	37	47
414	13627.8	40.0888	1175.24	50	153	373	13345.6	88.9425	88.9425	16	11
415	13608.9	42.0732	1176.35	31	77	374	13312.9	85.6611	85.6611	11	10
416	13677.3	52.1969	1176.72	10	53	375	13332.7	106.396	106.396	17	15
417	13635.9	51.8278	1174.83	12	48	376	13383.5	114.615	114.615	36	46
418	13579.5	52.5151	1174.21	25	119	377	13359.4	118.145	118.145	17	19
419	13646.7	57.5832	1176.23	14	65	378	13385.3	128.134	128.134	36	39
420	13654.1	61.1419	1175.92	25	72	379	13388	137.315	137.315	31	52
421	13585.7	71.4198	1175.84	22	83	380	13395.3	148.258	148.258	10	14
422	13600.2	82.4199	1175.01	33	73	381	13352	90.2018	90.2018	35	38
423	13587.6	49.1514	1174.68	16	53	382	13306.1	95.0136	95.0136	16	6
424	13612.4	50.4122	1176.39	26	89	383	13327.2	109.763	109.763	18	22
425	13649.6	48.8718	1176.4	25	119	384	13448.4	129.571	129.571	25	45
426	13572.8	65.3893	1175.79	19	56	385	13343.4	144.197	144.197	5	3
427	13669.5	71.4129	1176.62	14	28	386	13454.5	149.922	149.922	9	20
428	13636	81.0985	1174.66	11	50	387	13382.5	106.02	106.02	55	71
429	13598.8	89.7175	1175.08	8	22	388	13363.3	127.515	127.515	14	15
430	13628.8	92.4017	1176.11	13	46	389	13456	127.677	127.677	13	41
431	13580.6	47.6327	1177.21	37	85	390	13349.1	130.962	130.962	19	14
432	13672.6	38.6474	1176.64	30	53	391	13299	134.398	134.398	4	5
433	13652.6	40.7539	1176.5	31	94	392	13417.1	144.474	144.474	25	50
434	13570.3	51.8454	1174.31	21	44	393	13442.3	150.785	150.785	15	24
435	13642.1	56.5315	1175.33	22	75	394	13338.4	90.0142	90.0142	30	41
436	13564.7	62.1151	1174.44	9	23	395	13288.6	97.4058	97.4058	6	1
437	13667.3	65.3964	1176.39	20	105	396	13407.1	98.7935	98.7935	22	39
438	13593.7	67.1989	1174.67	30	95	397	13301	95.4754	95.4754	3	4
439	13564	76.7286	1174.55	15	24	398	13425.1	100.193	100.193	30	65
440	13665.5	41.6841	1176.25	18	86	399	13329.3	119.061	119.061	12	10
441	13627.1	56.5792	1176.29	24	71	400	13452.2	123.254	123.254	24	53
442	13579.5	62.4989	1176.78	18	27	401	13342.5	123.219	123.219	9	15
443	13623.6	66.7414	1175.76	43	134	402	13321	122.808	122.808	2	5
444	13658	67.5643	1176.6	15	63	403	13311.4	131.738	131.738	3	5
445	13660.6	72.1714	1175.92	20	55	404	13361.9	145.496	145.496	3	9
446	13663.8	53.2283	1177.13	21	82	405	13462.5	147.957	147.957	24	34
447	13617.5	78.0044	1175.87	8	43	406	13308	76.8226	76.8226	2	5
448	13684.2	42.682	1177.08	5	32	407	13296.5	85.5747	85.5747	4	2
449	13670.6	55.2526	1177.05	22	64	408	13302.2	88.5695	88.5695	5	1
450	13632.7	65.4586	1176.31	35	107	409	13396.1	102.078	102.078	50	72
451	13589.1	40.1757	1177.21	27	76	410	13294.3	104.613	104.613	5	3
452	13579.1	79.4454	1177.84	9	23	411	13394.3	116.351	116.351	39	69
453	13620.4	80.8643	1177.28	10	46	412	13423.5	119.337	119.337	36	84
454	13615	90.1134	1177.02	23	61	413	13389.3	120.506	120.506	17	41
455	13633.3	53.6134	1175.28	30	101	414	13420.3	126.012	126.012	18	43
456	13658.2	61.3898	1177.35	7	23	415	13392.1	127.224	127.224	15	28
457	13606.4	73.7924	1177.26	14	49	416	13277.8	130.19	130.19	2	3
458	13587.4	75.8876	1177.04	27	66	417	13419	150	150	8	16
459	13615	94.374	1176.03	13	48	418	13298.9	80.1645	80.1645	6	8
460	13646	40.2075	1176.97	20	53	419	13304.6	82.9784	82.9784	6	7
461	13636.9	40.091	1176.61	28	86	420	13284.1	88.2159	88.2159	5	4
462	13630.2	77.787	1177.42	29	84	421	13313	99.5367	99.5367	13	2
463	13624.9	96.1419	1177.85	6	26	422	13439.7	104.192	104.192	48	100
464	13617	42.2239	1177.77	23	67	423	13434.1	112.269	112.269	16	48
465	13606.5	55.1719	1177.25	23	68	424	13281.2	119.962	119.962	3	4
466	13636	72.0769	1177.54	9	34	425	13289.8	131.581	131.581	8	2
467	13599.5	74.8823	1176.87	22	43	426	13455.8	142.511	142.511	15	20
468	13642.9	80.0764	1178.03	15	55	427	13402.8	139.732	139.732	12	17
469	13623.4	74.8671	1177.42	19	56	428	13387	143.55	143.55	20	12
470	13571.3	46.5693	1178.1	27	60	429	13370.1	142.256	142.256	8	18
						430	13286.2	110.033	110.033	6	1
						431	13317.3	110.646	110.646	9	8
						432	13398.2	111.42	111.42	20	39
						433	13342.8	111.776	111.776	6	6
						434	13303.1	113.654	113.654	6	3
						435	13334.5	125.292	125.292	11	2
						436	13430.4	127.705	127.705	23	56
						437	13334	131.304	131.304	8	16
						438	13355	131.456	131.456	11	8
						439	13464.4	132.96	132.96	16	36
						440	13460.9	138.119	138.119	25	19
						441	13362.5	137.304	137.304	13	19
						442	13335.5	142.735	142.735	8	9
						443	13409.1	141.795	141.795	9	12
						444	13357	147.099	147.099	21	35
						445	13436.1	150.046	150.046	8	12
						446	13301.3	74.3222	74.3222	4	4
						447	13388.4	111.733	111.733	25	54
						448	13348.5	117.393	117.393	22	15
						449	13381	123.867	123.867	16	24
						450	13298.8	129.699	129.699	6	2
						451	13318.7	135.66	135.66	2	5
						452	13405	135.969	135.969	12	28
						453	13363.7	97.0098	97.0098	19	27
						454	13367.1	110.929	110.929	36	70
						455	13290.9	108.053	108.053	5	8
						456	13426.9	113.467	113.467	28	51
						457	13446.8	123.935	123.935	16	32
						458	13308.9	135.674	135.674	4	4
						459	13343.6	135.943	135.943	13	17
						460	13430.8	135.002	135.002	18	31
						461	13366.3	144.824	144.824	12	14
						462	13420.7	104.397	104.397	23	34
						463	13402.1	101.951	101.951	21	22
						464	13301.1	106.462	106.462	6	6
						465	13353.3	115.643	115.643	15	16
						466	13408.1	118.28	118.28	40	54
						467	13401.5	120.96	120.96	35	60
						468	13461.3	119.003	119.003	27	43
						469	13398.6	126.744	126.744	21	31
						470	13372.7	129.806	129.806	11	12
						471	13394.5	144.232	144.232	9	15
						472	13426.2	147.033	147.033	17	35
						473	13437.1	146.317	146.317	18	29
						474	13360	98.663	98.663	12	15
						475	13318.8	98.8559	98.8559	6	5
						476	13349	102.668	102.668	22	18
						477	13282.5	102.821	102.821	3	0
						478	13353.7	109.163	109.163	28	18
						479	13281.3	114.37	114.37	2	2
						480	13369.5	119.768	119.768	30	34
						481	13319	127.463	127.463	6	3
						482	13397.2	133.523	133.523	22	22
						483	13313.7	81.3932	81.3932	6	1
						484	13290.3	88.1093	88.1093	10	8
						485	13431	101.357	101.357	19	28
						486	13434	106.934	106.934	23	46
						487	13458.6	113.32	113.32	21	41
						488	13308.9	113.936	113.936	5	4
						489	13441.4	134.385	134.385	10	30
						490	13420	139.583	139.583	25	24
						491	13298.1	99.2043	99.2043	4	1
						492	13454.5	106.935	106.935	24	57
						493	13407.6	107.311	107.311	42	72
						494	13446.9	114.307	114.307	25	46
						495	13300.7	125.775	125.775	4	5
						496	13294.5	126.66	126.66	1	3
						497	13342	130.25	130.25	10	9
						498	13415.1	145.506	145.506	5	7
						499	13290.9	78.5355	78.5355	2	2
						500	13425.7	105.935	105.935	20	46
						501	13441.3	116.042	116.042	16	25
						502	13380.6	116.753	116.753	40	54
						503	13439.3	121.808	121.808	24	16
						504	13375.1	123.882	123.882	22	21
						505	13378.3	131.158	131.158	25	35
						506	13313.2	126.691	126.691	6	4
						507	13304	132.788	132.788	6	0
						508	13368.3	136.706	136.706	22	13
						509	13432.1	151.58	151.58	8	19
						510	13318.2	83.2187	83.2187	4	8
						511	13313.4	91.5557	91.5557	7	13
						512	13358	104.873	104.873	12	23
						513	13451.2	110.384	110.384	23	43
						514	13348.2	110.189	110.189	11	13
						515	13326.8	136.017	136.017	6	8
						516	13347.6	145.491	145.491	5	7
						517	13322.6	90.5514	90.5514	11	5
						518	13306.7	89.665	89.665	2	6
						519	13280.4	94.1114	94.1114	3	1
						520	13342.3	98.4545	98.4545	11	7
						521	13287.6	98.2213	98.2213	2	6
						522	13330.7	101.57	101.57	10	12
						523	13311.4	119.421	119.421	4	4
						524	13355.5	126.183	126.183	8	13
						525	13373.2	137.339	137.339	28	32
						526	13379.3	138.57	138.57	24	38
						527	13412	137.566	137.566	24	41
						528	13390	106.536	106.536	25	25
						529	13302.1	114.647	114.647	4	1
						530	13304	120.881	120.881	2	1
						531	13363	122.234	122.234	6	17
						532	13404.7	130.513	130.513	15	24
						533	13415.2	132.321	132.321	24	39
						534	13446.3	148.225	148.225	12	13
						535	13402.3	112.215	112.215	25	37
						536	13357.1	118.239	118.239	22	34
						537	13332.7	114.968	114.968	7	14
						538	13287.5	119.286	119.286	4	2
						539	13338.9	124.125	124.125	8	10
						540	13407.6	127.585	127.585	23	60
						541	13423.8	135.538	135.538	12	34
						542	13440.3	142.116	142.116	10	12
						543	13394.5	114.998	114.998	15	26
						544	13346.7	124.78	124.78	19	16
						545	13325.1	125.31	125.31	17	11
						546	13446.7	133.508	133.508	10	32
						547	13458.2	145.394	145.394	7	23
						548	13301.2	86.4711	86.4711	2	5
						549	13414.2	117.354	117.354	28	50
						550	13413.6	124.867	124.867	15	44
						551	13419.9	129.7	129.7	5	15
						552	13282.3	84.4282	84.4282	4	1
						553	13295.9	91.5956	91.5956	2	2
						554	13324.5	101.052	101.052	15	10
						555	13320.2	105.525	105.525	6	10
						556	13366.3	104.979	104.979	35	47
						557	13305.9	108.434	108.434	11	2
						558	13345.5	116.737	116.737	11	7
						559	13456.9	122.177	122.177	9	17
						560	13394.2	127.19	127.19	23	35
						561	13335.8	98.3362	98.3362	11	12
						562	13381.1	110.242	110.242	28	52
						563	13360.9	139.572	139.572	10	15
						564	13372.8	111.613	111.613	25	32

## Sheet: Emb#3(density)
3 ID	Cell Position X	Cell Position Y	Cell Position Z	her1Density(count/pL)	her7Density(count/pL)	1 ID	Cell Position X	Cell Position Y	Cell Position Z	her1Density(count/pL)	her7Density(count/pL)
0	13483.5	-38.5453	1158.98	28.4093	53.1763	0	13377.6	-30.6052	-30.6052	36.031	32.1706
1	13469.7	16.9848	1159.78	27.296	54.5919	1	13297.4	-43.8321	-43.8321	1.96763	2.95144
2	13499.9	-80.4077	1160.14	21.1712	30.6617	2	13285.9	-44.8766	-44.8766	3.25126	3.25126
3	13510.9	-64.1981	1159.49	17.9392	61.6658	3	13325.1	-38.9637	-38.9637	10.2994	6.43713
4	13519.5	-58.8875	1157.92	28.3684	63.041	4	13341.9	-39.8993	-39.8993	19.0913	9.54563
5	13529.1	-59.4627	1159.09	20.6711	56.2714	5	13373.1	-34.883	-34.883	28.2374	22.5899
6	13512.5	-46.3976	1159.29	33.9778	73.7145	6	13345	-32.3562	-32.3562	16.604	8.30198
7	13527.7	-52.6163	1158.76	20.9874	41.9747	7	13336.9	-29.337	-29.337	10.96	15.5267
8	13524.5	-46.8044	1158.55	29.769	62.8457	8	13362.8	-26.6668	-26.6668	26.843	26.843
9	13514.8	-39.0015	1159.02	32.1856	70.6006	9	13371.9	-25.7669	-25.7669	27.9964	31.7292
10	13504.4	-33.547	1159.32	30.484	77.5956	10	13290.9	-29.3626	-29.3626	5.60654	1.40164
11	13492.6	-30.268	1159.18	28.9338	79.5681	11	13328.3	-21.5873	-21.5873	9.78139	8.55871
12	13496.5	8.84301	1161.43	18.3801	52.634	12	13309.1	-18.3211	-18.3211	8.19125	6.93105
13	13483.5	15.9062	1159.12	16.1698	45.8146	13	13299.3	-17.7121	-17.7121	3.17312	5.55296
14	13491.2	-76.7212	1159.34	26.3599	40.1675	14	13287.1	-19.139	-19.139	4.18875	4.18875
15	13513.3	-78.8855	1159.6	10.7485	33.7809	15	13331.2	-14.2178	-14.2178	24.8764	27.4498
16	13516.2	-73.3657	1159	16.1852	39.1852	16	13304.5	-12.5608	-12.5608	6.03929	2.41572
17	13481.6	-71.5304	1159.32	19.7327	32.1955	17	13355.8	-36.3441	-36.3441	14.5619	15.29
18	13487.6	-62.4599	1160.07	20.3765	45.0427	18	13299.7	-33.549	-33.549	7.9149	5.54043
19	13524.2	-33.8121	1159.31	28.2693	61.0617	19	13313.3	-34.4995	-34.4995	17.9319	3.16445
20	13504.6	11.8403	1160.5	23.1697	60.2413	20	13328.5	-30.7878	-30.7878	12.3805	15.4757
21	13506.8	-78.3808	1162.49	20.253	41.1388	21	13365.9	-21.24	-21.24	20.7835	40.6223
22	13493.7	-67.4472	1159.82	15.544	42.0601	22	13304.7	-54.552	-54.552	4.55697	1.51899
23	13540.9	-38.2315	1161.95	19.2882	77.153	23	13305.1	-47.6333	-47.6333	4.0114	2.67427
24	13527.2	-24.4972	1161.53	23.1815	72.742	24	13321.4	-14.2427	-14.2427	13.5774	13.5774
25	13517.1	-9.05926	1159.66	20.5358	57.2842	25	13337.9	-50.4603	-50.4603	9.60363	16.006
26	13489.5	7.56968	1161.54	27.814	69.9835	26	13399.6	-45.7934	-45.7934	29.7402	35.8234
27	13506	-71.2234	1159.91	15.1785	51.2274	27	13362.3	-38.7989	-38.7989	28.728	35.6623
28	13548.5	-53.5567	1159.88	15.2644	45.7931	28	13284.9	-34.0982	-34.0982	8.37262	2.09315
29	13487.8	-48.6112	1160.2	27.6839	77.2235	29	13381.9	-23.9813	-23.9813	27.7336	31.8936
30	13527.1	-6.81429	1160.04	14.1844	72.0131	30	13383.2	-4.84677	-4.84677	30.6335	25.7966
31	13519.8	0.753192	1160.88	14.7338	63.5882	31	13316.4	-42.7307	-42.7307	3.15599	2.104
32	13485.9	-79.781	1159.24	17.383	37.4404	32	13350.9	-44.1307	-44.1307	9.16786	17.5717
33	13504.2	-49.7677	1163.55	26.0777	61.7928	33	13378	-14.5501	-14.5501	43.2777	47.6054
34	13476.2	-35.1821	1161.76	33.2889	63.6055	34	13388.2	-11.5472	-11.5472	31.8281	55.9403
35	13544.2	-25.3061	1160.1	23.2282	67.2395	35	13395.3	-12.9888	-12.9888	42.4908	52.4053
36	13548.5	-20.9619	1161.14	13.4776	65.7035	36	13309	9.28506	9.28506	10.4615	18.6812
37	13484.6	-14.6815	1160.79	48.4531	49.8375	37	13327.8	6.25083	6.25083	17.2191	40.5878
38	13531.5	-11.9525	1161.14	17.3483	65.056	38	13332.5	0.329738	0.329738	16.7191	26.9364
39	13662.8	17.7044	1160.68	6.80895	34.0448	39	13287.2	14.3406	14.3406	4.50008	9.64303
40	13655.4	34.0762	1161.06	20.4428	81.7713	40	13356.4	19.3064	19.3064	33.47	49.3243
41	13520.9	-46.1308	1161.26	35.1493	76.6075	41	13299.5	17.0215	17.0215	5.01905	3.76429
42	13502.8	-41.7103	1160.58	21.0311	77.114	42	13317.3	-51.1404	-51.1404	4.57728	1.83091
43	13557	-21.3112	1159.65	29.9888	59.9776	43	13308.2	-39.5115	-39.5115	2.81958	2.81958
44	13480.8	4.80766	1160.56	26.1469	79.8168	44	13393.8	-29.9038	-29.9038	30.4228	46.4348
45	13669.7	21.0033	1160.1	4.79604	46.3617	45	13353.6	-18.2487	-18.2487	30.1909	30.7605
46	13475.1	-83.1788	1160.64	16.2193	23.5917	46	13383.8	-17.0856	-17.0856	39.3951	67.5345
47	13477.8	-60.6416	1160.11	22.5393	38.7395	47	13404.3	-7.45323	-7.45323	38.7662	59.9778
48	13506	-59.0129	1161.77	32.1136	49.0625	48	13399	-8.74561	-8.74561	37.512	54.184
49	13515.9	-51.3911	1161.1	20.3119	70.3663	49	13357.3	-4.32351	-4.32351	21.5893	28.2895
50	13510.6	-23.9255	1161.47	31.9521	83.3532	50	13368.3	7.0829	7.0829	27.6639	63.8904
51	13592.4	-11.3128	1163.83	11.9059	10.2051	51	13316	9.32245	9.32245	15.8486	24.7635
52	13533.7	-4.00278	1162.31	25.3982	83.4511	52	13320.4	15.4675	15.4675	24.4155	38.1119
53	13641.7	32.3185	1160.84	7.71503	36.3709	53	13330.2	21.6593	21.6593	21.9853	41.3841
54	13492.6	-83.4936	1160.77	8.76611	23.9076	54	13311.2	18.8861	18.8861	16.4225	20.1549
55	13522.7	-64.4529	1160.4	24.3576	55.7867	55	13299.4	-51.8709	-51.8709	3.00511	3.00511
56	13550.8	-30.9588	1160.06	15.0995	74.5539	56	13345.4	-47.6198	-47.6198	21.7582	38.9835
57	13480.5	-9.77545	1162.4	39.6719	74.2576	57	13374.2	-18.6076	-18.6076	40.6984	40.6984
58	13482.4	16.5866	1162.76	16.4573	64.3331	58	13369.3	-15.9882	-15.9882	43.2369	71.71
59	13533.9	-64.3704	1160.38	6.14133	54.0437	59	13362.3	-5.67432	-5.67432	28.4593	37.4465
60	13555.9	-38.5897	1160.62	18.3068	63.4635	60	13295.3	16.7544	16.7544	5.03278	9.22676
61	13520.3	-39.4137	1162.27	28.6429	76.8468	61	13359	-43.3168	-43.3168	16.1675	8.81865
62	13492.9	-14.7712	1162.11	36.6511	97.3871	62	13343.9	-9.64203	-9.64203	23.6515	13.5152
63	13526.4	-0.881009	1160.75	15.9058	60.4422	63	13413.7	-10.1129	-10.1129	35.5004	68.0425
64	13480.7	-82.9697	1160.47	8.86834	20.6928	64	13399.9	10.071	10.071	37.9594	81.5011
65	13501.6	-85.5932	1161.3	15.0141	21.0198	65	13392	21.677	21.677	42.1506	63.7956
66	13474.5	-74.5597	1160.32	19.6663	32.309	66	13399.9	-39.086	-39.086	31.8805	47.5309
67	13523.6	-73.1027	1162.03	10.5212	51.2031	67	13387.8	-27.8693	-27.8693	40.4097	63.982
68	13558.6	-55.6008	1161.61	14.6654	53.7731	68	13404.9	-55.1161	-55.1161	21.4323	28.5764
69	13531.3	-35.3445	1161.76	29.0293	68.2188	69	13298.4	-29.4543	-29.4543	2.75678	2.75678
70	13522	4.10659	1162.7	14.1387	78.1788	70	13300	-11.8379	-11.8379	1.52526	6.10102
71	13488	15.7093	1161.66	13.232	62.0888	71	13367.5	-47.7849	-47.7849	14.05	19.1591
72	13671.3	25.453	1162	16.3133	51.4496	72	13401.8	-18.572	-18.572	30.9682	47.2673
73	13485.3	-67.5257	1161.12	36.2264	52.6929	73	13409.6	-15.4274	-15.4274	37.2356	42.752
74	13497.1	-65.3362	1162.85	21.1823	58.8396	74	13413.3	9.75016	9.75016	39.8493	79.6985
75	13543.4	-31.2993	1160.87	20.5063	60.4935	75	13410.1	-54.2237	-54.2237	28.0654	50.5178
76	13471	1.61158	1163.3	36.9229	95.5306	76	13372	-56.4417	-56.4417	15.395	15.395
77	13552.6	-68.2546	1161.52	14.2287	46.2433	77	13285.2	-51.9366	-51.9366	3.70606	4.94142
78	13511.9	-65.9501	1162.26	21.4195	61.5812	78	13304.4	-4.02609	-4.02609	14.3357	13.4925
79	13479.7	-45.0692	1162.96	20.3517	49.3138	79	13371.4	14.1695	14.1695	40.4105	57.7293
80	13557.5	-28.027	1162.27	17.2796	99.3574	80	13399.3	-68.3491	-68.3491	21.6504	32.4756
81	13600.8	-11.9984	1166.24	10.1719	11.1891	81	13402.1	-61.866	-61.866	29.4512	44.1768
82	13504.3	-7.6733	1162.27	33.2394	84.6814	82	13332.3	-51.9973	-51.9973	15.9082	31.8165
83	13469.6	18.521	1162.72	18.0448	53.1848	83	13356.5	-48.2356	-48.2356	18.4112	18.4112
84	13678.9	32.2345	1162.78	15.6808	56.0029	84	13290.2	-38.9346	-38.9346	2.60652	3.25815
85	13546.4	-68.0033	1163.47	17.5682	63.9983	85	13394.7	-18.1343	-18.1343	37.8724	64.5234
86	13531.5	-52.2206	1161.69	23.7354	73.8436	86	13405.8	8.9599	8.9599	41.5164	62.8677
87	13493	-46.8126	1163.26	30.1028	70.6257	87	13430.9	4.50989	4.50989	35.5549	60.9512
88	13551.7	-36.5346	1161.94	22.6784	90.7136	88	13408.1	-70.3289	-70.3289	14.0704	24.0025
89	13505.8	-27.8551	1162.8	34.8803	67.355	89	13409.5	-63.2431	-63.2431	27.6913	63.0746
90	13539.1	-10.9623	1163.82	22.966	86.7604	90	13294.1	-56.4597	-56.4597	2.95459	1.4773
91	13655.5	27.2325	1164.35	21.7264	84.4915	91	13303.3	-44.3806	-44.3806	4.98266	1.24567
92	13534.7	-82.1893	1163.78	8.07071	33.897	92	13283	-39.595	-39.595	2.33321	1.16661
93	13480.1	-66.8513	1163.05	37.2249	59.2842	93	13369.4	-30.1223	-30.1223	32.7394	34.9972
94	13516.5	-61.5413	1162.08	21.402	61.5309	94	13348.4	-25.1429	-25.1429	24.2135	25.7269
95	13509.5	-35.8434	1163.05	23.6515	80.8094	95	13324.3	-24.4565	-24.4565	7.83818	8.95792
96	13485.5	-35.0566	1162.85	39.4349	76.1186	96	13397.9	-25.9223	-25.9223	36.908	62.8804
97	13469.8	-32.365	1163.74	40.0134	72.2823	97	13424.1	25.8744	25.8744	18.1891	27.2836
98	13500	10.2193	1163.85	28.2634	70.6585	98	13392.4	-61.9124	-61.9124	35.3807	28.5767
99	13491.8	-90.2196	1163.08	4.08702	9.53637	99	13429.7	-60.2417	-60.2417	20.3774	35.3209
100	13529.5	-68.0044	1162.23	19.4019	58.8987	100	13332.7	-34.0601	-34.0601	18.2879	14.3691
101	13483.3	-50.26	1163.43	27.034	78.3987	101	13293.5	-30.2861	-30.2861	6.55115	1.63779
102	13565.5	-40.1103	1163.04	8.46114	81.7911	102	13360.4	-17.4236	-17.4236	31.6023	66.0775
103	13477	-31.415	1163.39	30.6343	80.8744	103	13463.2	20.2534	20.2534	18.4508	49.6753
104	13674.7	9.16861	1163.62	4.99235	44.9311	104	13463.9	-75.1281	-75.1281	19.8863	27.8408
105	13588.6	32.2007	1162.87	11.5784	19.2973	105	13384.7	-63.4572	-63.4572	29.125	34.95
106	13484.8	-82.4597	1162.71	19.9522	33.2537	106	13290	-63.2511	-63.2511	4.21061	3.36849
107	13473.4	-70.3257	1162.73	16.005	24.735	107	13292.3	-47.3431	-47.3431	6.78484	4.52323
108	13583.9	-29.7808	1164.1	17.1714	79.1112	108	13341.1	-49.2728	-49.2728	13.6398	17.0497
109	13578.9	-23.5549	1163.47	27.5754	102.878	109	13289	-27.4957	-27.4957	5.43429	4.34743
110	13469.8	-22.5536	1164.56	26.9907	63.6208	110	13303.9	-22.8129	-22.8129	7.71762	4.15564
111	13639.4	5.50422	1164.81	16.7892	94.2062	111	13462.2	11.7092	11.7092	14.7505	62.075
112	13487.1	-74.8443	1162.63	13.8616	24.9508	112	13456.9	20.0155	20.0155	19.2558	56.2863
113	13514.4	-77.9139	1164.01	15.3066	40.0886	113	13461.3	-78.077	-78.077	20.38	26.494
114	13492.7	-55.7755	1163.42	40.9853	63.7549	114	13415.5	-63.4214	-63.4214	34.0094	51.014
115	13617.8	-21.4528	1162.42	6.39407	49.554	115	13443.4	-54.1554	-54.1554	27.7296	51.8422
116	13583.6	-20.6036	1163.15	18.1267	69.108	116	13414.2	-46.3795	-46.3795	30.457	28.492
117	13479.3	13.1252	1163.74	23.6807	58.1253	117	13327.3	-38.2113	-38.2113	13.9316	13.9316
118	13507.8	-43.4816	1163.03	21.5566	72.6118	118	13377.2	-39.4415	-39.4415	35.2318	43.7556
119	13469.4	-41.0134	1165.12	35.2553	75.3181	119	13305.3	-34.321	-34.321	7.96679	5.9751
120	13567.9	-32.609	1164.31	19.6832	75.1541	120	13316.3	-33.1579	-33.1579	10.4898	3.93368
121	13544.3	-23.2633	1164.96	25.7066	82.1358	121	13449.5	-62.657	-62.657	23.0252	46.0505
122	13620.4	-27.2178	1162.6	14.2263	49.1454	122	13378	-60.3545	-60.3545	22.3909	25.8357
123	13472	-16.8284	1165.43	49.296	84.0272	123	13424.1	-33.0508	-33.0508	29.4993	45.0252
124	13552.1	-8.12236	1165.27	26.9349	83.4983	124	13426.6	-25.2865	-25.2865	31.4755	58.1086
125	13526.7	4.30128	1164.01	17.0088	85.044	125	13370.8	-3.17762	-3.17762	40.6768	58.0242
126	13471.2	-78.5678	1163.23	16.2747	27.1245	126	13296.6	10.8957	10.8957	7.26607	15.7431
127	13531	-57.4316	1164.37	20.4215	61.2645	127	13453.1	-71.5046	-71.5046	9.47338	18.1573
128	13497.8	-48.186	1163.9	31.017	78.9524	128	13427.7	-51.6771	-51.6771	37.3126	56.9507
129	13522.6	-25.8997	1164.63	21.0568	93.3326	129	13421.4	-47.5804	-47.5804	38.9294	49.635
130	13558.8	-19.0914	1165.89	18.0762	83.2795	130	13362.7	-48.7988	-48.7988	26.1934	30.2232
131	13625.3	-15.0963	1164.07	18.8585	73.0767	131	13320.1	-41.6959	-41.6959	15.7343	6.47882
132	13641.8	-4.61192	1164.65	11.1838	80.6833	132	13326.8	-1.50216	-1.50216	16.4	23.5305
133	13530.2	-4.09752	1165.57	19.4819	97.4095	133	13414	-68.8167	-68.8167	13.1826	21.9711
134	13476	-85.7905	1164.15	15.1439	36.5977	134	13429	-67.6432	-67.6432	19.5561	34.9217
135	13477	-76.7629	1164.48	24.7944	33.0592	135	13304.1	-53.3251	-53.3251	1.59938	4.79813
136	13548.4	-74.8211	1163.87	26.1686	36.1376	136	13384.8	-51.0555	-51.0555	26.5081	37.995
137	13504.9	-65.9872	1165.28	18.8205	55.5204	137	13299.9	-48.3356	-48.3356	2.07062	0
138	13572.7	-44.1216	1164.43	15.8318	84.8132	138	13364.2	-32.2972	-32.2972	50.9549	35.8572
139	13575.8	-32.4704	1163.89	14.9903	74.9515	139	13375.3	-29.7756	-29.7756	34.8892	66.6066
140	13518.6	-21.7297	1165.34	25.772	91.4906	140	13382.6	-22.1006	-22.1006	46.1368	55.3642
141	13573.1	-14.6441	1163.81	15.5924	56.5226	141	13389.8	-20.2285	-20.2285	49.1888	59.0266
142	13523.9	-11.3167	1164.26	23.4258	80.4076	142	13400.8	-73.5221	-73.5221	8.80698	20.1302
143	13644.3	34.0237	1163.89	30.0117	91.4641	143	13435	-71.6255	-71.6255	16.9797	16.9797
144	13503.1	-83.075	1164.19	14.9607	22.4411	144	13410.4	-38.7948	-38.7948	26.2733	54.2981
145	13494.9	-80.3267	1164.6	12.9713	34.197	145	13351.7	-41.1231	-41.1231	15.9971	11.7312
146	13473.2	-60.0982	1164.23	27.9652	48.6351	146	13432.6	-38.7523	-38.7523	30.8383	60.6133
147	13480.6	-13.6417	1166.34	41.2561	84.8043	147	13344.6	-29.9536	-29.9536	27.4887	16.9161
148	13504.7	3.99465	1164.86	19.198	66.5072	148	13328.8	-29.914	-29.914	15.8054	14.1417
149	13496.8	13.3797	1164.16	20.4464	50.5779	149	13350.1	-12.9249	-12.9249	45.71	26.12
150	13517.7	-70.9956	1165.38	25.1936	79.7796	150	13309	-8.57135	-8.57135	10.5441	5.27204
151	13608.6	-38.2585	1165.99	11.2295	70.3717	151	13383	1.55853	1.55853	41.5507	67.6683
152	13612.3	-27.3535	1166.39	23.8294	100.925	152	13347.2	2.92404	2.92404	24.1861	48.3721
153	13499.3	-14.6832	1166.27	28.9474	77.8586	153	13336	2.61072	2.61072	12.8726	30.8942
154	13545.4	-8.33913	1164.86	20.512	76.3046	154	13328.9	12.2034	12.2034	22.1652	34.1713
155	13647.2	20.9585	1165.38	19.4268	93.4913	155	13382.4	21.8948	21.8948	40.1443	59.2292
156	13522.7	-88.2312	1164.24	6.40816	22.4286	156	13392.3	-69.4513	-69.4513	19.0493	34.9237
157	13482.3	-88.6532	1164.74	6.24692	18.7407	157	13456.5	-65.9837	-65.9837	12.9822	28.1281
158	13488.8	-55.1114	1165.93	37.594	67.5299	158	13371.5	-66.2478	-66.2478	8.37516	18.1462
159	13566	-47.1331	1166.1	17.8456	96.876	159	13421.2	-61.4573	-61.4573	31.8315	41.1937
160	13529.5	-42.3521	1165.12	23.6704	94.118	160	13355	-56.0493	-56.0493	18.9015	13.3422
161	13518.7	-33.6462	1162.91	16.7049	77.2604	161	13416.7	-51.4552	-51.4552	42.4092	63.6138
162	13503.6	-31.1059	1164.54	38.6865	76.0389	162	13373.4	-44.0595	-44.0595	40.536	47.7746
163	13644.5	8.58271	1165.85	22.5057	108.309	163	13312.1	-41.9898	-41.9898	7.32536	4.88358
164	13509.8	-72.3042	1166.33	11.0718	48.4392	164	13333.1	-10.185	-10.185	24.1697	24.1697
165	13564.6	-54.9022	1165.39	22.3935	81.28	165	13437.3	4.14986	4.14986	42.7242	94.5386
166	13539.4	-32.5365	1164.71	20.9323	83.7293	166	13334.3	13.5081	13.5081	29.6004	57.8554
167	13566.1	-19.1511	1165.03	21.4377	83.9132	167	13341.8	19.8259	19.8259	37.5215	78.5607
168	13584.6	-13.0116	1166.13	20.8542	82.7651	168	13451.1	21.2259	21.2259	29.5155	56.7606
169	13471	-5.72064	1167.08	40.1855	99.7196	169	13349	-62.3397	-62.3397	9.50837	7.13128
170	13568.4	-65.1326	1165.91	12.2164	57.01	170	13338	-67.6688	-67.6688	4.52992	0
171	13521	-55.84	1164.88	27.2435	83.3815	171	13394.7	-48.2174	-48.2174	24.5817	51.3982
172	13540.3	-41.994	1166.97	25.7575	97.3061	172	13438.6	-47.5806	-47.5806	38.792	53.4701
173	13501.3	-24.334	1166.16	24.7908	76.9821	173	13298.9	-38.7459	-38.7459	2.41295	1.20648
174	13479.4	-7.60352	1165.47	40.5076	87.3444	174	13438.4	-39.199	-39.199	29.7861	60.636
175	13660.7	11.3344	1165.39	15.0202	91.427	175	13352	-32.0274	-32.0274	16.6232	20.9597
176	13637.5	16.2396	1166.55	18.0513	109.752	176	13390.3	-32.3033	-32.3033	42.9814	59.4424
177	13484.1	-71.8186	1166.2	14.084	37.8508	177	13417.6	-28.5967	-28.5967	44.7589	68.8598
178	13527.5	-50.1204	1165.57	19.2539	78.4419	178	13284.6	-26.8827	-26.8827	4.6808	3.12053
179	13489.9	-13.9063	1167.98	41.4671	86.4385	179	13436.2	-23.1426	-23.1426	33.9467	64.4117
180	13483	-2.83465	1165.11	22.0344	107.969	180	13377.6	-21.7331	-21.7331	42.0674	57.9595
181	13494.7	-3.84024	1164.89	35.9221	96.3366	181	13281.5	-13.8273	-13.8273	5.10986	3.8324
182	13532	5.14859	1165.55	22.9499	75.972	182	13355	-5.31781	-5.31781	33.2139	37.0759
183	13657.2	6.23803	1165.59	17.912	89.56	183	13314.2	-0.842092	-0.842092	16.9113	23.4157
184	13629.7	9.44683	1168.44	27.1661	122.248	184	13342.8	11.2894	11.2894	31.8563	61.3817
185	13673.2	33.5377	1163.81	17.9478	76.2783	185	13337.1	22.6783	22.6783	27.637	42.6071
186	13615.3	27.9424	1166.47	25.5624	106.084	186	13454	-85.3457	-85.3457	4.89837	10.7764
187	13490.8	-86.0156	1165.21	11.9746	19.1594	187	13424.9	-82.3127	-82.3127	10.7022	7.64442
188	13520.7	-76.5307	1166.1	12.7864	57.5389	188	13395.6	-75.6222	-75.6222	20.2758	19.262
189	13516.9	-64.4207	1166.29	21.8837	65.651	189	13375.6	-71.9988	-71.9988	19.5169	13.4178
190	13471	-56.0498	1166.98	34.8745	58.5892	190	13343.4	-68.8556	-68.8556	7.39984	7.39984
191	13478.2	-53.1096	1166.05	27.8633	49.0925	191	13354.9	-65.6392	-65.6392	13.7986	18.8163
192	13557	-49.7713	1165.88	15.3619	86.8538	192	13288.5	-56.8256	-56.8256	2.85647	0
193	13599.2	-47.6643	1166.5	17.511	79.9415	193	13319.7	-51.7498	-51.7498	9.75121	3.2504
194	13504.4	-43.57	1167.78	23.0307	75.3731	194	13287.5	-43.5692	-43.5692	4.1412	2.48472
195	13613.9	-35.1999	1166.75	11.7702	72.9752	195	13331.3	-41.9046	-41.9046	11.1929	10.1754
196	13478.5	-30.6014	1165.69	32.7742	67.1091	196	13425.7	-42.6143	-42.6143	40.5392	60.2891
197	13604.5	-30.445	1167.72	25.658	97.2619	197	13316.7	-25.1162	-25.1162	29.1375	11.655
198	13522.8	-17.3468	1166.24	29.8548	80.6081	198	13399.9	-24.136	-24.136	25.1519	52.2385
199	13503.1	-7.16823	1165.76	25.6213	84.1841	199	13310.5	-20.1339	-20.1339	9.52113	7.14085
200	13541.4	-1.74469	1165.33	17.9589	80.1242	200	13419.7	-19.4159	-19.4159	44.6753	69.1746
201	13473.4	8.12139	1164.96	23.3334	68.0558	201	13304.3	-13.2989	-13.2989	12.1567	10.1306
202	13519.2	10.6833	1165.17	22.8275	73.6707	202	13357.6	-14.016	-14.016	33.2164	62.004
203	13673.1	3.70287	1166.7	15.3921	74.5301	203	13445.8	-0.771344	-0.771344	36.0604	70.7339
204	13673.5	23.7106	1167.05	22.2305	86.5819	204	13301.7	10.8457	10.8457	13.8868	18.5158
205	13659.6	34.2432	1164.25	16.0473	87.1139	205	13393.9	14.4665	14.4665	35.858	63.1783
206	13534.1	-64.7961	1165.86	15.7195	69.6151	206	13315.4	15.8388	15.8388	14.4641	29.8323
207	13536.6	-52.9869	1165.35	33.8977	88.9815	207	13455.3	-78.3237	-78.3237	14.6399	21.0449
208	13470.6	-48.7394	1168.12	40.2632	73.5845	208	13429.5	-75.3817	-75.3817	6.32915	18.9874
209	13517.2	-40.6164	1166.77	20.2762	73.2196	209	13350.6	-71.8644	-71.8644	31.6062	36.8739
210	13482.4	-39.6277	1165.84	27.835	78.4441	210	13362.1	-65.0008	-65.0008	15.4977	18.5972
211	13533.9	-35.8102	1166.75	31.1613	87.4914	211	13360.2	-36.154	-36.154	29.3045	38.5586
212	13554.1	-30.0779	1165.89	20.5021	93.2843	212	13356.3	-27.7455	-27.7455	31.3613	33.8702
213	13671.4	-23.802	1167.34	6.30275	20.4839	213	13400.1	-14.5359	-14.5359	28.6225	95.4083
214	13514.9	8.92369	1165.61	19.4014	63.0546	214	13455.5	-12.1887	-12.1887	42.0386	65.9242
215	13641.7	29.1721	1165.81	26.7372	124.996	215	13366.4	-1.85705	-1.85705	27.1206	64.4114
216	13598.1	29.2162	1164.89	26.6806	87.063	216	13283.2	-3.99699	-3.99699	4.89855	9.7971
217	13557.8	-68.0634	1166.52	19.6977	66.8527	217	13465	18.2859	18.2859	22.1688	59.9861
218	13493.5	-43.6382	1165.68	52.521	93.9012	218	13404.8	-77.6018	-77.6018	21.6924	34.7078
219	13499.4	-45.6507	1165.9	25.417	86.7168	219	13403.2	-63.4979	-63.4979	33.9838	46.3415
220	13509.6	-38.9789	1168.33	30.4766	80.7629	220	13323.2	-63.3252	-63.3252	22.722	19.476
221	13588.1	-33.5717	1166.82	23.4933	108.872	221	13324.9	-54.9226	-54.9226	3.97804	4.97255
222	13497.1	-25.4913	1166.19	29.2652	85.0731	222	13402.3	-55.2796	-55.2796	31.1454	49.8326
223	13484.1	-26.1357	1167.49	38.1597	88.6652	223	13294.9	-54.0423	-54.0423	7.80777	9.36932
224	13650	6.83767	1168.64	19.9358	109.362	224	13337.4	-40.7451	-40.7451	16.3769	14.653
225	13471.7	-84.8162	1166.42	8.97892	17.9578	225	13382.5	-39.9327	-39.9327	38.9863	45.3329
226	13481.5	-84.1139	1166.39	15.7236	29.5974	226	13368.8	-37.1687	-37.1687	43.4908	26.9943
227	13487.4	-80.3717	1166.49	8.67303	24.7801	227	13440.9	-30.4331	-30.4331	31.4134	70.6803
228	13469.4	-75.7229	1166.57	13.0864	23.9918	228	13372.8	-17.3932	-17.3932	32.7943	76.52
229	13628.1	-32.954	1167.96	19.4479	74.2556	229	13299.4	-19.8858	-19.8858	6.50351	9.10491
230	13572.5	-26.3717	1166.23	27.1766	100.124	230	13315.5	-17.1058	-17.1058	16.8517	14.7452
231	13673.8	-16.1632	1167.84	7.99481	57.4173	231	13404.8	-13.9698	-13.9698	30.0624	64.4194
232	13515.7	-5.56692	1166.68	22.045	83.3877	232	13277.7	13.1015	13.1015	0.960124	9.60124
233	13677.3	-2.46271	1166.98	9.42743	55.7075	233	13448.1	-78.7329	-78.7329	17.2	33.581
234	13519.1	1.16315	1167.32	25.7909	93.2441	234	13359.3	-73.4219	-73.4219	22.6683	40.9289
235	13602.6	24.3366	1165.23	23.8801	97.2677	235	13308.7	-56.8289	-56.8289	6.78271	0
236	13530.7	-75.1933	1167.72	15.3206	50.2176	236	13339.7	-57.8936	-57.8936	25.5771	8.52569
237	13541	-57.5081	1166.37	30.1342	65.7473	237	13326.7	-47.2146	-47.2146	7.57461	5.30223
238	13536.2	-47.1008	1167.54	25.2619	87.4923	238	13319.2	-31.4854	-31.4854	18.0155	16.7287
239	13519.4	-47.6878	1165.44	21.1683	83.8264	239	13369.3	-23.2682	-23.2682	33.3164	56.9155
240	13552.2	-41.9963	1166.1	15.2605	128.188	240	13292.4	2.22392	2.22392	11.3426	7.21801
241	13475.9	-35.8215	1167.81	27.2724	85.4536	241	13305.8	16.9647	16.9647	9.64546	17.4824
242	13579.2	-35.25	1166.43	22.2209	101.909	242	13436.2	16.5935	16.5935	23.3896	67.1508
243	13561.7	-35.197	1166.91	30.9561	109.753	243	13311.7	11.6974	11.6974	12.1123	22.7105
244	13542.3	-16.0692	1168.51	24.5209	87.2489	244	13438.2	-80.5962	-80.5962	10.7154	8.03652
245	13557.8	-8.51863	1166.14	31.0933	96.1066	245	13380.9	-72.2852	-72.2852	14.2586	16.203
246	13650.7	-11.517	1167.94	9.45586	56.7352	246	13347.3	-36.2224	-36.2224	13.7697	15.8881
247	13577.9	-6.30114	1166.2	19.8039	83.8754	247	13429.5	-24.8616	-24.8616	32.9199	77.2351
248	13495.7	-6.24163	1168.49	48.5882	97.1765	248	13322.9	-20.0936	-20.0936	14.9128	14.9128
249	13551.6	-0.783956	1166.78	32.0248	97.1787	249	13301.1	-8.389	-8.389	7.78226	11.241
250	13683.7	3.67534	1167.49	13.3721	55.3987	250	13328.9	-8.46009	-8.46009	20.0599	28.0839
251	13603	33.1613	1167.25	30.3259	116.029	251	13376.7	-4.90421	-4.90421	46.08	47.669
252	13638.9	29.5796	1168.86	20.83	113.986	252	13418.9	1.76623	1.76623	60.9366	74.0797
253	13526.9	-81.8628	1167.49	15.78	36.2941	253	13429.3	-60.07	-60.07	29.8057	38.085
254	13528.9	-60.8573	1167.39	18.3377	53.6546	254	13375.8	-53.9494	-53.9494	25.6929	14.4523
255	13504.1	-56.5361	1167.66	21.7445	69.4421	255	13401	-50.1483	-50.1483	38.8616	53.8763
256	13583.3	-48.5782	1167.58	19.4329	86.0598	256	13337.3	-47.8056	-47.8056	15.3222	15.3222
257	13545.7	-41.1777	1168.31	14.4594	90.0929	257	13356.5	-40.2604	-40.2604	22.5036	13.6978
258	13510.1	-29.34	1167.39	26.4412	77.4788	258	13427.7	-32.0969	-32.0969	38.448	38.448
259	13476.1	-23.71	1168.7	45.6929	86.4902	259	13433.5	-34.992	-34.992	37.3491	90.8828
260	13599.3	-19.7739	1170.16	25.4045	108.604	260	13323.2	-30.3537	-30.3537	10.6909	5.34545
261	13573.2	-16.5628	1167.33	21.4919	98.6675	261	13395.4	-24.3211	-24.3211	42.8252	77.864
262	13682.7	-12.5731	1167.49	11.8285	47.3142	262	13400.1	1.12834	1.12834	43.11	74.3276
263	13533.2	-10.2539	1169.04	19.6382	86.6393	263	13304.6	6.03926	6.03926	17.6256	17.6256
264	13538.4	-3.59939	1168.33	23.2947	82.2594	264	13406	-71.4432	-71.4432	30.4027	51.4508
265	13526.5	11.0925	1167.27	16.4322	69.301	265	13388.4	-71.1882	-71.1882	27.5347	35.7951
266	13495.5	-64.3481	1167.29	26.7551	52.5193	266	13386.3	-60.6051	-60.6051	37.6272	45.1526
267	13569.5	-58.1707	1169.17	18.5414	92.707	267	13350.2	-48.8635	-48.8635	20.4705	25.8575
268	13495.9	-39.3241	1166.75	24.7382	100.499	268	13346.3	-43.4019	-43.4019	11.2538	13.623
269	13549.2	-32.2555	1166.42	12.5389	100.311	269	13310.8	-36.0168	-36.0168	3.41723	3.41723
270	13469.8	-28.2833	1168.43	28.781	71.2983	270	13405.2	-26.1285	-26.1285	49.7126	46.5054
271	13524.5	-1.20199	1168.34	18.873	93.691	271	13329.7	-19.4236	-19.4236	14.2256	11.1773
272	13543.1	2.60672	1168.15	16.8985	84.4925	272	13431.4	-19.0181	-19.0181	65.907	88.9744
273	13675.6	7.56608	1168.59	28.8165	79.2455	273	13452.1	-21.146	-21.146	45.5775	94.9531
274	13598.3	14.5569	1167.44	19.893	93.4104	274	13428.7	-8.5503	-8.5503	46.5347	53.1825
275	13537.1	-84.8642	1168.21	9.55459	42.4648	275	13298.3	-2.28412	-2.28412	12.9669	10.0854
276	13552	-63.9204	1167.86	22.4932	72.1658	276	13459.9	-3.67505	-3.67505	41.8233	94.9886
277	13523.4	-61.7009	1167.08	36.0207	80.7361	277	13317.8	4.81212	4.81212	19.2491	23.6239
278	13478.5	-45.1409	1167.75	30.1382	60.2765	278	13412.9	-63.2137	-63.2137	27.7821	40.2109
279	13571.5	-39.1211	1168.05	24.661	88.9939	279	13370.3	-57.4013	-57.4013	27.2964	44.0942
280	13537.8	-21.6346	1168.3	22.7318	68.1955	280	13299.6	-56.4838	-56.4838	1.42776	2.85553
281	13481.8	-20.1722	1167.64	37.8764	96.0767	281	13356.3	-49.8263	-49.8263	18.4584	13.1845
282	13617.4	-13.862	1167.54	20.312	75.8314	282	13343.3	-38.7936	-38.7936	26.2888	32.548
283	13487.6	-2.68361	1168.6	16.6537	77.3206	283	13422	-35.555	-35.555	29.2332	46.0985
284	13653.6	15.5294	1167.45	18.3162	127.298	284	13362.3	-10.4886	-10.4886	34.228	40.3401
285	13549.4	-83.1488	1168.19	13.5556	41.2317	285	13391.4	-2.93738	-2.93738	40.36	74.7407
286	13568.3	-79.7608	1168.53	20.2237	49.548	286	13417.4	-2.64356	-2.64356	42.6952	65.7737
287	13473.5	-72.1919	1167.79	25.1039	46.0238	287	13348.9	7.64128	7.64128	35.3428	54.0144
288	13476.9	-65.2841	1169.58	17.8191	30.949	288	13353.4	10.5531	10.5531	28.5397	28.5397
289	13494	-46.7861	1170.73	29.6237	62.2097	289	13373.7	17.8618	17.8618	41.9579	71.0716
290	13468.9	-36.7134	1168.75	41.3612	85.5749	290	13367.5	14.109	14.109	17.7815	52.3566
291	13495.1	-33.0766	1169.32	40.1289	69.2223	291	13414.7	-76.1669	-76.1669	7.13338	17.8334
292	13628.6	-10.3634	1168.13	25.68	104.953	292	13457.5	-71.0358	-71.0358	27.8929	23.7606
293	13583.4	1.86957	1169.47	32.9242	106.848	293	13391.5	-61.6157	-61.6157	50.5289	42.873
294	13622.8	24.4333	1168.45	23.2468	105.579	294	13366.3	-48.182	-48.182	39.4193	21.2258
295	13579.5	-70.0066	1168.68	9.0269	36.1076	295	13310	-48.916	-48.916	7.0045	11.6742
296	13473.1	-61.2846	1169.28	21.8234	56.1174	296	13322.1	-45.9675	-45.9675	14.097	13.1572
297	13520.7	-54.1413	1168.48	17.9259	54.7213	297	13307.1	-44.2185	-44.2185	5.1994	2.22832
298	13574.7	-31.3431	1169.33	20.9155	97.6056	298	13336.5	-5.92292	-5.92292	19.791	26.388
299	13638.2	-28.4045	1171.23	20.0933	102.012	299	13346.9	-5.79601	-5.79601	12.4555	20.7592
300	13513	-15.6314	1167.38	34.3014	86.6561	300	13462.8	-11.841	-11.841	44.4425	74.5065
301	13559	1.18949	1167.66	21.1643	89.1923	301	13363	1.41291	1.41291	36.7117	74.7831
302	13478.5	1.8355	1167.28	10.5096	61.8901	302	13406.2	3.02432	3.02432	51.2586	75.539
303	13681.4	24.5406	1168.08	14.0643	69.4425	303	13321.4	6.70481	6.70481	20.1974	44.279
304	13535.8	-79.4277	1168.45	8.28	42.435	304	13328.4	-62.7013	-62.7013	12.9849	11.8045
305	13576	-74.6594	1168.29	15.337	42.9437	305	13439.7	-54.6525	-54.6525	27.9008	52.314
306	13565.6	-21.5395	1169.24	19.8992	101.486	306	13287.5	-33.368	-33.368	4.6477	3.09847
307	13590.8	-16.0648	1168.22	26.7741	118.996	307	13299.1	2.67641	2.67641	16.7229	12.5422
308	13526.1	-13.2064	1169.96	20.9731	74.6396	308	13310.1	4.14966	4.14966	13.7543	23.7575
309	13494.2	-12.6718	1169.79	27.9744	80.815	309	13335.9	-71.7567	-71.7567	11.1134	1.58762
310	13483.9	2.4517	1168.25	18.4	60.8	310	13431	-65.6709	-65.6709	17.8121	44.5302
311	13578	6.03826	1170.39	27.3302	106.978	311	13398.4	-62.6707	-62.6707	30.7178	37.544
312	13534.3	-71.5386	1170	11.6205	53.6329	312	13345.7	-59.3241	-59.3241	15.2795	23.6137
313	13563.1	-62.0857	1168.79	19.8037	77.1303	313	13392.9	-47.4681	-47.4681	21.8269	20.4627
314	13548.6	-49.6656	1168.03	22.1747	97.5686	314	13428.6	-42.6617	-42.6617	39.3223	72.091
315	13485.3	-48.9585	1168.33	33.0758	71.1129	315	13315.4	-37.8286	-37.8286	11.2678	7.51187
316	13594	-48.456	1170.14	31.1976	88.3931	316	13396.1	-34.568	-34.568	48.7172	78.9555
317	13472.1	-43.7141	1169.92	38.5786	72.6186	317	13418.2	-31.7724	-31.7724	25.4388	74.7265
318	13673.5	-28.1524	1169.34	9.53658	61.3066	318	13292.6	-29.4559	-29.4559	8.96893	5.97929
319	13554.2	-21.0306	1168.83	23.2283	85.5481	319	13303	-28.9545	-28.9545	7.16643	9.21399
320	13646.8	-19.1833	1169.62	18.7488	83.8182	320	13425	-18.586	-18.586	43.6416	94.8076
321	13519	-11.7943	1168.19	23.7024	107.284	321	13447.9	-21.9515	-21.9515	40.9786	63.7445
322	13504.1	-2.04005	1168.84	21.1321	80.7991	322	13293.6	-17.6858	-17.6858	1.95926	4.89814
323	13564.7	1.34516	1168.89	18.5129	92.5645	323	13420.8	-11.3411	-11.3411	52.8495	89.1835
324	13605.4	4.40477	1170.83	28.7322	97.4843	324	13367	-8.70372	-8.70372	33.55	47.3141
325	13678.3	19.3452	1171.49	16.7637	80.2894	325	13284.3	1.27886	1.27886	1.45026	10.1518
326	13523.4	-75.4076	1169.18	17.7522	71.009	326	13358.6	-1.19632	-1.19632	43.1869	44.4956
327	13480.8	-61.8115	1169.11	19.698	39.396	327	13441.3	12.2797	12.2797	42.8864	68.3864
328	13544.3	-58.8506	1168.68	23.6322	77.2592	328	13399	13.9043	13.9043	40.8388	70.6171
329	13531.2	-54.225	1170.11	16.7387	72.7268	329	13365.2	-75.1792	-75.1792	12.34	13.8825
330	13491.8	-51.846	1169.38	27.6314	57.3882	330	13313	-68.0107	-68.0107	9.64539	23.5776
331	13498.3	-48.1032	1169.43	20.9507	59.7096	331	13304.8	-59.2594	-59.2594	5.54748	5.54748
332	13603.5	-38.432	1169.92	21.6961	84.0724	332	13315.8	-57.556	-57.556	8.14402	6.10801
333	13566.2	-38.5456	1170.14	27.1157	90.9175	333	13287.4	-49.733	-49.733	2.22622	4.45245
334	13619.2	-37.506	1169.72	26.2224	103.347	334	13367.2	-42.9446	-42.9446	28.9478	52.106
335	13640.4	-9.13706	1169.93	23.7048	110.877	335	13361.5	-45.3818	-45.3818	30.2431	42.3403
336	13482.7	-12.7674	1169.77	35.2818	77.9912	336	13297.1	-40.0858	-40.0858	10.4002	5.20012
337	13668.5	-1.63758	1170.85	26.1072	108.969	337	13363.9	-35.2131	-35.2131	15.2284	39.5937
338	13556.2	2.33702	1169.88	24.0669	101.471	338	13422.4	-24.409	-24.409	64.0466	71.889
339	13656.4	29.596	1168.67	28.3997	124.147	339	13363	-24.8798	-24.8798	35.2755	55.0642
340	13480.3	-72.2032	1168.06	28.6873	41.4372	340	13397.6	-12.6632	-12.6632	51.7284	64.2686
341	13608.2	-47.7533	1171.5	30.2576	76.1658	341	13416	-16.1416	-16.1416	45.7141	70.8568
342	13551.5	-44.847	1169.41	16.8843	75.9794	342	13401.2	-9.51549	-9.51549	43.1723	69.3841
343	13559.1	-50.6291	1171.66	29.0877	68.892	343	13305.7	-1.43486	-1.43486	11.0911	8.31836
344	13521.5	-46.8189	1169.73	16.1037	44.8602	344	13333.1	3.44707	3.44707	11.3922	38.4486
345	13546.2	-27.5212	1168.82	18.5111	91.5812	345	13387.9	10.9819	10.9819	36.7945	79.3987
346	13528.6	-22.3057	1170.59	22.5923	92.7063	346	13382.8	11.009	11.009	38.9366	66.8314
347	13587.2	-9.38504	1170.44	25.3818	96.451	347	13318.8	-63.2335	-63.2335	18.5343	13.0427
348	13506.2	-9.8743	1170.37	26.9914	79.1749	348	13380.7	-61.891	-61.891	26.9843	24.1439
349	13637	-6.71915	1168.9	31.9967	125.078	349	13433.6	-45.6113	-45.6113	37.1264	72.7059
350	13497.5	-0.190351	1168.43	30.6774	94.9537	350	13371.4	-41.4014	-41.4014	22.4225	58.8591
351	13646.1	-2.32406	1168.74	24.9537	94.5921	351	13373.2	-32.8822	-32.8822	33.0563	67.6867
352	13560.4	-3.69121	1170.69	31.0646	79.2147	352	13459.6	-28.9142	-28.9142	38.5622	67.1729
353	13583.9	11.2436	1169.92	21.2382	99.1118	353	13361.9	-17.9889	-17.9889	51.3016	35.7918
354	13591	10.9142	1169.84	26.0763	94.3715	354	13314.7	0.371264	0.371264	3.05693	15.2846
355	13491.3	-77.7564	1169.28	3.2675	6.53501	355	13328.5	0.878352	0.878352	13.8491	17.806
356	13597.8	-68.5583	1170.9	14.1879	61.232	356	13463.2	-67.9067	-67.9067	22.653	36.0125
357	13539.2	-65.009	1169.2	20.5422	91.4129	357	13424.9	-61.9259	-61.9259	22.1052	49.7368
358	13603	-42.772	1171.43	30.2658	104.633	358	13350.8	-55.4686	-55.4686	24.468	27.1867
359	13666	-37.9242	1170.47	8.33231	44.9945	359	13360.8	-54.0813	-54.0813	11.7563	15.675
360	13582.4	-28.5282	1170.03	22.6285	97.3027	360	13344.9	-50.1892	-50.1892	12.7858	12.7858
361	13574.6	-19.2723	1171.2	18.7171	109.887	361	13295.1	-51.0831	-51.0831	8.56903	0
362	13617.5	-21.1114	1170.57	32.2384	96.7151	362	13392.4	-17.4538	-17.4538	43.2794	64.4159
363	13662.7	-15.2427	1168.56	14.1698	41.8008	363	13442.9	-4.07588	-4.07588	56.7537	102.157
364	13511.7	-2.25651	1169.37	18.8235	82.4648	364	13352.2	-0.605054	-0.605054	18.8652	57.6438
365	13595.5	23.7787	1169.97	21.7387	104.553	365	13462.2	-82.175	-82.175	22.1546	38.1552
366	13679.1	28.3676	1168.07	22.1739	94.7432	366	13439.9	-75.8596	-75.8596	13.2849	24.3556
367	13596	33.275	1171.71	15.35	95.7549	367	13418.7	-40.5413	-40.5413	39.6704	51.4246
368	13519.5	-66.9997	1169.03	18.7627	49.339	368	13292.4	-38.7253	-38.7253	4.14594	1.03648
369	13491.3	-63.6386	1170.21	18.4616	39.0951	369	13456.3	-33.9695	-33.9695	33.2577	77.0975
370	13496.1	-57.7007	1170.94	23.7275	52.8783	370	13430	-32.7552	-32.7552	50.4131	104.806
371	13484.6	-54.4195	1170.18	35.4892	69.4354	371	13348.1	-25.3915	-25.3915	13.6068	32.016
372	13506.6	-50.3399	1169.61	27.8897	80.6808	372	13287.1	-25.7171	-25.7171	3.6538	6.08966
373	13486.3	-41.4252	1171.01	27.5364	59.0066	373	13308.6	-22.1646	-22.1646	10.6207	8.85059
374	13583.2	-40.9369	1170.08	22.7514	66.9158	374	13337.7	2.70838	2.70838	22.499	29.5299
375	13527.1	-37.9285	1172.57	7.9276	39.638	375	13357.8	7.11792	7.11792	26.8641	57.9699
376	13662	-37.8538	1172.62	18.1904	52.6221	376	13435.5	-65.5608	-65.5608	24.5397	58.6227
377	13537.1	-27.7795	1170.27	24.7091	79.0692	377	13356.3	-57.1925	-57.1925	31.7225	41.2392
378	13658.8	-17.2457	1171.95	21.9961	92.3835	378	13304.8	-52.6647	-52.6647	6.42426	0
379	13548.2	-12.5289	1170.34	19.3511	94.9964	379	13326.8	-49.2332	-49.2332	6.15536	6.15536
380	13537.3	4.31009	1169.57	23.4201	65.5762	380	13349.9	-45.2215	-45.2215	19.5329	22.9007
381	13586.7	22.9894	1170.65	19.3723	91.1637	381	13412.7	-39.4456	-39.4456	45.893	59.8942
382	13645.8	18.773	1170.75	29.6272	113.768	382	13298.8	-23.5835	-23.5835	12.0377	6.6876
383	13652.4	21.3725	1171.02	26.13	91.4551	383	13370.9	-9.35345	-9.35345	52.6333	38.7825
384	13620.6	17.7319	1171.92	18.3281	109.314	384	13394.7	-8.21628	-8.21628	63.7073	84.0936
385	13589.4	32.3424	1169.34	25.069	107.439	385	13446.7	3.58515	3.58515	40.9355	85.8326
386	13564.6	-71.5515	1171.08	15.0697	71.581	386	13371.1	-70.5448	-70.5448	6.35335	8.89469
387	13588.5	-64.8762	1170.59	11.2975	66.2784	387	13446.5	-61.6409	-61.6409	20.606	45.028
388	13525.7	-67.0103	1170.35	20.0816	48.432	388	13311.6	-60.9895	-60.9895	5.10717	6.1286
389	13510.2	-59.8302	1170.83	23.0987	61.0044	389	13375.6	-62.2438	-62.2438	13.4541	35.8777
390	13596.1	-58.8106	1170.85	26.5225	76.6207	390	13366.9	-59.5674	-59.5674	36.094	44.2972
391	13470.5	-51.3264	1170.71	31.1892	51.9821	391	13447.3	-57.0809	-57.0809	37.7415	58.5987
392	13541.6	-32.7514	1170.86	21.5089	82.594	392	13380.1	-54.6416	-54.6416	15.0878	25.1463
393	13592.3	-27.6378	1170.69	30.325	101.399	393	13445.7	-34.028	-34.028	28.4505	56.9009
394	13478	-16.44	1171.18	36.9971	58.3174	394	13438.1	-33.1924	-33.1924	47.9721	82.9635
395	13563.3	-83.8871	1170.89	9.4456	26.3127	395	13320.9	-21.9024	-21.9024	7.74581	14.8461
396	13600.1	-75.2966	1170.71	10.6468	27.3774	396	13324.8	-26.2316	-26.2316	15.1716	4.55147
397	13514.2	-73.2557	1169.77	16.0155	40.7666	397	13379.1	-13.82	-13.82	29.8086	62.327
398	13614.6	-63.9586	1171.87	11.8315	31.945	398	13373.4	-1.15827	-1.15827	35.5154	75.4702
399	13486.6	-67.1223	1169.74	31.3572	56.6841	399	13395.3	-75.5228	-75.5228	18.6376	29.6508
400	13617.7	-70.5456	1171.53	12.5156	43.8047	400	13372.5	-75.6759	-75.6759	3.4543	3.4543
401	13561.7	-57.5154	1171.93	27.1642	63.383	401	13445.3	-73.162	-73.162	28.065	33.1023
402	13514.5	-51.14	1169.69	27.4041	56.1131	402	13309.3	-69.2364	-69.2364	4.78848	3.19232
403	13555.1	-37.2894	1170.92	16.2507	75.8366	403	13438.4	-59.4608	-59.4608	40.2884	38.4978
404	13655.8	-33.9858	1171.67	13.6457	65.6699	404	13287.3	-60.1412	-60.1412	2.56958	1.28479
405	13681.7	17.304	1172.69	18.1429	67.4687	405	13292.6	-45.9465	-45.9465	2.04072	6.12217
406	13667.7	26.2573	1170.33	22.883	97.4374	406	13376.2	-21.6235	-21.6235	35.3572	41.4533
407	13606.5	-76.7469	1171.02	9.06991	28.2175	407	13403.6	-5.90075	-5.90075	35.7877	70.7026
408	13509.5	-67.2431	1170.44	19.5708	50.4722	408	13464.4	1.13625	1.13625	33.5856	89.2418
409	13566.3	-47.249	1170.66	16.9616	93.9956	409	13454.1	-76.582	-76.582	19.4412	34.9941
410	13479.2	-39.1388	1170.61	27.8655	54.1829	410	13383	-69.816	-69.816	12.3099	30.7747
411	13667.7	-27.4291	1170.94	11.8242	81.4559	411	13357	-64.9972	-64.9972	18.2366	14.5892
412	13530.6	-32.7316	1171.57	16.2281	62.2076	412	13342.1	-56.3675	-56.3675	10.5212	11.6903
413	13675.5	-22.8207	1170.05	15.3478	72.9022	413	13432.3	-57.2162	-57.2162	28.914	45.2567
414	13495.9	-23.3654	1172.32	30.0697	68.1579	414	13385.6	-57.1639	-57.1639	27.0201	40.9396
415	13571.7	1.80727	1170.5	24.7525	99.629	415	13304.4	-37.8664	-37.8664	4.75727	2.37864
416	13596.6	6.74326	1171.12	32.4506	93.5341	416	13403.5	-31.664	-31.664	37.2497	65.187
417	13518.2	-58.6268	1171.23	27.5539	62.7618	417	13315.6	-27.9191	-27.9191	9.81383	11.0406
418	13547.3	-54.4856	1171.1	10.9868	64.6998	418	13314.5	-16.9242	-16.9242	3.02859	10.6001
419	13508.9	-44.6737	1172.34	24.5554	54.2804	419	13425.9	-9.17509	-9.17509	44.3238	83.8123
420	13633.7	-41.6086	1171.32	11.1255	39.734	420	13387.2	-14.5767	-14.5767	26.7228	78.9536
421	13609.8	-43.3041	1173.29	17.7329	85.7092	421	13417.5	-10.8962	-10.8962	58.0144	96.2512
422	13601.3	-32.7509	1171.47	14.924	86.746	422	13379.7	1.67958	1.67958	36.8942	54.5393
423	13610.7	-33.902	1171.84	15.5409	82.8851	423	13412.5	-72.936	-72.936	15.2612	25.9441
424	13643.3	-23.7178	1171.96	25.8257	93.8542	424	13305.7	-64.2784	-64.2784	8.24407	1.37401
425	13673.8	-14.6161	1171.72	20.7489	55.7628	425	13394.4	-62.9655	-62.9655	35.5105	55.6652
426	13519.1	-8.30425	1171.23	22.6288	76.9379	426	13419	-55.6411	-55.6411	37.5469	84.1962
427	13538.3	-3.36071	1171.94	17.2048	80.2891	427	13450	-17.8003	-17.8003	46.8268	86.3694
428	13492.1	1.40389	1169.89	21.7252	47.5239	428	13286.8	-12.6547	-12.6547	6.36412	5.45496
429	13554.8	-80.4711	1171.48	13.5066	39.0191	429	13407.3	-13.5203	-13.5203	31.7309	68.7503
430	13557.4	-74.5261	1170.42	17.4181	63.8665	430	13317.3	-6.38102	-6.38102	7.88838	12.9083
431	13551.8	-72.4333	1171.52	15.4957	42.6132	431	13455.2	-9.53029	-9.53029	33.697	83.6185
432	13482.5	-59.4528	1171.91	13.3882	44.9461	432	13389.5	-6.10092	-6.10092	52.7792	62.6752
433	13609.7	-56.8424	1172.24	31.3147	64.2775	433	13369.2	4.05619	4.05619	17.7272	56.4047
434	13582.2	-47.423	1171.76	19.6981	96.173	434	13448.8	-82.2072	-82.2072	6.66227	9.9934
435	13500.8	-38.8118	1171.8	32.1239	71.8964	435	13420.8	-74.7187	-74.7187	17.3227	37.5326
436	13572	-35.8181	1171.12	27.4129	106.715	436	13429.7	-68.2463	-68.2463	18.3902	26.5636
437	13512.7	-26.6035	1172.26	32.7867	63.3123	437	13457.5	-55.1366	-55.1366	32.6539	48.2034
438	13558.5	-19.6957	1173.16	25.5402	79.9813	438	13437.7	-49.3941	-49.3941	58.7484	57.1606
439	13681.6	-15.2317	1171.36	8.29468	21.5662	439	13327.1	-32.5376	-32.5376	15.4349	9.82219
440	13528.8	-5.86131	1171.27	21.4991	62.2344	440	13441.7	-21.9973	-21.9973	48.9468	76.266
441	13612.7	-4.65118	1172.11	33.6558	113.432	441	13380.6	-22.1504	-22.1504	39.6896	54.5732
442	13604.2	33.8523	1172.84	27.9272	118.358	442	13298.8	-15.863	-15.863	7.84038	7.05634
443	13521	-71.9542	1171.04	2.89798	47.8167	443	13360.3	-8.8155	-8.8155	29.1844	51.8834
444	13533.1	-67.0873	1171.48	17.391	37.2665	444	13355.2	-9.50557	-9.50557	40.4341	27.8856
445	13502.2	-63.3407	1171.69	28.931	67.9879	445	13348	-4.14668	-4.14668	16.4027	18.453
446	13588.4	-43.4	1172.09	19.7247	83.1255	446	13385.3	1.42939	1.42939	43.0652	78.4007
447	13595.9	-44.2779	1172.38	18.8328	69.6814	447	13394.7	1.12508	1.12508	41.0826	67.8756
448	13549.4	-31.9396	1173.09	17.8756	42.9015	448	13389	-73.8643	-73.8643	22.2214	25.6401
449	13591.2	-34.4211	1172.8	28.811	70.2989	449	13331.5	-64.3738	-64.3738	10.2063	8.74824
450	13600.9	-23.1052	1172.92	22.9853	89.7865	450	13464.5	-60.1283	-60.1283	37.5748	55.904
451	13655.3	-20.1613	1172.24	29.9119	116.929	451	13332.9	-57.9594	-57.9594	7.11691	8.54029
452	13469.7	-19.1524	1170.94	32.2977	63.6982	452	13388.8	-47.644	-47.644	21.2094	46.5238
453	13642	-17.7407	1171.97	23.0538	101.236	453	13335.5	-39.9471	-39.9471	20.1504	9.54494
454	13630.7	-15.6562	1174.03	34.4764	81.6547	454	13394.3	-41.1017	-41.1017	21.5155	31.3511
455	13556.4	-11.3091	1171.74	20.3743	102.842	455	13299.5	-30.2372	-30.2372	9.47334	3.15778
456	13607.2	3.9186	1172.33	28.4273	119.395	456	13414.1	-30.551	-30.551	42.957	85.9141
457	13612.6	11.0153	1172.86	23.3231	94.4587	457	13431.8	-25.3917	-25.3917	52.1174	95.7506
458	13674.7	20.9111	1174.66	12.4191	62.0955	458	13323.7	-9.12867	-9.12867	12.8222	9.61666
459	13626.3	28.1123	1172.78	30.8812	116.013	459	13455.5	-0.100377	-0.100377	40.0684	95.2979
460	13641.9	33.3344	1172.56	39.017	113.567	460	13414.9	4.85076	4.85076	25.1689	60.825
461	13577.3	-79.6287	1171.66	8.82188	46.8238	461	13433.8	8.54956	8.54956	45.8123	98.4964
462	13548.6	-77.1662	1171.06	24.9294	71.4642	462	13425.8	-72.6185	-72.6185	25.2816	60.0437
463	13543.2	-71.5244	1171.79	11.936	52.2201	463	13454.8	-70.6945	-70.6945	21.3044	41.1885
464	13472.2	-39.4969	1172.61	23.9127	35.2398	464	13350.9	-63.2621	-63.2621	10.9455	3.6485
465	13513	-35.8276	1171.38	24.2417	64.1691	465	13324.3	-57.1624	-57.1624	8.62116	3.69478
466	13544.9	-35.0221	1173.14	17.5905	48.3738	466	13383.8	-49.746	-49.746	29.5616	31.8954
467	13500.1	-25.0872	1171.44	34.0485	68.0969	467	13380	-43.767	-43.767	28.0328	39.2459
468	13621.7	-24.6743	1172.56	28.918	86.7539	468	13358	-41.8444	-41.8444	35.0071	37.6002
469	13609	-7.51717	1172.96	26.9403	90.7462	469	13421.1	-39.9263	-39.9263	39.9858	43.6209
470	13580.3	-67.3542	1173.63	18.7281	62.8729	470	13452.5	-42.9246	-42.9246	33.4454	62.2457
471	13565.2	-65.2172	1173.04	11.958	48.5352	471	13402.3	-19.9445	-19.9445	44.0328	63.2972
472	13488.8	-57.5854	1172.23	11.1132	40.4116	472	13384	-7.8826	-7.8826	31.0174	54.2804
473	13537.4	-61.5657	1171.61	25.0909	51.5023	473	13363	3.12491	3.12491	22.1802	34.0096
474	13524.2	-58.1047	1171.78	16.8732	38.2459	474	13356.8	-0.992574	-0.992574	37.8636	40.0909
475	13553.5	-55.4963	1172.33	23.5181	62.9949	475	13400	0.598865	0.598865	32.8318	71.4236
476	13619.1	-45.04	1172.41	26.2605	74.2145	476	13331.4	-69.5973	-69.5973	27.03	15.0166
477	13520.2	-36.6132	1171.99	24.1333	69.0711	477	13363.4	-66.0376	-66.0376	8.25067	11.7867
478	13666.7	-12.8477	1171.24	19.0734	82.2539	478	13390.2	-64.8823	-64.8823	39.7872	31.411
479	13552.6	-0.258199	1172.78	21.6886	63.62	479	13449.5	-52.1808	-52.1808	43.9717	76.9505
480	13651.5	16.4652	1172.08	33.8037	115.183	480	13372.6	-52.3264	-52.3264	23.4484	41.3795
481	13605	16.0376	1173.94	24.2978	79.1928	481	13445.2	-46.9551	-46.9551	39.1547	70.2084
482	13652	32.9061	1171.28	26.5564	110.652	482	13380.1	-35.8408	-35.8408	18.0381	37.4637
483	13555.2	-62.0357	1171.86	14.775	34.4751	483	13329.4	-37.5806	-37.5806	13.4904	11.9915
484	13574.4	-62.7694	1173.67	24.995	53.0197	484	13351.2	-34.636	-34.636	32.0356	34.0379
485	13538.7	-55.4444	1172.09	12.7769	41.9812	485	13288.5	-30.4207	-30.4207	15.3422	5.90085
486	13490.5	-46.654	1172.97	38.0763	46.1531	486	13422.2	-31.7314	-31.7314	46.2193	77.995
487	13627.3	-49.7878	1172.82	19.3049	50.8947	487	13410.7	-21.8752	-21.8752	46.7834	93.5667
488	13551.1	-41.6771	1173.22	18.9002	52.3391	488	13369.1	-17.6749	-17.6749	27.4493	37.1373
489	13630.1	-24.4406	1173.91	24.1849	71.6244	489	13408.6	3.85886	3.85886	49.2027	82.7024
490	13621.2	-18.4629	1172.75	52.7204	88.9656	490	13339.3	-69.6316	-69.6316	2.5759	6.43975
491	13500.1	-16.5721	1171.86	12.8005	79.1301	491	13285.8	-66.0732	-66.0732	6.87161	1.37432
492	13566.9	2.11952	1172.98	19.9939	80.6419	492	13417.3	-61.3499	-61.3499	40.0278	43.804
493	13529.7	1.86727	1172.46	13.9687	43.0701	493	13395.7	-58.0286	-58.0286	26.0747	36.9392
494	13585.6	15.6025	1173.19	17.2381	68.9524	494	13462.9	-52.342	-52.342	37.2986	62.1643
495	13597.8	20.9139	1174.45	24.7515	82.1299	495	13295.2	-32.8437	-32.8437	6.66276	2.6651
496	13677.6	26.6015	1173.16	19.3498	79.8179	496	13417.8	-24.2313	-24.2313	43.4548	82.5642
497	13596.5	27.4567	1173.41	23.0503	83.1456	497	13448.8	-4.31914	-4.31914	47.9152	91.3102
498	13586	-72.9651	1172.92	17.8572	54.1873	498	13432.3	-74.1155	-74.1155	22.7308	44.1245
499	13549.9	-67.6937	1171.78	14.2456	69.933	499	13301.4	-61.0649	-61.0649	9.18544	3.06181
500	13589.6	-55.9809	1172.95	15.7383	69.8781	500	13303.3	-42.8691	-42.8691	7.17143	1.02449
501	13614.7	-37.3081	1174.2	17.9816	71.9266	501	13340.4	-44.3005	-44.3005	16.0667	25.4389
502	13667.5	-22.7587	1172.1	15.2499	66.083	502	13325	-40.6261	-40.6261	9.7708	5.42822
503	13581.8	-11.6751	1174.13	24.7146	82.3821	503	13289.3	-35.5229	-35.5229	4.95013	3.7126
504	13575.9	19.6432	1173.84	16.569	63.3521	504	13313.6	-31.0672	-31.0672	4.6956	4.6956
505	13585.3	26.8825	1174.01	34.7857	83.0992	505	13340.5	-28.8686	-28.8686	20.8857	29.008
506	13604.2	24.7424	1173.18	21.7834	103.471	506	13431.4	-15.5452	-15.5452	36.3978	98.5775
507	13598.4	-71.6812	1173.23	27.5811	56.1837	507	13364.2	-12.4546	-12.4546	34.6252	45.3975
508	13628.6	-62.8171	1173.05	14.9749	42.2019	508	13421.8	-9.63768	-9.63768	46.5714	84.9928
509	13571.8	-53.9158	1172.9	19.2988	80.6007	509	13368.3	-3.57861	-3.57861	38.1343	33.1602
510	13483.5	-46.0949	1172.56	14.738	45.4423	510	13402.6	-66.6911	-66.6911	25.6536	45.6064
511	13577.4	-47.7415	1173.65	23.5296	75.2946	511	13293.1	-66.5504	-66.5504	7.00461	1.40092
512	13533.5	-42.3111	1173.04	12.1884	65.5124	512	13326.6	-61.8382	-61.8382	11.6827	7.3017
513	13580.8	-30.5831	1173.95	24.5124	67.409	513	13291.9	-57.8562	-57.8562	7.02994	5.62395
514	13474.4	-30.2187	1172.65	32.5923	55.2652	514	13338.1	-55.9078	-55.9078	15.8047	15.8047
515	13661.9	-30.9955	1172.5	15.704	71.2722	515	13328.8	-53.022	-53.022	12.037	16.5508
516	13676.2	-25.134	1172.95	3.27015	19.6209	516	13334.6	-50.8714	-50.8714	11.1754	9.14348
517	13585.2	-14.9468	1173.48	29.2895	104.028	517	13397.8	-47.1273	-47.1273	39.5384	35.1453
518	13635.5	-12.754	1172.43	34.5602	108.001	518	13364.1	-39.8114	-39.8114	28.3592	44.7777
519	13602	-4.27079	1173.27	41.0689	95.8274	519	13452.9	-35.5787	-35.5787	37.6943	89.0228
520	13506.2	-4.13311	1172.1	3.19372	47.9059	520	13454.1	-24.6743	-24.6743	29.1727	77.7938
521	13595.2	-2.22608	1175.74	27.1966	66.3331	521	13295.9	-22.5604	-22.5604	4.95318	3.96255
522	13546.6	-61.3858	1172.58	21.1765	60.8823	522	13384.3	-18.2761	-18.2761	39.582	56.0745
523	13518.5	-21.7534	1173.17	23.0119	58.5757	523	13328.8	-8.32992	-8.32992	21.1688	15.1205
524	13675.8	-17.9315	1173.35	18.8578	47.1445	524	13389.3	-0.86144	-0.86144	36.9278	63.7004
525	13560.1	1.01012	1173.8	31.3934	78.4834	525	13400.7	-75.9514	-75.9514	5.93845	7.42307
526	13654.2	7.57239	1173.34	22.5726	84.1343	526	13395.9	-70.5777	-70.5777	5.89807	13.2707
527	13595.7	4.76635	1175.19	33.8065	97.1937	527	13297.4	-54.3764	-54.3764	1.38176	2.76351
528	13574.2	10.5506	1173.11	28.4151	96.0701	528	13364.3	-55.2889	-55.2889	16.3595	19.0861
529	13677.3	5.89826	1173.57	20.7147	74.5729	529	13434.2	-49.3079	-49.3079	54.3938	67.6901
530	13647.2	-52.5192	1173.19	11.0755	53.993	530	13283.2	-35.5395	-35.5395	6.37202	3.82321
531	13637	-54.2286	1173.51	22.0694	69.6929	531	13358.7	-35.3346	-35.3346	26.7797	26.7797
532	13500.6	-53.0386	1173.23	8.96443	52.2925	532	13370.6	-30.8659	-30.8659	29.7304	28.2439
533	13562.4	-46.6602	1174.27	16.3041	48.9122	533	13367.7	-24.3819	-24.3819	44.3974	49.3304
534	13499.1	-44.7437	1173.49	15.4199	53.3767	534	13454.4	-18.435	-18.435	43.4974	70.6833
535	13644.8	-44.683	1173.73	20.2953	91.6789	535	13328.2	-14.4805	-14.4805	6.06478	14.5555
536	13482.7	-36.0844	1173.1	19.4096	35.3939	536	13346.3	-15.9061	-15.9061	23.0752	42.8539
537	13482.4	-29.8753	1173.07	19.7353	49.3383	537	13322.5	-14.9229	-14.9229	9.88232	10.8706
538	13570	-25.6851	1174.35	33.6055	60.4899	538	13333.4	-9.57126	-9.57126	6.37073	11.4673
539	13637.2	-20.3046	1174.73	16.2185	71.3615	539	13445.9	-78.709	-78.709	11.1281	22.2561
540	13623.9	-13.1785	1174.25	22.1386	73.7953	540	13377.5	-67.8609	-67.8609	18.1328	16.6217
541	13583.1	5.3427	1175.24	26.7656	90.7703	541	13369.7	-64.0039	-64.0039	20.1994	22.7243
542	13624.7	13.7309	1174.41	35.7495	93.4101	542	13390.2	-56.0138	-56.0138	39.9208	62.2764
543	13616.3	20.7913	1173.66	24.3849	84.5344	543	13375.7	-47.9204	-47.9204	27.1106	39.4335
544	13680.2	31.3292	1173.81	22.3931	67.1793	544	13368.8	-47.5938	-47.5938	31.4645	24.1228
545	13618.9	-61.3445	1174.13	19.3146	57.9437	545	13329.4	-44.8702	-44.8702	11.5614	31.7939
546	13637.4	-46.9405	1174.74	20.0064	91.3336	546	13430.9	-30.4773	-30.4773	39.2958	72.1497
547	13507.3	-50.7476	1173.43	16.0234	43.1398	547	13464.6	-30.0928	-30.0928	40.419	78.9724
548	13492	-39.3267	1173.32	18.1241	32.9528	548	13354.6	-28.1194	-28.1194	25.7725	25.7725
549	13625	-38.9826	1173.66	40.3644	91.1454	549	13304.6	-15.5391	-15.5391	8.7849	5.12453
550	13623.7	-30.7688	1173.32	49.3614	90.2609	550	13380.8	-5.10601	-5.10601	44.6575	70.5119
551	13535.4	-10.5306	1173.36	21.9624	63.7955	551	13437.4	-71.9135	-71.9135	18.5424	25.9594
552	13543.1	-13.5185	1173.42	16.5763	51.1103	552	13343.1	-61.3894	-61.3894	4.5034	4.5034
553	13661.7	6.5103	1174.04	17.8514	104.133	553	13373.4	-59.3868	-59.3868	23.0776	18.6396
554	13596.6	11.825	1174.25	24.5891	80.939	554	13382.8	-64.1344	-64.1344	21.7152	25.3344
555	13567.2	-52.1448	1173.85	16.8255	59.9409	555	13359.2	-58.6491	-58.6491	23.6915	23.6915
556	13589.3	-47.8139	1174.71	20.3747	46.742	556	13348.5	-55.6313	-55.6313	17.4235	9.50372
557	13652.9	-26.9932	1174.13	31.2484	82.585	557	13415.8	-45.5689	-45.5689	21.5199	63.7627
558	13644.5	-10.7774	1174.36	25.7032	89.2472	558	13354.4	-41.9079	-41.9079	28.59	34.8053
559	13651.5	-4.04296	1174.68	33.895	75.4933	559	13446.4	-38.2383	-38.2383	42.0086	103.916
560	13634.2	-0.433652	1173.99	20.3354	99.7401	560	13283.9	-25.6309	-25.6309	7.49859	7.49859
561	13619.4	6.36765	1175.11	31.8662	72.0453	561	13425.2	-20.3515	-20.3515	32.5015	66.3572
562	13632.5	12.3381	1174.17	37.7212	91.3249	562	13394.3	-20.2222	-20.2222	40.5356	69.0818
563	13636.1	28.7007	1175.9	22.1208	79.5152	563	13459.7	-13.6306	-13.6306	36.1311	71.4218
564	13596.1	-29.2219	1174.42	26.0324	60.1224	564	13414.5	-3.66792	-3.66792	39.5284	66.0866
565	13617.1	-30.2198	1175.06	22.1953	55.9322	565	13362.7	-3.11561	-3.11561	29.7178	43.8691
566	13627.3	-29.4701	1175.41	13.3689	69.5183	566	13431.4	0.303912	0.303912	46.7937	85.3985
567	13607.6	-11.7724	1175.78	29.7341	69.6403	567	13439.8	3.05152	3.05152	42.5497	96.0799
568	13561.6	-10.1941	1173.78	21.3671	85.4685	568	13463.2	-73.8135	-73.8135	11.0245	18.8992
569	13633.8	7.01071	1175.5	20.1643	92.9797	569	13344	-54.2994	-54.2994	6.27794	14.1254
570	13594.4	-63.1066	1173.93	17.8792	56.0215	570	13303.3	-53.5882	-53.5882	2.48254	4.13757
571	13616.2	-43.8352	1175.11	33.3519	83.9548	571	13317.3	-56.1877	-56.1877	4.38666	3.28999
572	13579.7	-43.2478	1174.07	20.6361	66.2528	572	13358.8	-49.444	-49.444	20.9169	19.816
573	13560.6	-26.8236	1174.98	12.4415	39.1018	573	13354	-51.6772	-51.6772	10.5715	12.4936
574	13576.4	-25.5174	1174.79	36.9408	48.8572	574	13363	-44.4326	-44.4326	15.8607	23.7911
575	13653.5	-11.7231	1173.9	27.7334	102.673	575	13436.3	-42.0506	-42.0506	40.766	80.1731
576	13576	5.8268	1174.93	27.6711	70.1001	576	13399.2	-40.2995	-40.2995	36.9132	40.9038
577	13588.3	10.9573	1175.69	20.4799	66.0942	577	13374.8	-39.528	-39.528	38.5472	43.0822
578	13646.6	26.7266	1176.24	15.9919	63.1681	578	13319.9	-38.6212	-38.6212	8.07837	9.42477
579	13611.7	26.7941	1174.43	41.3144	83.9615	579	13365.3	-30.5518	-30.5518	17.8622	39.9272
580	13655.2	31.8344	1176.02	29.2001	78.7134	580	13344.6	-25.4679	-25.4679	16.5574	19.317
581	13588	-67.7454	1174.06	11.0034	66.0203	581	13447.6	-67.8173	-67.8173	26.1814	46.6157
582	13581.3	-54.613	1174.36	22.8207	68.4622	582	13297.8	-40.1328	-40.1328	1.47951	2.95902
583	13604.7	-54.3226	1174.27	26.6794	53.3587	583	13441	-38.21	-38.21	45.701	69.2043
584	13596	-38.0338	1175.05	12.6304	38.7933	584	13313	-37.1031	-37.1031	2.92273	2.92273
585	13571.4	-14.1564	1174.47	27.0825	66.5779	585	13416.6	-31.4519	-31.4519	33.774	66.3834
586	13662.1	10.329	1176.93	21.2305	45.8131	586	13436.7	-28.101	-28.101	46.5583	80.419
587	13580.1	32.7341	1174.8	22.9032	72.2332	587	13453.3	-10.1285	-10.1285	34.8176	75.206
588	13653.7	27.5203	1175.91	20.9922	63.8162	588	13346.3	-66.2798	-66.2798	10.4647	13.6041
589	13628.3	-55.0019	1175.03	19.9403	53.8387	589	13409.8	-67.0836	-67.0836	20.9294	20.9294
590	13575.9	-11.6611	1174.95	27.6812	72.2788	590	13306.7	-59.1625	-59.1625	4.66198	1.55399
591	13552.6	-12.8072	1174.7	23.3931	49.9052	591	13406.7	-43.65	-43.65	33.8537	36.9313
592	13665.1	-5.22995	1175.72	24.8847	70.9213	592	13342.8	-38.1705	-38.1705	20.9889	26.9858
593	13651.3	2.71225	1175.51	24.3072	77.4231	593	13430.5	-40.0527	-40.0527	32.1574	49.2411
594	13596.8	-55.8873	1174.7	27.8039	52.2712	594	13400.7	-25.8078	-25.8078	39.9704	83.9378
595	13646	-37.9396	1175.27	29.6384	67.7449	595	13350	-24.3199	-24.3199	22.6255	33.9382
596	13670.1	-18.5054	1175.02	11.2012	68.4519	596	13318.1	-24.9222	-24.9222	13.1359	3.58252
597	13646.5	8.99808	1175.66	17.3101	61.6672	597	13290.2	-23.442	-23.442	7.49905	2.14258
598	13627.8	6.75984	1176.05	16.849	71.6083	598	13358.4	-22.1918	-22.1918	24.0885	48.177
599	13661.1	15.9209	1176.84	19.2981	53.5084	599	13358.2	-8.89324	-8.89324	22.5902	58.7346
600	13633.3	15.5263	1176.38	27.8984	95.1405	600	13344.2	-47.367	-47.367	7.39138	23.6524
601	13618.4	24.6049	1176.91	19.175	72.7053	601	13394.9	-50.1935	-50.1935	23.4169	19.2845
602	13614.5	-51.08	1174.41	23.6976	58.547	602	13404.4	-53.5145	-53.5145	25.4848	32.9437
603	13573.7	-35.4112	1174.99	29.9066	51.6568	603	13308.5	-43.4082	-43.4082	3.65447	2.43631
604	13615.8	-24.1523	1175.39	22.4479	59.861	604	13301.2	-32.3982	-32.3982	6.12239	3.06119
605	13586.6	-5.56418	1175.67	29.3581	88.0742	605	13323.2	-30.3356	-30.3356	7.04254	4.02431
606	13657.9	-2.67546	1176.57	31.0378	69.2382	606	13360	-28.2528	-28.2528	29.2683	31.8134
607	13663.3	4.65464	1177.01	32.8226	43.3727	607	13410.2	-18.1342	-18.1342	24.7778	49.5556
608	13599.2	15.8708	1175.69	21.8557	69.6649	608	13384.7	-9.88118	-9.88118	36.8203	46.9777
609	13608.6	14.0383	1175.5	15.4313	77.1565	609	13411.9	-60.3755	-60.3755	25.5444	33.611
610	13649.7	18.4929	1176.56	25.6898	67.4356	610	13353.5	-60.8115	-60.8115	15.6541	12.5232
611	13586.7	21.1774	1175.86	25.7705	72.4029	611	13433.6	-54.0685	-54.0685	27.0984	49.3578
612	13620.5	32.3971	1174.86	19.8341	76.2851	612	13322	-51.8586	-51.8586	6.25416	3.7525
613	13626.9	-46.3662	1175.26	32.1693	102.635	613	13295.7	-48.1021	-48.1021	5.07622	2.53811
614	13677.7	-3.13429	1175.51	17.697	71.5924	614	13401.4	-47.0584	-47.0584	48.9752	61.219
615	13651.1	13.4348	1177.72	20.9827	50.5138	615	13408.7	-38.2181	-38.2181	39.2408	53.9561
616	13672.4	25.5811	1177.21	10.5662	43.5854	616	13425.5	-34.6894	-34.6894	23.0135	64.9794
617	13611.1	0.434482	1175.81	25.4789	59.1475	617	13422.8	-27.3685	-27.3685	37.0684	80.5836
618	13628.9	18.7698	1177.36	18.6994	70.3096	618	13337.8	-28.7213	-28.7213	14.0708	10.9439
619	13601.3	31.0693	1176.63	22.8059	71.9263	619	13403	-8.45022	-8.45022	40.8416	50.4513
620	13669.2	32.4922	1176.6	21.2509	69.0654	620	13339.3	-12.3721	-12.3721	11.9465	21.5036
621	13626	-36.9337	1175.6	24.0689	70.0185	621	13423.2	-66.2889	-66.2889	19.0121	24.4442
622	13653.7	-18.4078	1175.3	30.5477	79.6422	622	13291.2	-53.6377	-53.6377	3.06461	4.59691
623	13639.1	-3.51967	1175.71	24.0908	75.4845	623	13284.5	-52.9974	-52.9974	2.63552	1.31776
624	13604.9	6.68194	1176.52	23.6566	64.2107	624	13285.6	-46.248	-46.248	6.89123	2.75649
625	13591.4	24.781	1175.97	35.6755	74.4532	625	13302.4	-43.5761	-43.5761	6.68282	2.22761
626	13609.8	33.715	1176.88	30.3668	59.649	626	13372.3	-20.6462	-20.6462	16.0899	35.1052
627	13644.6	33.2139	1176.95	22.0348	60.1491	627	13307	-22.6352	-22.6352	16.4764	1.49786
628	13613.4	19.8412	1177.09	18.4525	48.8991	628	13439.4	-4.94664	-4.94664	44.8883	80.2103
629	13627.2	26.1272	1177.23	19.357	60.3938	629	13349.4	-6.88087	-6.88087	14.1604	37.761
630	13621.1	-9.70247	1176.42	35.9191	58.7767	630	13430.4	-61.6859	-61.6859	17.6584	36.3556
631	13617.5	10.9978	1177	23.6125	67.8859	631	13440.7	-50.6048	-50.6048	37.9173	53.7162
632	13680.8	-6.01428	1176.38	5.55639	20.8365	632	13369.8	-36.945	-36.945	8.70097	11.187
633	13679.3	8.17983	1177.64	16.83	43.1268	633	13385.5	-23.5456	-23.5456	30.6197	43.5122
634	13661.2	23.2366	1177.47	19.348	60.6824	634	13404.8	-20.0784	-20.0784	32.4105	53.4773
635	13606.9	26.5775	1177.59	16.2724	55.6688	635	13389.4	-11.9132	-11.9132	41.5881	62.3822
636	13639.6	8.53067	1177.91	15.7656	51.5966	636	13442	-33.5274	-33.5274	22.6899	60.5063
0	13472.6	63.4637	1155.74	21.5924	37.4269	637	13450.4	-32.1386	-32.1386	28.2944	52.7304
1	13484	59.2871	1157.62	24.9592	46.6343	638	13380.3	-19.7856	-19.7856	27.2618	36.8836
2	13469.8	81.3696	1157.55	34.1891	56.682	639	13399.2	-14.9582	-14.9582	43.5749	64.2157
3	13469.8	92.5339	1157.07	32.7638	56.8548	640	13443.4	-10.7378	-10.7378	48.5496	65.5846
4	13517	110.215	1157.14	12.0708	33.6258	641	13428.8	-12.5102	-12.5102	48.7012	74.9249
5	13527.1	110.657	1158.11	24.1415	59.9068	642	13380.4	-11.2631	-11.2631	46.0645	46.0645
6	13484.3	115.387	1157.72	20.4332	38.1419	643	13418.1	-7.93972	-7.93972	42.9088	67.6639
7	13486.4	78.6373	1157.71	25.1717	61.4485	644	13464.1	-43.803	-43.803	40.1564	65.0811
8	13528.1	80.994	1159.23	24.7807	68.4421	645	13352.9	-19.6421	-19.6421	31.4584	43.2553
9	13481.3	95.4674	1157.6	48.6289	56.1103	646	13362.1	-10.3231	-10.3231	32.7551	26.7996
10	13506.2	106.743	1157.24	24.6983	40.2972	647	13451.5	-58.1991	-58.1991	25.4123	52.1622
11	13491.9	114.392	1158.35	25.6011	51.2021	648	13443.3	-58.0424	-58.0424	29.7441	45.6784
12	13530.3	116.947	1160.43	21.1343	53.9288	649	13419.1	-55.6618	-55.6618	38.4625	60.899
13	13469	55.9763	1158.35	19.3813	51.6834	650	13384.9	-44.0853	-44.0853	46.2591	52.0415
14	13494.3	78.2877	1157.99	28.9047	58.8062	651	13455.2	-50.2745	-50.2745	33.8105	77.4567
15	13501.4	83.3407	1158.64	42.2389	49.0517	652	13445.3	-46.6573	-46.6573	28.5878	76.234
16	13493.2	95.0897	1157.37	29.039	58.078	653	13390.8	-37.0866	-37.0866	30.9232	51.0592
17	13520.7	112.165	1158.71	21.2157	43.6101	654	13403.3	-36.2566	-36.2566	31.6592	56.4359
18	13476.6	57.0357	1158.24	19.7668	38.1703	655	13432.2	-23.1757	-23.1757	35.6088	68.9202
19	13491.2	62.5101	1157.42	19.2213	61.2677	656	13420.7	-33.374	-33.374	37.7336	43.4757
20	13471.1	104.387	1158.95	37.966	47.4575	657	13386.2	-29.7881	-29.7881	25.6648	45.7503
21	13476.9	113.644	1158.13	25.5896	58.7056	658	13412.9	-8.76278	-8.76278	32.1522	51.2054
22	13504.1	115.25	1158.58	13.0453	45.0656	659	13464.1	-53.4396	-53.4396	32.3056	57.6262
23	13476.2	90.5012	1159.57	39.599	61.5985	660	13440.3	-42.7288	-42.7288	35.8324	64.4984
24	13522.9	124.424	1158.67	8.86247	29.5416	661	13458.3	-36.6053	-36.6053	40.0949	49.2595
25	13472	131.145	1158.12	29.2274	59.993	662	13399.1	-28.1848	-28.1848	34.4267	58.0336
26	13484	50.2859	1157.52	30.7851	49.2562	663	13459.9	-20.4369	-20.4369	21.9433	61.4412
27	13482.7	74.3759	1159.78	25.3365	59.7682	664	13449.7	-14.9692	-14.9692	39.9485	63.2518
28	13540.1	83.1052	1158.49	18.5807	62.3782	665	13444.7	-49.1659	-49.1659	34.64	46.1866
29	13524	117.322	1158.13	14.0313	33.9089	666	13444.6	-33.0684	-33.0684	40.0455	55.7777
30	13498.6	124.354	1159.24	25.8382	35.3575	667	13371	-24.8016	-24.8016	6.49371	6.49371
31	13500.9	64.333	1160.4	36.6511	69.0262	668	13434.7	-40.7614	-40.7614	29.444	38.5037
32	13504.6	92.7528	1158.98	29.0744	69.7786	669	13463.3	-36.8846	-36.8846	26.9747	32.9691
33	13541.9	118.389	1160.32	19.7032	37.4361	670	13431.3	-32.3454	-32.3454	41.5757	45.4734
34	13534.1	106.139	1158.99	22.8312	54.0738	671	13402.2	-20.3607	-20.3607	39.8087	39.8087
35	13490.6	128.662	1158.91	32.3909	63.3094	672	13432	-44.905	-44.905	24.7268	32.4539
36	13478	132.181	1159.17	19.8243	32.3449	673	13446.3	-41.2504	-41.2504	13.6264	28.6155
37	13546.5	77.0495	1160.59	30.1825	60.3651	674	13416.5	-38.283	-38.283	36.8684	45.7168
38	13539	71.2269	1163.18	17.7967	55.6146	675	13449.8	-29.7605	-29.7605	32.6363	48.1773
39	13486.2	125.357	1161.28	29.0026	46.0259	676	13407.1	-17.0955	-17.0955	43.8606	46.6904
40	13566	103.002	1159.27	14.7403	30.7091	677	13435.5	-10.9448	-10.9448	34.6873	52.0309
41	13557	104.547	1159.39	29.9631	41.9483	0	13376.6	66.1859	66.1859	34.0444	68.0889
42	13480.8	106.868	1159.73	30.6459	61.2918	1	13397.1	65.0024	65.0024	25.484	44.9718
43	13506.2	72.2506	1159.16	43.4869	72.9959	2	13397.3	80.4761	80.4761	20.846	67.3487
44	13562	81.2258	1161.39	19.8085	51.172	3	13388.2	63.7198	63.7198	31.3789	59.7212
45	13576.1	101.669	1158.88	10.5648	25.3555	4	13356.5	66.9413	66.9413	29.4691	52.4918
46	13535.3	96.8419	1162.31	17.1946	72.0537	5	13450.5	72.722	72.722	27.8169	56.3471
47	13514.5	123.439	1160.78	17.1622	40.0452	6	13330.5	76.4659	76.4659	25.6125	20.8695
48	13656.9	40.7826	1159.87	5.5127	52.3706	7	13459.4	81.3533	81.3533	23.2445	47.5456
49	13602.4	57.4145	1160.06	10.4871	9.73803	8	13442.7	76.4166	76.4166	27.646	53.2442
50	13644.8	67.6886	1159.45	4.29234	18.6001	9	13453	91.6922	91.6922	41.7772	62.3233
51	13659.1	71.4951	1161.18	4.04217	32.3373	10	13391.8	97.6331	97.6331	48.5043	40.7436
52	13646	82.984	1159.78	7.23912	13.4441	11	13460.2	96.4965	96.4965	39.8882	54.274
53	13637.9	83.1243	1159.61	5.83109	18.6595	12	13317.2	60.3761	60.3761	7.28725	25.5054
54	13611.9	87.5286	1159.28	6.57425	39.4455	13	13331.7	63.1207	63.1207	18.4125	34.0972
55	13601.3	92.3531	1159.62	13.5034	46.7426	14	13361	66.3323	66.3323	33.2038	54.2598
56	13595.8	87.5673	1160.1	16.267	45.3151	15	13350.3	66.3558	66.3558	39.5643	72.2809
57	13621.5	95.4879	1159.72	10.4772	36.6701	16	13414.8	92.5848	92.5848	30.2789	46.2151
58	13590.4	95.2759	1159.25	11.1145	27.7863	17	13326.9	85.5254	85.5254	6.12067	9.79307
59	13594.5	102.897	1160.05	6.60273	19.8082	18	13445.3	85.0615	85.0615	22.8056	49.032
60	13542.3	101.093	1159.23	21.016	57.5175	19	13446.6	113.473	113.473	30.3737	51.0278
61	13501.8	111.098	1159.57	16.5957	51.2957	20	13451.9	57.5816	57.5816	18.2995	39.4144
62	13535.9	115.729	1161.38	14.3044	48.6348	21	13324.5	61.6318	61.6318	11.9619	20.2433
63	13509.6	123.701	1159.69	17.3064	43.2661	22	13343.5	64.9169	64.9169	32.8123	51.8088
64	13587.5	43.2387	1160.02	3.32427	4.9864	23	13455.7	74.0843	74.0843	31.7901	54.9101
65	13587.7	49.707	1160.13	4.97327	8.70322	24	13334.3	82.7208	82.7208	14.7453	24.8828
66	13602.3	75.2574	1161.52	15.4022	66.966	25	13344.4	85.6506	85.6506	33.9739	38.8273
67	13515.9	72.7474	1162	30.3155	84.4503	26	13329.4	98.0879	98.0879	11.6748	2.5944
68	13492.4	81.8343	1160.07	37.1272	83.255	27	13279.4	95.8063	95.8063	9.00344	3.00115
69	13608.7	81.5585	1160.64	14.8462	52.3153	28	13455.5	119.555	119.555	30.6535	30.6535
70	13607.6	103.812	1160.79	14.08	29.4401	29	13357.5	86.002	86.002	18.1423	29.3068
71	13613.4	99.3243	1161.83	7.46391	60.9553	30	13417.9	105.915	105.915	54.8369	48.3855
72	13578.4	111.787	1163.59	15.2732	44.1226	31	13383.1	108.076	108.076	33.7525	32.7598
73	13615.1	105.628	1159.77	11.523	21.5095	32	13399.1	108.716	108.716	35.2731	33.1982
74	13600.1	108.135	1160.9	2.28785	24.0224	33	13403.3	64.0675	64.0675	31.9296	58.6814
75	13674.4	49.6181	1160.62	15.6445	37.8075	34	13323.4	99.822	99.822	17.6555	15.1333
76	13603.6	54.0675	1161.85	13.2301	31.1853	35	13395.6	104.172	104.172	38.4665	55.234
77	13619.5	74.6849	1162.38	11.1452	33.4357	36	13436.1	111.961	111.961	36.864	36.864
78	13497.1	74.8972	1160.66	16.769	62.8839	37	13407.9	115.528	115.528	24.0562	31.0726
79	13541.7	88.4847	1160.22	20.2614	62.4726	38	13395.7	114.389	114.389	29.7551	63.2296
80	13574	82.3293	1163.42	17.638	73.9438	39	13404.6	122.377	122.377	38.1059	60.9694
81	13605.6	98.8185	1163.03	20.1368	61.561	40	13438	60.469	60.469	16.3687	43.3771
82	13503.5	120.811	1160.85	21.7206	57.0165	41	13342.1	102.769	102.769	6.04003	4.53003
83	13512.5	131.261	1160.29	8.80328	14.3053	42	13320.7	107.895	107.895	3.80323	10.1419
84	13577.6	72.6944	1161.11	18.4308	49.6215	43	13335.2	112.506	112.506	12.2281	10.6996
85	13491.1	70.5716	1160.95	28.7229	80.2552	44	13390.3	116.554	116.554	32.67	37.3371
86	13543	80.0851	1161.29	24.9448	77.3288	45	13435.1	126.622	126.622	34.9312	22.8396
87	13477.9	84.5966	1159.82	28.0442	59.0718	46	13394.8	129.704	129.704	44.4178	40.4519
88	13528.9	84.7255	1160.72	34.4937	62.9002	47	13305.5	91.3709	91.3709	6.79989	6.1199
89	13475	103.704	1161.89	47.7364	67.265	48	13297.9	90.4252	90.4252	7.44657	7.44657
90	13493.5	120.255	1160.72	25.1218	41.5056	49	13287.1	87.9398	87.9398	5.70946	2.85473
91	13514.1	55.8612	1162.29	20.7416	46.2697	50	13289.8	104.937	104.937	1.44528	2.89056
92	13611.7	67.9598	1163.29	24.8056	84.5646	51	13311.2	112.584	112.584	6.80595	3.97014
93	13493.4	89.7616	1159.29	32.5053	70.9207	52	13343	114.177	114.177	16.7066	8.35329
94	13534.3	84.3826	1160.48	21.6083	55.5642	53	13414.3	121.31	121.31	25.2852	35.3993
95	13551	104.21	1161.49	15.5547	52.3202	54	13429.8	120.528	120.528	25.9647	48.9335
96	13500.7	133.068	1161.44	13.4388	24.6378	55	13425.5	127.909	127.909	33.6971	45.2504
97	13561.4	99.4367	1160.49	21.258	62.2555	56	13294.7	102.273	102.273	6.83406	5.12554
98	13534.7	110.299	1162.89	21.3263	61.0707	57	13404.9	107.504	107.504	37.3277	44.3267
99	13542.1	110.839	1164.28	17.6048	58.4161	58	13286.1	111.855	111.855	9.49547	4.74774
100	13472.1	112.942	1161.01	42.5592	41.634	59	13361.7	120.244	120.244	28.1526	22.0656
101	13636.4	50.8365	1162.26	8.52852	53.7297	60	13366.5	116.804	116.804	32.8627	41.4071
102	13481.8	65.5649	1161.36	25.9862	65.6495	61	13418.3	127.147	127.147	41.6845	62.5267
103	13492.8	63.421	1161.4	7.48137	53.6165	62	13375.3	129.213	129.213	17.3644	24.3101
[truncated: 502 more rows]

## Sheet: Emb#4(raw)
3 ID	Cell Position X	Cell Position Y	Cell Position Z	her1	her7	1 ID	Cell Position X	Cell Position Y	Cell Position Z	her1	her7
[truncated: 1,292 more rows]

[truncated: 19 more sheets: Emb#4(density), Emb#5(raw), Emb#5(density), Emb#6(raw), Emb#6(density), Emb#7(raw), Emb#7(density), Emb#8(raw), Emb#8(density), Emb#9(raw), Emb#9(density), Emb#10(raw), Emb#10(density), Emb#11(raw), Emb#11(density), Emb#12(raw), Emb#12(density), SampleInfo(raw), SampleInfo(density)]
